# Supplementary material for: C60 in a peptidic cage: a case of symmetry mismatch studied by crystallography and solid-state NMR
Source: Acta Crystallogr B Struct Sci Cryst Eng Mater. 2020 Aug 29;76(Pt 5):815–24. doi: 10.1107/S2052520620009944 (PMC7586347; doi:10.1107/S2052520620009944)
Supplement: Supplementary file 1 [file b-76-00815-sup1.cif]

data_I
#==============================================================================

# PROCESSING SUMMARY (IUCr Office Use Only)

_journal_date_recd_electronic      2020-03-04
_journal_date_to_coeditor         ?
_journal_date_from_coeditor       ?
_journal_date_accepted     ?
_journal_date_printers_first      ?
_journal_date_printers_final      ?
_journal_date_proofs_out          ?
_journal_date_proofs_in           ?
_journal_coeditor_name            ?
_journal_coeditor_code      LO5072
_journal_coeditor_notes
; ?
;
_journal_paper_category      FA
_journal_techeditor_code      ?
_iucr_compatibility_tag          ACTA95
_journal_techeditor_notes  
;
;
_journal_coden_ASTM               ?
_journal_name_full                ?
_journal_year                     ?
_journal_volume                   ?
_journal_issue                    ?
_journal_page_first               ?
_journal_page_last                ?
_journal_suppl_publ_number        ?
_journal_suppl_publ_pages         ?

#==============================================================================

# start Validation Reply Form
_vrf_PLAT089_I             
;
PROBLEM: Poor Data / Parameter Ratio (Zmax < 18) ........       4.60 Note
RESPONSE: The data/parameter ratio calculated by SHELXL is higher than 8. Probably Checkcif does not properly account for  restraints / constraints.
;
_vrf_PLAT094_I             
;
PROBLEM: Ratio of Maximum / Minimum Residual Density ....       4.34 Report
RESPONSE: These alerts are generated because there is a large amount of disorder in the structure
;
_vrf_PLAT097_I             
;
PROBLEM: Large Reported Max.  (Positive) Residual Density       1.49 eA-3
RESPONSE: This alert is associated with disordered solvent and a massive disorder of the structure.
;
_vrf_PLAT213_I             
;
PROBLEM: Atom C53             has ADP max/min Ratio .....        4.2 oblate
RESPONSE: This alert is generated because there is a large amount of disorder in the fullerene molecule.
;
_vrf_PLAT414_I             
;
PROBLEM: Short Intra D-H..H-X       H5       ..H12              1.85 Ang.
RESPONSE: See response PLAT094
;
_vrf_PLAT934_I             
;
PROBLEM: Number of (Iobs-Icalc)/Sigma(W) > 10 Outliers ..          2 Check
RESPONSE: See response PLAT094
;
# Added during the CSD deposition process: Thursday 27 February 2020 11:25 AM
# end Validation Reply Form


_audit_creation_method           SHELXL-2018/3
_shelx_SHELXL_version_number     2018/3
_chemical_name_systematic        ?
_chemical_name_common            ?
_chemical_melting_point          ?
_chemical_formula_moiety         ?
_chemical_formula_sum            'C260 H264 N24 O40'
_chemical_formula_weight         4365.00

loop_
_atom_type_symbol
_atom_type_description
_atom_type_scat_dispersion_real
_atom_type_scat_dispersion_imag
_atom_type_scat_source
C C 0.0051 0.0024 'International Tables Vol C Tables 4.2.6.8 and 6.1.1.4'
H H 0.0000 0.0000 'International Tables Vol C Tables 4.2.6.8 and 6.1.1.4'
N N 0.0096 0.0048 'International Tables Vol C Tables 4.2.6.8 and 6.1.1.4'
O O 0.0160 0.0088 'International Tables Vol C Tables 4.2.6.8 and 6.1.1.4'

_space_group_crystal_system      tetragonal
_space_group_IT_number           97
_space_group_name_H-M_alt        'I 4 2 2'
_space_group_name_Hall           'I 4 2'

_shelx_space_group_comment       
;
The symmetry employed for this shelxl refinement is uniquely defined
by the following loop, which should always be used as a source of
symmetry information in preference to the above space-group names.
They are only intended as comments.
;

loop_
_space_group_symop_operation_xyz
'x, y, z'
'-y, -x, -z'
'y, -x, z'
'y, x, -z'
'-x, -y, z'
'x, -y, -z'
'-y, x, z'
'-x, y, -z'
'x+1/2, y+1/2, z+1/2'
'-y+1/2, -x+1/2, -z+1/2'
'y+1/2, -x+1/2, z+1/2'
'y+1/2, x+1/2, -z+1/2'
'-x+1/2, -y+1/2, z+1/2'
'x+1/2, -y+1/2, -z+1/2'
'-y+1/2, x+1/2, z+1/2'
'-x+1/2, y+1/2, -z+1/2'

_cell_length_a                   21.91(2)
_cell_length_b                   21.91(2)
_cell_length_c                   25.44(3)
_cell_angle_alpha                90
_cell_angle_beta                 90
_cell_angle_gamma                90
_cell_volume                     12212(27)
_cell_formula_units_Z            2
_cell_measurement_temperature    100
_cell_measurement_reflns_used    5405
_cell_measurement_theta_min      1.427
_cell_measurement_theta_max      29.553
_exptl_crystal_description       prism
_exptl_crystal_colour            orange
_exptl_crystal_density_meas      ?
_exptl_crystal_density_method    ?
_exptl_crystal_density_diffrn    1.187
_exptl_crystal_F_000             4624
_exptl_transmission_factor_min   ?
_exptl_transmission_factor_max   ?
_exptl_crystal_size_max          ?
_exptl_crystal_size_mid          ?
_exptl_crystal_size_min          ?
_exptl_absorpt_coefficient_mu    0.112
_shelx_estimated_absorpt_T_min   ?
_shelx_estimated_absorpt_T_max   ?
_exptl_absorpt_correction_type   ?
_exptl_absorpt_correction_T_min  ?
_exptl_absorpt_correction_T_max  ?
_exptl_absorpt_process_details   ?
_exptl_absorpt_special_details   ?
_diffrn_ambient_temperature      100
_diffrn_radiation_wavelength     0.8266
_diffrn_radiation_type           synchrotron
_diffrn_source                   synchrotron
_diffrn_measurement_device_type  MD3_Microdiffractometer
_diffrn_measurement_method       rotation
_diffrn_detector_area_resol_mean 13.3
_diffrn_reflns_number            31450
_diffrn_reflns_av_unetI/netI     0.0308
_diffrn_reflns_av_R_equivalents  0.0483
_diffrn_reflns_limit_h_min       -24
_diffrn_reflns_limit_h_max       26
_diffrn_reflns_limit_k_min       -25
_diffrn_reflns_limit_k_max       25
_diffrn_reflns_limit_l_min       -30
_diffrn_reflns_limit_l_max       30
_diffrn_reflns_theta_min         1.427
_diffrn_reflns_theta_max         29.553
_diffrn_reflns_theta_full        29.553
_diffrn_measured_fraction_theta_max 0.994
_diffrn_measured_fraction_theta_full 0.994
_diffrn_reflns_Laue_measured_fraction_max 0.994
_diffrn_reflns_Laue_measured_fraction_full 0.994
_diffrn_reflns_point_group_measured_fraction_max 0.992
_diffrn_reflns_point_group_measured_fraction_full 0.992
_reflns_number_total             5405
_reflns_number_gt                5281
_reflns_threshold_expression     'I > 2\s(I)'
_reflns_Friedel_coverage         0.779
_reflns_Friedel_fraction_max     0.990
_reflns_Friedel_fraction_full    0.990

_reflns_special_details          
;
 Reflections were merged by SHELXL according to the crystal
 class for the calculation of statistics and refinement.
 
 _reflns_Friedel_fraction is defined as the number of unique
 Friedel pairs measured divided by the number that would be
 possible theoretically, ignoring centric projections and
 systematic absences.
;

_computing_data_collection       ?
_computing_cell_refinement       ?
_computing_data_reduction        ?
_computing_structure_solution    ?
_computing_structure_refinement  'SHELXL-2018/3 (Sheldrick, 2018)'
_computing_molecular_graphics    ?
_computing_publication_material  ?
_refine_special_details          ?
_refine_ls_structure_factor_coef Fsqd
_refine_ls_matrix_type           full
_refine_ls_weighting_scheme      calc
_refine_ls_weighting_details     
'w=1/[\s^2^(Fo^2^)+(0.1753P)^2^+10.7774P] where P=(Fo^2^+2Fc^2^)/3'
_atom_sites_solution_primary     ?
_atom_sites_solution_secondary   ?
_atom_sites_solution_hydrogens   geom
_refine_ls_hydrogen_treatment    constr
_refine_ls_extinction_method     none
_refine_ls_extinction_coef       .
_refine_ls_abs_structure_details 
;
 Flack x determined using 2276 quotients [(I+)-(I-)]/[(I+)+(I-)]
 (Parsons, Flack and Wagner, Acta Cryst. B69 (2013) 249-259).
;
_refine_ls_abs_structure_Flack   -0.05(14)
_chemical_absolute_configuration ?
_refine_ls_number_reflns         5405
_refine_ls_number_parameters     660
_refine_ls_number_restraints     1669
_refine_ls_R_factor_all          0.0889
_refine_ls_R_factor_gt           0.0845
_refine_ls_wR_factor_ref         0.2587
_refine_ls_wR_factor_gt          0.2386
_refine_ls_goodness_of_fit_ref   1.124
_refine_ls_restrained_S_all      0.987
_refine_ls_shift/su_max          0.000
_refine_ls_shift/su_mean         0.000

loop_
_atom_site_label
_atom_site_type_symbol
_atom_site_fract_x
_atom_site_fract_y
_atom_site_fract_z
_atom_site_U_iso_or_equiv
_atom_site_adp_type
_atom_site_occupancy
_atom_site_site_symmetry_order
_atom_site_calc_flag
_atom_site_refinement_flags_posn
_atom_site_refinement_flags_adp
_atom_site_refinement_flags_occupancy
_atom_site_disorder_assembly
_atom_site_disorder_group
C101 C 0.3187(5) 0.4580(5) 0.0588(3) 0.078(3) Uani 0.695(11) 1 d D U P A 1
H1A H 0.350137 0.488478 0.058145 0.117 Uiso 0.695(11) 1 calc R U P A 1
H1B H 0.331454 0.423206 0.038694 0.117 Uiso 0.695(11) 1 calc R U P A 1
H1C H 0.281943 0.474506 0.043896 0.117 Uiso 0.695(11) 1 calc R U P A 1
C102 C 0.2568(5) 0.3905(5) 0.1160(4) 0.075(3) Uani 0.695(11) 1 d D U P A 1
H2A H 0.249428 0.378492 0.151682 0.113 Uiso 0.695(11) 1 calc R U P A 1
H2B H 0.220058 0.406956 0.101120 0.113 Uiso 0.695(11) 1 calc R U P A 1
H2C H 0.269570 0.355657 0.095918 0.113 Uiso 0.695(11) 1 calc R U P A 1
C103 C 0.3068(4) 0.4390(3) 0.1146(3) 0.056(2) Uani 0.695(11) 1 d D U P A 1
H3 H 0.292460 0.474695 0.134228 0.067 Uiso 0.695(11) 1 calc R U P A 1
C104 C 0.3640(5) 0.4148(5) 0.1416(3) 0.047(2) Uani 0.695(11) 1 d D U P A 1
H4A H 0.370943 0.372802 0.130965 0.056 Uiso 0.695(11) 1 calc R U P A 1
H4B H 0.399042 0.438717 0.130593 0.056 Uiso 0.695(11) 1 calc R U P A 1
C201 C 0.3538(10) 0.3902(9) 0.0480(7) 0.059(5) Uani 0.305(11) 1 d . U P A 2
HAA H 0.348654 0.353302 0.028155 0.088 Uiso 0.305(11) 1 calc R U P A 2
H1BA H 0.323137 0.419211 0.037759 0.088 Uiso 0.305(11) 1 calc R U P A 2
H1CA H 0.393504 0.406920 0.041305 0.088 Uiso 0.305(11) 1 calc R U P A 2
C202 C 0.2861(8) 0.3453(8) 0.1180(8) 0.056(5) Uani 0.305(11) 1 d . U P A 2
H2AA H 0.284059 0.307719 0.098777 0.083 Uiso 0.305(11) 1 calc R U P A 2
H2BA H 0.281942 0.337106 0.154933 0.083 Uiso 0.305(11) 1 calc R U P A 2
H2CA H 0.253759 0.371857 0.106846 0.083 Uiso 0.305(11) 1 calc R U P A 2
C203 C 0.3472(8) 0.3759(7) 0.1079(6) 0.047(4) Uani 0.305(11) 1 d . U P A 2
H3A H 0.379918 0.347947 0.118345 0.056 Uiso 0.305(11) 1 calc R U P A 2
C204 C 0.3561(13) 0.4382(12) 0.1374(10) 0.050(5) Uani 0.305(11) 1 d . U P A 2
H4AA H 0.322405 0.465751 0.130360 0.059 Uiso 0.305(11) 1 calc R U P A 2
H4BA H 0.393943 0.457670 0.127058 0.059 Uiso 0.305(11) 1 calc R U P A 2
C105 C 0.3577(2) 0.4179(3) 0.20122(18) 0.0540(13) Uani 1 1 d . U . . .
H5 H 0.320254 0.395977 0.210425 0.065 Uiso 1 1 calc R U . A 1
C106 C 0.3531(2) 0.4807(2) 0.22559(18) 0.0473(11) Uani 1 1 d . U . . .
C107 C 0.3861(2) 0.5301(2) 0.20558(17) 0.0470(11) Uani 1 1 d . U . . .
H7 H 0.412073 0.523148 0.177274 0.056 Uiso 1 1 calc R U . . .
C108 C 0.3823(2) 0.5890(2) 0.22562(18) 0.0496(12) Uani 1 1 d . U . . .
C109 C 0.3445(2) 0.5978(3) 0.26897(19) 0.0514(12) Uani 1 1 d . U . . .
C110 C 0.3105(2) 0.5500(3) 0.29097(19) 0.0533(12) Uani 1 1 d . U . . .
C111 C 0.3152(2) 0.4916(3) 0.26847(17) 0.0511(11) Uani 1 1 d . U . . .
O12 O 0.28113(18) 0.4466(2) 0.29097(14) 0.0607(11) Uani 1 1 d . U . . .
H12 H 0.286569 0.414511 0.275068 0.091 Uiso 1 1 calc R U . . .
O13 O 0.3407(2) 0.6550(2) 0.29058(13) 0.0609(10) Uani 1 1 d . U . . .
H13 H 0.317046 0.654389 0.315527 0.091 Uiso 1 1 calc R U . . .
C114 C 0.2706(2) 0.5580(3) 0.33552(19) 0.0536(12) Uani 1 1 d . U . . .
H14 H 0.247162 0.525255 0.347141 0.064 Uiso 1 1 calc R U . . .
N15 N 0.2666(2) 0.6098(3) 0.35961(17) 0.0584(12) Uani 1 1 d . U . . .
N16 N 0.2258(2) 0.6116(2) 0.40030(17) 0.0558(12) Uani 1 1 d . U . . .
H16 H 0.200140 0.582285 0.404435 0.067 Uiso 1 1 calc R U . . .
C121 C 0.1838(3) 0.6237(3) 0.5637(2) 0.0657(15) Uani 1 1 d . U . . .
C122 C 0.2176(3) 0.6268(4) 0.6149(3) 0.0746(18) Uani 1 1 d . U . . .
H22A H 0.249622 0.656590 0.612305 0.112 Uiso 1 1 calc R U . . .
H22B H 0.189896 0.638335 0.642376 0.112 Uiso 1 1 calc R U . . .
H22C H 0.234867 0.587615 0.622650 0.112 Uiso 1 1 calc R U . . .
O23 O 0.1404(2) 0.5881(3) 0.5582(2) 0.0901(17) Uani 1 1 d . U . . .
C C 0.2255(3) 0.6587(3) 0.4336(2) 0.0594(14) Uani 1 1 d . U . . .
O O 0.2620(2) 0.7004(2) 0.43294(16) 0.0730(13) Uani 1 1 d . U . . .
CA C 0.1746(3) 0.6570(3) 0.4740(2) 0.0584(14) Uani 1 1 d . U . . .
HA H 0.155478 0.616737 0.470871 0.070 Uiso 1 1 calc R U . B 1
N N 0.2017(2) 0.6594(2) 0.52559(17) 0.0579(12) Uani 1 1 d . U . . .
H0 H 0.230432 0.685248 0.531493 0.069 Uiso 1 1 calc R U . . .
CBA C 0.1236(12) 0.7035(12) 0.4694(9) 0.058(5) Uani 0.51(2) 1 d . U P C 1
HB1A H 0.097003 0.698710 0.499631 0.069 Uiso 0.51(2) 1 calc R U P C 1
HB2A H 0.141525 0.743891 0.471578 0.069 Uiso 0.51(2) 1 calc R U P C 1
CGA C 0.0857(7) 0.7009(9) 0.4217(7) 0.060(4) Uani 0.51(2) 1 d . U P C 1
CD2A C 0.1061(8) 0.7197(8) 0.3730(7) 0.065(3) Uani 0.51(2) 1 d . U P C 1
HD2A H 0.144696 0.736954 0.369705 0.077 Uiso 0.51(2) 1 calc R U P C 1
CE2A C 0.0683(8) 0.7127(8) 0.3277(7) 0.073(4) Uani 0.51(2) 1 d . U P C 1
HE2A H 0.081305 0.727078 0.295196 0.088 Uiso 0.51(2) 1 calc R U P C 1
CZA C 0.0149(10) 0.6858(8) 0.3322(8) 0.082(5) Uani 0.51(2) 1 d . U P C 1
HZA H -0.008252 0.679012 0.302057 0.099 Uiso 0.51(2) 1 calc R U P C 1
CE1A C -0.0085(8) 0.6668(9) 0.3812(8) 0.099(6) Uani 0.51(2) 1 d . U P C 1
HE1A H -0.048055 0.651763 0.384085 0.118 Uiso 0.51(2) 1 calc R U P C 1
CD1A C 0.0305(7) 0.6713(10) 0.4269(7) 0.082(4) Uani 0.51(2) 1 d . U P C 1
HD1A H 0.018740 0.654579 0.458973 0.098 Uiso 0.51(2) 1 calc R U P C 1
CB C 0.1351(11) 0.7166(14) 0.4606(11) 0.055(5) Uani 0.49(2) 1 d . U P C 2
HB1 H 0.102963 0.721915 0.486384 0.066 Uiso 0.49(2) 1 calc R U P C 2
HB2 H 0.160864 0.752603 0.460946 0.066 Uiso 0.49(2) 1 calc R U P C 2
CG C 0.1076(10) 0.7071(8) 0.4055(9) 0.061(4) Uani 0.49(2) 1 d . U P C 2
CD2 C 0.1388(12) 0.7301(7) 0.3613(7) 0.073(4) Uani 0.49(2) 1 d . U P C 2
HD2 H 0.175226 0.751030 0.366674 0.088 Uiso 0.49(2) 1 calc R U P C 2
CE2 C 0.1184(12) 0.7233(7) 0.3118(7) 0.095(6) Uani 0.49(2) 1 d . U P C 2
HE2 H 0.140504 0.738635 0.283564 0.114 Uiso 0.49(2) 1 calc R U P C 2
CZ C 0.0633(16) 0.6926(8) 0.3038(10) 0.110(8) Uani 0.49(2) 1 d . U P C 2
HZ H 0.047853 0.687938 0.269978 0.132 Uiso 0.49(2) 1 calc R U P C 2
CE1 C 0.0321(14) 0.6691(9) 0.3462(10) 0.105(7) Uani 0.49(2) 1 d . U P C 2
HE1 H -0.003870 0.647597 0.340361 0.125 Uiso 0.49(2) 1 calc R U P C 2
CD1 C 0.0527(9) 0.6768(7) 0.3980(9) 0.080(5) Uani 0.49(2) 1 d . U P C 2
HD1 H 0.030339 0.662049 0.426297 0.096 Uiso 0.49(2) 1 calc R U P C 2
C303 C 0.0975(10) 0.5085(15) 0.6908(6) 0.238(12) Uani 1 1 d . U . . .
H33A H 0.063626 0.497950 0.712906 0.358 Uiso 1 1 calc R U . . .
H33B H 0.134989 0.500923 0.709246 0.358 Uiso 1 1 calc R U . . .
H33C H 0.095123 0.550900 0.681571 0.358 Uiso 1 1 calc R U . . .
O301 O 0.1399(2) 0.4794(3) 0.6066(2) 0.0858(16) Uani 1 1 d . U . . .
H301 H 0.122702 0.482530 0.578091 0.129 Uiso 1 1 calc R U . . .
C302 C 0.0959(7) 0.4743(6) 0.6467(7) 0.157(6) Uani 1 1 d . U . . .
H32A H 0.096073 0.431956 0.657902 0.188 Uiso 1 1 calc R U . . .
H32B H 0.056523 0.481537 0.630447 0.188 Uiso 1 1 calc R U . . .
C3 C 0.3523(16) 0.4355(10) 0.5284(5) 0.058(8) Uani 0.25 1 d D U P . .
C4 C 0.4237(10) 0.5379(8) 0.6186(5) 0.057(5) Uani 0.25 1 d D U P . .
C5 C 0.4862(10) 0.5289(12) 0.6370(11) 0.067(8) Uani 0.25 1 d D U P . .
C11 C 0.3532(13) 0.4362(10) 0.4719(5) 0.046(8) Uani 0.25 1 d D U P . .
C13 C 0.4210(8) 0.5948(8) 0.5901(5) 0.054(5) Uani 0.25 1 d D U P . .
C14 C 0.3484(11) 0.5482(8) 0.4719(5) 0.051(5) Uani 0.25 1 d D U P . .
C15 C 0.3514(13) 0.4936(9) 0.4440(6) 0.059(8) Uani 0.25 1 d D U P . .
C16 C 0.5219(8) 0.5805(11) 0.6186(5) 0.068(7) Uani 0.25 1 d D U P . .
C17 C 0.4818(7) 0.6213(10) 0.5901(5) 0.060(5) Uani 0.25 1 d D U P . .
C20 C 0.3846(8) 0.6000(8) 0.4545(5) 0.045(4) Uani 0.25 1 d D U P . .
C21 C 0.4069(6) 0.6323(7) 0.5004(5) 0.057(4) Uani 0.25 1 d D U P . .
C23 C 0.3894(13) 0.4886(8) 0.3977(7) 0.049(6) Uani 0.25 1 d D U P . .
C25 C 0.5819(10) 0.5718(13) 0.6021(7) 0.057(7) Uani 0.25 1 d D U P . .
C26 C 0.4653(6) 0.6572(7) 0.5004(5) 0.054(3) Uani 0.25 1 d D U P . .
C27 C 0.5040(8) 0.6513(11) 0.5461(5) 0.058(8) Uani 0.25 1 d D U P . .
C28 C 0.4246(9) 0.5382(7) 0.3813(5) 0.046(5) Uani 0.25 1 d D U P . .
C29 C 0.4216(8) 0.5950(8) 0.4101(5) 0.058(7) Uani 0.25 1 d D U P . .
C34 C 0.6053(11) 0.6034(14) 0.5561(7) 0.061(9) Uani 0.25 1 d D U P . .
C35 C 0.5662(8) 0.6419(14) 0.5284(5) 0.053(7) Uani 0.25 1 d D U P . .
C39 C 0.4870(10) 0.5285(9) 0.3635(10) 0.051(6) Uani 0.25 1 d D U P . .
C40 C 0.4826(7) 0.6211(9) 0.4101(5) 0.052(5) Uani 0.25 1 d D U P . .
C41 C 0.5044(8) 0.6507(10) 0.4545(5) 0.058(7) Uani 0.25 1 d D U P . .
C42 C 0.5228(8) 0.5803(10) 0.3813(5) 0.056(5) Uani 0.25 1 d D U P . .
C44 C 0.3836(9) 0.6003(8) 0.5461(5) 0.057(6) Uani 0.25 1 d D U P . .
C45 C 0.3487(12) 0.5479(9) 0.5284(5) 0.061(7) Uani 0.25 1 d D U P . .
C46 C 0.3512(14) 0.4930(9) 0.5561(7) 0.051(6) Uani 0.25 1 d D U P . .
C47 C 0.3895(13) 0.4882(9) 0.6021(7) 0.058(7) Uani 0.25 1 d D U P . .
C51 C 0.5665(8) 0.6417(12) 0.4719(5) 0.055(5) Uani 0.25 1 d D U P . .
C52 C 0.5829(9) 0.5722(11) 0.3977(7) 0.048(5) Uani 0.25 1 d D U P . .
C53 C 0.6057(11) 0.6033(12) 0.4440(6) 0.051(6) Uani 0.25 1 d D U P . .

loop_
_atom_site_aniso_label
_atom_site_aniso_U_11
_atom_site_aniso_U_22
_atom_site_aniso_U_33
_atom_site_aniso_U_23
_atom_site_aniso_U_13
_atom_site_aniso_U_12
C101 0.100(7) 0.086(6) 0.049(4) 0.018(4) -0.025(4) -0.015(5)
C102 0.097(7) 0.068(6) 0.060(5) 0.003(4) -0.037(5) -0.024(5)
C103 0.073(5) 0.058(4) 0.036(3) -0.003(3) -0.022(3) -0.004(3)
C104 0.068(5) 0.043(5) 0.028(3) -0.005(4) -0.006(3) -0.014(5)
C201 0.079(12) 0.054(9) 0.043(7) -0.017(6) -0.005(7) -0.003(8)
C202 0.055(9) 0.047(9) 0.065(10) -0.014(8) -0.008(7) -0.006(7)
C203 0.055(8) 0.043(7) 0.042(7) -0.017(6) -0.003(6) 0.004(6)
C204 0.071(13) 0.044(11) 0.034(6) -0.011(7) 0.001(8) -0.005(9)
C105 0.055(3) 0.076(3) 0.031(2) -0.014(2) 0.0011(19) -0.018(2)
C106 0.039(2) 0.071(3) 0.032(2) -0.0102(19) -0.0092(17) -0.0014(19)
C107 0.045(2) 0.068(3) 0.029(2) -0.0087(19) -0.0095(18) 0.003(2)
C108 0.051(2) 0.064(3) 0.034(2) -0.007(2) -0.0161(18) 0.009(2)
C109 0.049(2) 0.067(3) 0.037(2) -0.014(2) -0.0170(19) 0.017(2)
C110 0.044(2) 0.082(3) 0.034(2) -0.012(2) -0.0123(18) 0.008(2)
C111 0.045(2) 0.074(3) 0.034(2) -0.011(2) -0.0119(18) 0.001(2)
O12 0.054(2) 0.082(3) 0.0454(19) -0.0128(18) 0.0035(16) -0.0129(18)
O13 0.065(2) 0.073(2) 0.0444(18) -0.0185(18) -0.0119(17) 0.0173(18)
C114 0.046(2) 0.076(3) 0.039(2) -0.012(2) -0.0117(19) 0.013(2)
N15 0.048(2) 0.090(3) 0.037(2) -0.018(2) -0.0103(17) 0.017(2)
N16 0.047(2) 0.080(3) 0.041(2) -0.016(2) -0.0066(17) 0.013(2)
C121 0.050(3) 0.093(4) 0.054(3) -0.011(3) -0.012(2) 0.008(3)
C122 0.067(4) 0.101(5) 0.055(3) 0.006(3) -0.022(3) -0.001(3)
O23 0.070(3) 0.134(4) 0.066(3) -0.001(3) -0.019(2) -0.018(3)
C 0.050(3) 0.086(4) 0.042(3) -0.019(3) -0.013(2) 0.016(3)
O 0.080(3) 0.089(3) 0.050(2) -0.021(2) -0.005(2) -0.004(2)
CA 0.052(3) 0.080(4) 0.043(2) -0.019(2) -0.010(2) 0.019(3)
N 0.050(2) 0.082(3) 0.041(2) -0.018(2) -0.0088(17) 0.018(2)
CBA 0.060(9) 0.066(13) 0.047(7) -0.013(7) -0.005(6) 0.015(8)
CGA 0.048(6) 0.078(9) 0.053(7) -0.002(6) -0.004(5) 0.017(6)
CD2A 0.057(7) 0.084(9) 0.052(7) -0.004(6) -0.004(5) 0.002(6)
CE2A 0.096(9) 0.064(8) 0.061(7) 0.015(7) -0.026(7) -0.003(7)
CZA 0.101(11) 0.069(9) 0.078(8) 0.016(7) -0.054(8) -0.014(8)
CE1A 0.059(8) 0.123(13) 0.114(11) 0.046(10) -0.034(7) -0.019(8)
CD1A 0.058(7) 0.121(12) 0.067(8) 0.015(8) -0.002(6) 0.006(6)
CB 0.043(8) 0.067(11) 0.056(8) -0.002(7) -0.003(6) 0.005(6)
CG 0.072(10) 0.049(7) 0.061(8) -0.006(6) -0.021(7) 0.020(6)
CD2 0.103(12) 0.053(7) 0.063(7) 0.006(5) -0.014(7) 0.025(7)
CE2 0.154(16) 0.065(8) 0.065(7) 0.013(6) -0.025(9) 0.029(9)
CZ 0.19(2) 0.050(8) 0.088(10) 0.002(8) -0.072(12) 0.016(9)
CE1 0.138(16) 0.066(11) 0.110(12) 0.010(9) -0.080(11) 0.002(10)
CD1 0.074(9) 0.072(8) 0.095(10) 0.004(8) -0.046(8) 0.011(6)
C303 0.205(18) 0.39(3) 0.117(10) -0.057(15) 0.067(12) 0.04(2)
O301 0.061(2) 0.118(4) 0.078(3) -0.024(3) 0.020(2) -0.003(3)
C302 0.149(10) 0.116(8) 0.205(13) -0.036(8) 0.117(10) -0.025(7)
C3 0.04(2) 0.072(13) 0.061(9) -0.017(11) -0.001(13) 0.005(14)
C4 0.059(9) 0.064(13) 0.047(15) -0.017(8) 0.014(10) 0.019(9)
C5 0.062(12) 0.11(2) 0.025(19) 0.000(13) 0.011(11) 0.014(13)
C11 0.03(2) 0.051(9) 0.063(9) -0.017(10) -0.002(12) -0.011(13)
C13 0.065(10) 0.057(12) 0.041(9) -0.024(8) 0.010(8) 0.012(9)
C14 0.051(15) 0.051(9) 0.050(8) -0.004(7) -0.001(9) 0.008(8)
C15 0.05(2) 0.055(9) 0.070(13) -0.013(7) 0.002(13) -0.009(11)
C16 0.071(9) 0.11(2) 0.025(13) -0.022(11) -0.009(9) -0.003(10)
C17 0.074(9) 0.061(13) 0.044(9) -0.035(9) 0.003(8) 0.002(8)
C20 0.036(9) 0.036(9) 0.063(7) 0.001(7) -0.004(7) 0.024(7)
C21 0.060(8) 0.043(9) 0.067(7) 0.000(7) -0.002(8) 0.006(7)
C23 0.056(15) 0.040(11) 0.052(13) -0.014(9) -0.011(11) -0.001(11)
C25 0.071(12) 0.042(17) 0.057(17) -0.016(11) -0.002(13) -0.007(11)
C26 0.062(8) 0.032(9) 0.069(8) -0.001(9) 0.002(7) 0.004(7)
C27 0.072(10) 0.04(2) 0.064(7) -0.026(12) -0.001(7) -0.005(10)
C28 0.055(10) 0.040(11) 0.042(13) 0.000(8) -0.009(9) 0.010(9)
C29 0.064(11) 0.041(15) 0.070(11) -0.004(10) 0.011(10) 0.005(10)
C34 0.070(19) 0.043(17) 0.070(16) -0.002(14) 0.000(13) -0.006(17)
C35 0.065(10) 0.020(17) 0.075(9) -0.009(10) -0.002(9) -0.016(14)
C39 0.061(11) 0.071(14) 0.021(17) 0.011(10) 0.003(11) 0.015(10)
C40 0.064(9) 0.039(11) 0.054(10) 0.027(8) 0.004(8) 0.008(8)
C41 0.073(10) 0.03(2) 0.067(8) 0.018(12) 0.007(8) -0.003(10)
C42 0.064(9) 0.064(13) 0.040(13) 0.027(10) 0.014(9) 0.004(8)
C44 0.059(14) 0.055(12) 0.057(7) -0.011(9) 0.006(8) 0.002(10)
C45 0.065(19) 0.062(12) 0.056(8) -0.005(7) 0.003(10) -0.008(10)
C46 0.042(16) 0.065(10) 0.045(10) -0.003(7) 0.026(9) -0.002(11)
C47 0.072(19) 0.067(13) 0.035(11) -0.011(10) 0.021(11) 0.005(13)
C51 0.064(9) 0.029(13) 0.072(9) 0.014(10) 0.010(8) -0.022(11)
C52 0.055(10) 0.038(14) 0.050(14) 0.030(8) 0.022(10) -0.006(9)
C53 0.062(15) 0.032(13) 0.059(13) 0.030(9) 0.015(10) -0.016(11)

_geom_special_details            
;
 All esds (except the esd in the dihedral angle between two l.s. planes)
 are estimated using the full covariance matrix.  The cell esds are taken
 into account individually in the estimation of esds in distances, angles
 and torsion angles; correlations between esds in cell parameters are only
 used when they are defined by crystal symmetry.  An approximate (isotropic)
 treatment of cell esds is used for estimating esds involving l.s. planes.
;

loop_
_geom_bond_atom_site_label_1
_geom_bond_atom_site_label_2
_geom_bond_distance
_geom_bond_site_symmetry_2
_geom_bond_publ_flag
C101 C103 1.503(9) . ?
C102 C103 1.525(9) . ?
C103 C104 1.523(10) . ?
C104 C105 1.526(10) . ?
C201 C203 1.56(2) . ?
C202 C203 1.52(2) . ?
C203 C204 1.57(3) . ?
C204 C105 1.68(3) . ?
C105 C106 1.512(8) . ?
C105 C108 1.535(8) 7_655 ?
C106 C107 1.398(8) . ?
C106 C111 1.392(7) . ?
C107 C108 1.390(8) . ?
C108 C109 1.393(7) . ?
C109 O13 1.371(7) . ?
C109 C110 1.403(9) . ?
C110 C111 1.406(8) . ?
C110 C114 1.443(7) . ?
C111 O12 1.362(7) . ?
C114 N15 1.293(8) . ?
N15 N16 1.369(7) . ?
N16 C 1.335(7) . ?
C121 O23 1.238(9) . ?
C121 N 1.305(9) . ?
C121 C122 1.500(8) . ?
C O 1.215(8) . ?
C CA 1.516(8) . ?
CA N 1.442(6) . ?
CA CBA 1.52(3) . ?
CA CB 1.60(3) . ?
CBA CGA 1.47(3) . ?
CGA CD1A 1.38(2) . ?
CGA CD2A 1.38(2) . ?
CD2A CE2A 1.43(2) . ?
CE2A CZA 1.32(3) . ?
CZA CE1A 1.41(3) . ?
CE1A CD1A 1.45(2) . ?
CB CG 1.54(3) . ?
CG CD2 1.41(3) . ?
CG CD1 1.39(3) . ?
CD2 CE2 1.34(2) . ?
CE2 CZ 1.40(4) . ?
CZ CE1 1.38(4) . ?
CE1 CD1 1.40(3) . ?
C303 C302 1.35(2) . ?
O301 C302 1.408(12) . ?
C3 C51 0.14(5) 2_666 ?
C3 C14 0.37(3) 6_566 ?
C3 C26 0.99(2) 7_655 ?
C3 C21 1.01(2) 7_655 ?
C3 C20 1.14(4) 6_566 ?
C3 C41 1.39(3) 2_666 ?
C3 C46 1.444(13) . ?
C3 C35 1.45(3) 2_666 ?
C3 C11 1.439(7) . ?
C3 C34 1.44(3) 5_665 ?
C3 C45 1.49(3) 6_566 ?
C3 C53 1.50(4) 2_666 ?
C4 C16 0.36(3) 7_655 ?
C4 C52 0.87(3) 8_656 ?
C4 C25 1.06(3) 7_655 ?
C4 C23 1.04(3) 6_566 ?
C4 C39 1.27(3) 2_666 ?
C4 C28 1.17(2) 2_666 ?
C4 C29 1.22(2) 2_666 ?
C4 C47 1.388(13) . ?
C4 C40 1.30(2) 2_666 ?
C4 C42 1.33(3) 2_666 ?
C4 C5 1.460(13) . ?
C4 C13 1.444(12) . ?
C5 C39 0.47(3) 2_666 ?
C5 C39 0.59(2) 8_656 ?
C5 C5 0.99(3) 7_655 ?
C5 C5 0.99(3) 3_565 ?
C5 C28 1.24(3) 2_666 ?
C5 C39 1.26(3) 6_566 ?
C5 C39 1.30(2) 4_556 ?
C5 C42 1.23(3) 8_656 ?
C5 C5 1.40(5) 5_665 ?
C5 C16 1.454(13) . ?
C5 C16 1.54(4) 7_655 ?
C11 C35 0.12(5) 2_666 ?
C11 C45 0.36(3) 6_566 ?
C11 C26 0.992(19) 7_655 ?
C11 C21 1.02(2) 7_655 ?
C11 C44 1.14(3) 6_566 ?
C11 C27 1.39(3) 2_666 ?
C11 C15 1.444(13) . ?
C11 C51 1.44(3) 2_666 ?
C11 C53 1.44(3) 5_665 ?
C11 C34 1.50(4) 2_666 ?
C11 C14 1.48(3) 6_566 ?
C13 C29 0.50(2) 2_666 ?
C13 C25 0.44(3) 7_655 ?
C13 C52 0.59(3) 8_656 ?
C13 C53 1.06(2) 8_656 ?
C13 C34 1.04(2) 7_655 ?
C13 C28 1.23(2) 2_666 ?
C13 C20 1.30(2) 2_666 ?
C13 C44 1.392(11) . ?
C13 C42 1.47(2) 8_656 ?
C13 C17 1.453(13) . ?
C13 C47 1.54(3) 3_565 ?
C14 C51 0.46(3) 7_655 ?
C14 C26 0.77(2) 2_666 ?
C14 C41 1.06(2) 7_655 ?
C14 C46 1.15(3) 6_566 ?
C14 C27 1.23(3) 2_666 ?
C14 C21 1.28(2) 2_666 ?
C14 C15 1.392(12) . ?
C14 C45 1.439(7) . ?
C14 C20 1.453(12) . ?
C14 C35 1.507(10) 7_655 ?
C15 C27 0.26(2) 2_666 ?
C15 C46 0.29(3) 6_566 ?
C15 C41 0.36(2) 7_655 ?
C15 C40 1.08(2) 7_655 ?
C15 C45 1.15(3) 6_566 ?
C15 C17 1.18(2) 2_666 ?
C15 C23 1.446(12) . ?
C15 C47 1.49(3) 6_566 ?
C15 C35 1.49(3) 2_666 ?
C15 C26 1.574(19) 7_655 ?
C16 C23 0.81(3) 2_666 ?
C16 C42 0.98(2) 8_656 ?
C16 C47 1.08(3) 3_565 ?
C16 C39 1.24(3) 8_656 ?
C16 C28 1.32(3) 2_666 ?
C16 C40 1.15(3) 8_656 ?
C16 C52 1.18(3) 4_556 ?
C16 C25 1.393(13) . ?
C16 C17 1.449(12) . ?
C17 C47 0.41(3) 3_565 ?
C17 C23 0.76(2) 2_666 ?
C17 C40 0.78(2) 8_656 ?
C17 C46 1.08(3) 3_565 ?
C17 C42 1.16(3) 8_656 ?
C17 C28 1.32(2) 2_666 ?
C17 C41 1.34(2) 8_656 ?
C17 C27 1.385(11) . ?
C17 C25 1.49(3) 7_655 ?
C20 C34 0.36(2) 8_656 ?
C20 C53 0.40(2) 7_655 ?
C20 C44 0.49(3) 2_666 ?
C20 C51 1.03(2) 7_655 ?
C20 C21 1.22(2) 2_666 ?
C20 C29 1.395(9) . ?
C20 C21 1.451(11) . ?
C20 C35 1.48(3) 8_656 ?
C21 C51 0.94(2) 8_656 ?
C21 C35 0.96(2) 8_656 ?
C21 C21 1.21(3) 2_666 ?
C21 C44 1.24(2) 2_666 ?
C21 C45 1.30(2) 2_666 ?
C21 C26 1.391(12) . ?
C21 C44 1.452(11) . ?
C23 C47 0.51(2) 6_566 ?
C23 C40 0.41(2) 7_655 ?
C23 C42 1.08(3) 7_655 ?
C23 C28 1.396(12) . ?
C23 C46 1.50(3) 6_566 ?
C23 C52 1.46(3) 5_665 ?
C23 C29 1.54(3) 7_655 ?
C23 C27 1.69(2) 2_666 ?
C25 C52 0.32(3) 4_556 ?
C25 C29 0.60(3) 8_656 ?
C25 C28 0.86(3) 8_656 ?
C25 C42 1.16(3) 4_556 ?
C25 C53 1.46(3) 4_556 ?
C25 C47 1.46(3) 5_665 ?
C25 C34 1.451(13) . ?
C26 C45 0.80(2) 2_666 ?
C26 C51 1.05(2) 8_656 ?
C26 C35 1.06(2) 8_656 ?
C26 C41 1.33(2) 8_656 ?
C26 C27 1.37(2) 8_656 ?
C26 C27 1.446(11) . ?
C26 C41 1.455(11) . ?
C26 C26 1.52(3) 8_656 ?
C27 C41 0.18(3) 8_656 ?
C27 C46 0.35(2) 3_565 ?
C27 C45 1.06(2) 3_565 ?
C27 C40 1.33(2) 8_656 ?
C27 C35 1.449(12) . ?
C28 C42 0.35(2) 7_655 ?
C28 C47 1.05(3) 6_566 ?
C28 C52 1.07(2) 7_655 ?
C28 C39 1.59(3) 7_655 ?
C28 C39 1.456(13) . ?
C29 C52 0.43(2) 7_655 ?
C29 C53 1.05(2) 7_655 ?
C29 C34 1.06(2) 8_656 ?
C29 C44 1.30(2) 2_666 ?
C29 C40 1.454(13) . ?
C34 C53 0.07(4) 4_556 ?
C34 C44 0.40(3) 3_565 ?
C34 C51 1.34(4) 4_556 ?
C34 C35 1.394(13) . ?
C34 C52 1.45(3) 4_556 ?
C35 C45 0.45(3) 3_565 ?
C35 C44 1.04(2) 3_565 ?
C35 C53 1.34(4) 4_556 ?
C35 C51 1.439(7) . ?
C39 C39 0.97(3) 3_565 ?
C39 C39 0.97(3) 7_655 ?
C39 C42 1.452(13) . ?
C39 C39 1.37(4) 5_665 ?
C40 C47 0.75(3) 2_666 ?
C40 C46 1.18(2) 2_666 ?
C40 C41 1.387(11) . ?
C40 C42 1.453(12) . ?
C40 C52 1.50(3) 7_655 ?
C41 C46 0.28(2) 2_666 ?
C41 C45 1.23(3) 2_666 ?
C41 C51 1.445(13) . ?
C42 C47 0.82(3) 2_666 ?
C42 C52 1.394(13) . ?
C44 C53 0.35(3) 8_656 ?
C44 C45 1.450(12) . ?
C44 C51 1.49(3) 8_656 ?
C44 C52 1.72(2) 8_656 ?
C45 C46 1.396(12) . ?
C45 C51 1.510(10) 7_655 ?
C46 C47 1.443(13) . ?
C46 C51 1.49(3) 2_666 ?
C51 C53 1.395(13) . ?
C52 C53 1.449(12) . ?

loop_
_geom_angle_atom_site_label_1
_geom_angle_atom_site_label_2
_geom_angle_atom_site_label_3
_geom_angle
_geom_angle_site_symmetry_1
_geom_angle_site_symmetry_3
_geom_angle_publ_flag
C101 C103 C102 109.7(6) . . ?
C101 C103 C104 112.3(8) . . ?
C102 C103 C104 109.8(7) . . ?
C105 C104 C103 110.9(8) . . ?
C204 C203 C202 114.3(16) . . ?
C204 C203 C201 106.3(16) . . ?
C202 C203 C201 109.6(15) . . ?
C203 C204 C105 103.6(17) . . ?
C106 C105 C104 117.1(6) . . ?
C106 C105 C108 110.3(4) . 7_655 ?
C104 C105 C108 108.1(6) . 7_655 ?
C106 C105 C204 98.9(9) . . ?
C108 C105 C204 122.7(10) 7_655 . ?
C107 C106 C111 117.5(5) . . ?
C107 C106 C105 121.3(4) . . ?
C111 C106 C105 121.1(5) . . ?
C108 C107 C106 123.7(5) . . ?
C107 C108 C109 117.0(5) . . ?
C107 C108 C105 121.8(5) . 3_565 ?
C109 C108 C105 121.1(5) . 3_565 ?
O13 C109 C108 118.7(5) . . ?
O13 C109 C110 119.4(5) . . ?
C108 C109 C110 121.9(5) . . ?
C109 C110 C111 118.6(5) . . ?
C109 C110 C114 123.0(5) . . ?
C111 C110 C114 118.4(5) . . ?
O12 C111 C106 122.2(5) . . ?
O12 C111 C110 116.6(4) . . ?
C106 C111 C110 121.2(5) . . ?
N15 C114 C110 121.3(6) . . ?
C114 N15 N16 115.3(5) . . ?
C N16 N15 120.4(5) . . ?
O23 C121 N 121.7(6) . . ?
O23 C121 C122 120.3(7) . . ?
N C121 C122 118.0(6) . . ?
O C N16 124.7(6) . . ?
O C CA 120.8(5) . . ?
N16 C CA 114.5(6) . . ?
N CA C 108.3(4) . . ?
N CA CBA 110.3(10) . . ?
C CA CBA 118.3(10) . . ?
N CA CB 112.6(11) . . ?
C CA CB 103.5(10) . . ?
C121 N CA 122.0(6) . . ?
CGA CBA CA 116.9(18) . . ?
CD1A CGA CD2A 120.9(14) . . ?
CD1A CGA CBA 115.6(16) . . ?
CD2A CGA CBA 123.0(16) . . ?
CGA CD2A CE2A 120.2(15) . . ?
CZA CE2A CD2A 119.7(16) . . ?
CE2A CZA CE1A 122.1(16) . . ?
CZA CE1A CD1A 118.5(15) . . ?
CGA CD1A CE1A 118.1(16) . . ?
CG CB CA 107(2) . . ?
CD2 CG CD1 118.8(18) . . ?
CD2 CG CB 119.1(17) . . ?
CD1 CG CB 122(2) . . ?
CE2 CD2 CG 123(2) . . ?
CD2 CE2 CZ 119(2) . . ?
CE1 CZ CE2 120(2) . . ?
CD1 CE1 CZ 122(2) . . ?
CE1 CD1 CG 118(2) . . ?
O301 C302 C303 122.7(15) . . ?
C51 C3 C14 121(10) 2_666 6_566 ?
C51 C3 C26 111(10) 2_666 7_655 ?
C14 C3 C26 45(4) 6_566 7_655 ?
C51 C3 C21 57(10) 2_666 7_655 ?
C14 C3 C21 132(5) 6_566 7_655 ?
C26 C3 C21 88.3(14) 7_655 7_655 ?
C51 C3 C20 39(10) 2_666 6_566 ?
C14 C3 C20 145(7) 6_566 6_566 ?
C26 C3 C20 149(3) 7_655 6_566 ?
C21 C3 C20 68.8(19) 7_655 6_566 ?
C51 C3 C41 111(10) 2_666 2_666 ?
C14 C3 C41 22(4) 6_566 2_666 ?
C26 C3 C41 65.8(16) 7_655 2_666 ?
C21 C3 C41 146(2) 7_655 2_666 ?
C20 C3 C41 124(2) 6_566 2_666 ?
C51 C3 C46 108(10) 2_666 . ?
C14 C3 C46 33(4) 6_566 . ?
C26 C3 C46 76.8(14) 7_655 . ?
C21 C3 C46 153(3) 7_655 . ?
C20 C3 C46 114.8(18) 6_566 . ?
C41 C3 C46 11.1(9) 2_666 . ?
C51 C3 C35 82(10) 2_666 2_666 ?
C14 C3 C35 91(4) 6_566 2_666 ?
C26 C3 C35 46.9(13) 7_655 2_666 ?
C21 C3 C35 41.4(12) 7_655 2_666 ?
C20 C3 C35 108(3) 6_566 2_666 ?
C41 C3 C35 109.8(17) 2_666 2_666 ?
C46 C3 C35 120.6(16) . 2_666 ?
C51 C3 C11 86(10) 2_666 . ?
C14 C3 C11 88(4) 6_566 . ?
C26 C3 C11 43.5(11) 7_655 . ?
C21 C3 C11 45.1(12) 7_655 . ?
C20 C3 C11 112.5(19) 6_566 . ?
C41 C3 C11 107.7(14) 2_666 . ?
C46 C3 C11 118.6(13) . . ?
C35 C3 C11 5(2) 2_666 . ?
C51 C3 C34 40(10) 2_666 5_665 ?
C14 C3 C34 137(7) 6_566 5_665 ?
C26 C3 C34 151(3) 7_655 5_665 ?
C21 C3 C34 76.3(17) 7_655 5_665 ?
C20 C3 C34 8.1(13) 6_566 5_665 ?
C41 C3 C34 116(2) 2_666 5_665 ?
C46 C3 C34 106.7(16) . 5_665 ?
C35 C3 C34 115(2) 2_666 5_665 ?
C11 C3 C34 119.0(16) . 5_665 ?
C51 C3 C45 94(10) 2_666 6_566 ?
C14 C3 C45 74(4) 6_566 6_566 ?
C26 C3 C45 29.5(11) 7_655 6_566 ?
C21 C3 C45 58.9(13) 7_655 6_566 ?
C20 C3 C45 125(2) 6_566 6_566 ?
C41 C3 C45 94.0(18) 2_666 6_566 ?
C46 C3 C45 105.0(16) . 6_566 ?
C35 C3 C45 17.5(10) 2_666 6_566 ?
C11 C3 C45 14.0(13) . 6_566 ?
C34 C3 C45 131(2) 5_665 6_566 ?
C51 C3 C53 39(10) 2_666 2_666 ?
C14 C3 C53 138(6) 6_566 2_666 ?
C26 C3 C53 150(3) 7_655 2_666 ?
C21 C3 C53 75.0(19) 7_655 2_666 ?
C20 C3 C53 6.9(12) 6_566 2_666 ?
C41 C3 C53 117(2) 2_666 2_666 ?
C46 C3 C53 107.9(17) . 2_666 ?
C35 C3 C53 113(3) 2_666 2_666 ?
C11 C3 C53 118(2) . 2_666 ?
C34 C3 C53 1.3(12) 5_665 2_666 ?
C45 C3 C53 129(2) 6_566 2_666 ?
C16 C4 C52 142(5) 7_655 8_656 ?
C16 C4 C25 155(3) 7_655 7_655 ?
C52 C4 C25 16(2) 8_656 7_655 ?
C16 C4 C23 43(5) 7_655 6_566 ?
C52 C4 C23 100(2) 8_656 6_566 ?
C25 C4 C23 115(2) 7_655 6_566 ?
C16 C4 C39 78(6) 7_655 2_666 ?
C52 C4 C39 133(2) 8_656 2_666 ?
C25 C4 C39 117(2) 7_655 2_666 ?
C23 C4 C39 120(2) 6_566 2_666 ?
C16 C4 C28 149(8) 7_655 2_666 ?
C52 C4 C28 61.0(18) 8_656 2_666 ?
C25 C4 C28 45.2(17) 7_655 2_666 ?
C23 C4 C28 156(2) 6_566 2_666 ?
C39 C4 C28 73.2(14) 2_666 2_666 ?
C16 C4 C29 128(5) 7_655 2_666 ?
C52 C4 C29 14.2(14) 8_656 2_666 ?
C25 C4 C29 29.4(15) 7_655 2_666 ?
C23 C4 C29 85.7(16) 6_566 2_666 ?
C39 C4 C29 144(2) 2_666 2_666 ?
C28 C4 C29 74.3(13) 2_666 2_666 ?
C16 C4 C47 26(5) 7_655 . ?
C52 C4 C47 116.3(19) 8_656 . ?
C25 C4 C47 130.2(18) 7_655 . ?
C23 C4 C47 17.6(15) 6_566 . ?
C39 C4 C47 102.5(18) 2_666 . ?
C28 C4 C47 159.4(16) 2_666 . ?
C29 C4 C47 102.1(13) 2_666 . ?
C16 C4 C40 58(5) 7_655 2_666 ?
C52 C4 C40 84.5(18) 8_656 2_666 ?
C25 C4 C40 99.3(19) 7_655 2_666 ?
C23 C4 C40 15.5(11) 6_566 2_666 ?
C39 C4 C40 133(2) 2_666 2_666 ?
C28 C4 C40 141.3(17) 2_666 2_666 ?
C29 C4 C40 70.3(13) 2_666 2_666 ?
C47 C4 C40 32.1(11) . 2_666 ?
C16 C4 C42 11(6) 7_655 2_666 ?
C52 C4 C42 148(2) 8_656 2_666 ?
C25 C4 C42 156.5(16) 7_655 2_666 ?
C23 C4 C42 52.7(16) 6_566 2_666 ?
C39 C4 C42 67.9(13) 2_666 2_666 ?
C28 C4 C42 138(2) 2_666 2_666 ?
C29 C4 C42 134.9(17) 2_666 2_666 ?
C47 C4 C42 35.1(13) . 2_666 ?
C40 C4 C42 66.9(12) 2_666 2_666 ?
C16 C4 C5 96(7) 7_655 . ?
C52 C4 C5 115.2(18) 8_656 . ?
C25 C4 C5 99(2) 7_655 . ?
C23 C4 C5 137(2) 6_566 . ?
C39 C4 C5 18.3(13) 2_666 . ?
C28 C4 C5 55.0(14) 2_666 . ?
C29 C4 C5 127.2(14) 2_666 . ?
C47 C4 C5 119.8(15) . . ?
C40 C4 C5 147.0(19) 2_666 . ?
C42 C4 C5 85.7(17) 2_666 . ?
C16 C4 C13 146(3) 7_655 . ?
C52 C4 C13 7.3(15) 8_656 . ?
C25 C4 C13 10.1(15) 7_655 . ?
C23 C4 C13 104.7(15) 6_566 . ?
C39 C4 C13 125.9(16) 2_666 . ?
C28 C4 C13 54.9(13) 2_666 . ?
C29 C4 C13 19.5(10) 2_666 . ?
C47 C4 C13 120.2(11) . . ?
C40 C4 C13 89.2(12) 2_666 . ?
C42 C4 C13 149.3(13) 2_666 . ?
C5 C4 C13 108.4(11) . . ?
C39 C5 C39 132(8) 2_666 8_656 ?
C39 C5 C5 23(4) 2_666 7_655 ?
C39 C5 C5 109(3) 8_656 7_655 ?
C39 C5 C5 113(5) 2_666 3_565 ?
C39 C5 C5 19(3) 8_656 3_565 ?
C5 C5 C5 89.999(10) 7_655 3_565 ?
C39 C5 C28 108(4) 2_666 2_666 ?
C39 C5 C28 116(4) 8_656 2_666 ?
C5 C5 C28 129(3) 7_655 2_666 ?
C5 C5 C28 133(3) 3_565 2_666 ?
C39 C5 C39 44(4) 2_666 6_566 ?
C39 C5 C39 88(4) 8_656 6_566 ?
C5 C5 C39 20.2(14) 7_655 6_566 ?
C5 C5 C39 69.8(13) 3_565 6_566 ?
C28 C5 C39 146(3) 2_666 6_566 ?
C39 C5 C39 88(5) 2_666 4_556 ?
C39 C5 C39 44(3) 8_656 4_556 ?
C5 C5 C39 64.7(12) 7_655 4_556 ?
C5 C5 C39 25.3(12) 3_565 4_556 ?
C28 C5 C39 152(3) 2_666 4_556 ?
C39 C5 C39 44.5(13) 6_566 4_556 ?
C39 C5 C42 124(4) 2_666 8_656 ?
C39 C5 C42 99(3) 8_656 8_656 ?
C5 C5 C42 144(3) 7_655 8_656 ?
C5 C5 C42 117(3) 3_565 8_656 ?
C28 C5 C42 16.5(11) 2_666 8_656 ?
C39 C5 C42 156(4) 6_566 8_656 ?
C39 C5 C42 139(3) 4_556 8_656 ?
C39 C5 C5 68(4) 2_666 5_665 ?
C39 C5 C5 64(3) 8_656 5_665 ?
C5 C5 C5 45.000(5) 7_655 5_665 ?
C5 C5 C5 45.000(14) 3_565 5_665 ?
C28 C5 C5 158.0(18) 2_666 5_665 ?
C39 C5 C5 24.8(13) 6_566 5_665 ?
C39 C5 C5 19.7(11) 4_556 5_665 ?
C42 C5 C5 153(2) 8_656 5_665 ?
C39 C5 C16 158(6) 2_666 . ?
C39 C5 C16 58(3) 8_656 . ?
C5 C5 C16 156(2) 7_655 . ?
C5 C5 C16 76(3) 3_565 . ?
C28 C5 C16 58.1(12) 2_666 . ?
C39 C5 C16 140(3) 6_566 . ?
C39 C5 C16 99(2) 4_556 . ?
C42 C5 C16 41.8(11) 8_656 . ?
C5 C5 C16 118(3) 5_665 . ?
C39 C5 C4 57(3) 2_666 . ?
C39 C5 C4 159(5) 8_656 . ?
C5 C5 C4 79(3) 7_655 . ?
C5 C5 C4 158.4(18) 3_565 . ?
C28 C5 C4 50.6(11) 2_666 . ?
C39 C5 C4 98(2) 6_566 . ?
C39 C5 C4 139(3) 4_556 . ?
C42 C5 C4 66.9(12) 8_656 . ?
C5 C5 C4 122(3) 5_665 . ?
C16 C5 C4 107.3(12) . . ?
C39 C5 C16 44(3) 2_666 7_655 ?
C39 C5 C16 160(6) 8_656 7_655 ?
C5 C5 C16 66(2) 7_655 7_655 ?
C5 C5 C16 149.5(19) 3_565 7_655 ?
C28 C5 C16 63.9(14) 2_666 7_655 ?
C39 C5 C16 85.0(18) 6_566 7_655 ?
C39 C5 C16 127(3) 4_556 7_655 ?
C42 C5 C16 80.0(14) 8_656 7_655 ?
C5 C5 C16 109(2) 5_665 7_655 ?
C16 C5 C16 119.4(10) . 7_655 ?
C4 C5 C16 13.5(11) . 7_655 ?
C35 C11 C45 131(10) 2_666 6_566 ?
C35 C11 C26 122(10) 2_666 7_655 ?
C45 C11 C26 48(4) 6_566 7_655 ?
C35 C11 C21 60(10) 2_666 7_655 ?
C45 C11 C21 135(5) 6_566 7_655 ?
C26 C11 C21 87.5(14) 7_655 7_655 ?
C35 C11 C44 31(10) 2_666 6_566 ?
C45 C11 C44 146(6) 6_566 6_566 ?
C26 C11 C44 152(3) 7_655 6_566 ?
C21 C11 C44 70.2(18) 7_655 6_566 ?
C35 C11 C27 116(10) 2_666 2_666 ?
C45 C11 C27 21(4) 6_566 2_666 ?
C26 C11 C27 67.6(15) 7_655 2_666 ?
C21 C11 C27 148(2) 7_655 2_666 ?
C44 C11 C27 125(2) 6_566 2_666 ?
C35 C11 C15 111(10) 2_666 . ?
C45 C11 C15 31(4) 6_566 . ?
C26 C11 C15 78.1(14) 7_655 . ?
C21 C11 C15 155(2) 7_655 . ?
C44 C11 C15 115.4(16) 6_566 . ?
C27 C11 C15 10.5(9) 2_666 . ?
C35 C11 C3 94(10) 2_666 . ?
C45 C11 C3 92(4) 6_566 . ?
C26 C11 C3 43.4(11) 7_655 . ?
C21 C11 C3 44.5(12) 7_655 . ?
C44 C11 C3 113.8(18) 6_566 . ?
C27 C11 C3 109.8(14) 2_666 . ?
C15 C11 C3 120.1(12) . . ?
C35 C11 C51 89(10) 2_666 2_666 ?
C45 C11 C51 95(4) 6_566 2_666 ?
C26 C11 C51 46.9(13) 7_655 2_666 ?
C21 C11 C51 40.7(12) 7_655 2_666 ?
C44 C11 C51 109(2) 6_566 2_666 ?
C27 C11 C51 111.8(17) 2_666 2_666 ?
C15 C11 C51 121.8(15) . 2_666 ?
C3 C11 C51 6(2) . 2_666 ?
C35 C11 C53 31(10) 2_666 5_665 ?
C45 C11 C53 138(6) 6_566 5_665 ?
C26 C11 C53 153(3) 7_655 5_665 ?
C21 C11 C53 77.1(15) 7_655 5_665 ?
C44 C11 C53 8.1(14) 6_566 5_665 ?
C27 C11 C53 116.7(18) 2_666 5_665 ?
C15 C11 C53 107.4(14) . 5_665 ?
C3 C11 C53 119.7(15) . 5_665 ?
C51 C11 C53 114.7(19) 2_666 5_665 ?
C35 C11 C34 30(10) 2_666 2_666 ?
C45 C11 C34 138(6) 6_566 2_666 ?
C26 C11 C34 152(3) 7_655 2_666 ?
C21 C11 C34 76.0(18) 7_655 2_666 ?
C44 C11 C34 7.5(14) 6_566 2_666 ?
C27 C11 C34 117.4(18) 2_666 2_666 ?
C15 C11 C34 108.2(15) . 2_666 ?
C3 C11 C34 118.6(19) . 2_666 ?
C51 C11 C34 114(3) 2_666 2_666 ?
C53 C11 C34 1.2(13) 5_665 2_666 ?
C35 C11 C14 103(10) 2_666 6_566 ?
C45 C11 C14 77(4) 6_566 6_566 ?
C26 C11 C14 29.0(11) 7_655 6_566 ?
C21 C11 C14 58.6(13) 7_655 6_566 ?
C44 C11 C14 127(2) 6_566 6_566 ?
C27 C11 C14 95.5(18) 2_666 6_566 ?
C15 C11 C14 105.8(15) . 6_566 ?
C3 C11 C14 14.5(13) . 6_566 ?
C51 C11 C14 18.0(10) 2_666 6_566 ?
C53 C11 C14 131.6(19) 5_665 6_566 ?
C34 C11 C14 130(2) 2_666 6_566 ?
C29 C13 C25 78(4) 2_666 7_655 ?
C29 C13 C52 46(3) 2_666 8_656 ?
C25 C13 C52 33(4) 7_655 8_656 ?
C29 C13 C53 75(3) 2_666 8_656 ?
C25 C13 C53 150(4) 7_655 8_656 ?
C52 C13 C53 120(3) 8_656 8_656 ?
C29 C13 C34 78(3) 2_666 7_655 ?
C25 C13 C34 153(4) 7_655 7_655 ?
C52 C13 C34 123(3) 8_656 7_655 ?
C53 C13 C34 3(2) 8_656 7_655 ?
C29 C13 C28 105(3) 2_666 2_666 ?
C25 C13 C28 28(4) 7_655 2_666 ?
C52 C13 C28 60(2) 8_656 2_666 ?
C53 C13 C28 161(2) 8_656 2_666 ?
C34 C13 C28 160(3) 7_655 2_666 ?
C29 C13 C20 90(3) 2_666 2_666 ?
C25 C13 C20 160(5) 7_655 2_666 ?
C52 C13 C20 134(3) 8_656 2_666 ?
C53 C13 C20 15.3(14) 8_656 2_666 ?
C34 C13 C20 12.0(17) 7_655 2_666 ?
C28 C13 C20 153.0(19) 2_666 2_666 ?
C29 C13 C44 69(2) 2_666 . ?
C25 C13 C44 144(4) 7_655 . ?
C52 C13 C44 114(3) 8_656 . ?
C53 C13 C44 5.7(17) 8_656 . ?
C34 C13 C44 9.0(15) 7_655 . ?
C28 C13 C44 159.1(17) 2_666 . ?
C20 C13 C44 20.7(11) 2_666 . ?
C29 C13 C42 116(3) 2_666 8_656 ?
C25 C13 C42 39(4) 7_655 8_656 ?
C52 C13 C42 71(2) 8_656 8_656 ?
C53 C13 C42 155(2) 8_656 8_656 ?
C34 C13 C42 153(2) 7_655 8_656 ?
C28 C13 C42 11.3(11) 2_666 8_656 ?
C20 C13 C42 143.4(16) 2_666 8_656 ?
C44 C13 C42 155.9(14) . 8_656 ?
C29 C13 C17 158(4) 2_666 . ?
C25 C13 C17 86(4) 7_655 . ?
C52 C13 C17 118(3) 8_656 . ?
C53 C13 C17 115.7(15) 8_656 . ?
C34 C13 C17 112.5(17) 7_655 . ?
C28 C13 C17 58.1(12) 2_666 . ?
C20 C13 C17 100.6(11) 2_666 . ?
C44 C13 C17 120.4(9) . . ?
C42 C13 C17 46.9(11) 8_656 . ?
C29 C13 C4 54(3) 2_666 . ?
C25 C13 C4 25(3) 7_655 . ?
C52 C13 C4 11(2) 8_656 . ?
C53 C13 C4 125.8(18) 8_656 . ?
C34 C13 C4 128.9(18) 7_655 . ?
C28 C13 C4 51.2(11) 2_666 . ?
C20 C13 C4 138.6(15) 2_666 . ?
C44 C13 C4 120.1(11) . . ?
C42 C13 C4 61.9(12) 8_656 . ?
C17 C13 C4 107.9(11) . . ?
C29 C13 C47 146(4) 2_666 3_565 ?
C25 C13 C47 71(4) 7_655 3_565 ?
C52 C13 C47 103(3) 8_656 3_565 ?
C53 C13 C47 130.4(18) 8_656 3_565 ?
C34 C13 C47 127(2) 7_655 3_565 ?
C28 C13 C47 42.7(12) 2_666 3_565 ?
C20 C13 C47 115.5(15) 2_666 3_565 ?
C44 C13 C47 134.6(12) . 3_565 ?
C42 C13 C47 31.6(10) 8_656 3_565 ?
C17 C13 C47 15.4(11) . 3_565 ?
C4 C13 C47 93.1(16) . 3_565 ?
C3 C14 C51 15(7) 6_566 7_655 ?
C3 C14 C26 115(5) 6_566 2_666 ?
C51 C14 C26 114.2(19) 7_655 2_666 ?
C3 C14 C41 150(5) 6_566 7_655 ?
C51 C14 C41 142(5) 7_655 7_655 ?
C26 C14 C41 92(2) 2_666 7_655 ?
C3 C14 C46 137(5) 6_566 6_566 ?
C51 C14 C46 132(3) 7_655 6_566 ?
C26 C14 C46 106(3) 2_666 6_566 ?
C41 C14 C46 13.7(13) 7_655 6_566 ?
C3 C14 C27 153(5) 6_566 2_666 ?
C51 C14 C27 144(5) 7_655 2_666 ?
C26 C14 C27 89(2) 2_666 2_666 ?
C41 C14 C27 3.0(11) 7_655 2_666 ?
C46 C14 C27 16.7(11) 6_566 2_666 ?
C3 C14 C21 36(4) 6_566 2_666 ?
C51 C14 C21 33.7(11) 7_655 2_666 ?
C26 C14 C21 81.0(18) 2_666 2_666 ?
C41 C14 C21 157(3) 7_655 2_666 ?
C46 C14 C21 158(3) 6_566 2_666 ?
C27 C14 C21 156(3) 2_666 2_666 ?
C3 C14 C15 144(5) 6_566 . ?
C51 C14 C15 137(4) 7_655 . ?
C26 C14 C15 98(2) 2_666 . ?
C41 C14 C15 6.1(10) 7_655 . ?
C46 C14 C15 7.6(15) 6_566 . ?
C27 C14 C15 9.2(10) 2_666 . ?
C21 C14 C15 158(2) 2_666 . ?
C3 C14 C45 91(4) 6_566 . ?
C51 C14 C45 90.1(8) 7_655 . ?
C26 C14 C45 24.2(17) 2_666 . ?
C41 C14 C45 114.6(14) 7_655 . ?
C46 C14 C45 128.0(18) 6_566 . ?
C27 C14 C45 111.6(15) 2_666 . ?
C21 C14 C45 56.8(11) 2_666 . ?
C15 C14 C45 120.4(11) . . ?
C3 C14 C20 27(6) 6_566 . ?
C51 C14 C20 18.9(17) 7_655 . ?
C26 C14 C20 131(2) 2_666 . ?
C41 C14 C20 124.8(19) 7_655 . ?
C46 C14 C20 113.2(18) 6_566 . ?
C27 C14 C20 127.5(17) 2_666 . ?
C21 C14 C20 52.3(11) 2_666 . ?
C15 C14 C20 119.3(12) . . ?
C45 C14 C20 107.8(10) . . ?
C3 C14 C11 77(4) 6_566 6_566 ?
C51 C14 C11 76.2(14) 7_655 6_566 ?
C26 C14 C11 38.4(14) 2_666 6_566 ?
C41 C14 C11 128(2) 7_655 6_566 ?
C46 C14 C11 141(3) 6_566 6_566 ?
C27 C14 C11 125(2) 2_666 6_566 ?
C21 C14 C11 42.7(11) 2_666 6_566 ?
C15 C14 C11 133.7(15) . 6_566 ?
C45 C14 C11 14.2(13) . 6_566 ?
C20 C14 C11 94.3(14) . 6_566 ?
C3 C14 C35 75(4) 6_566 7_655 ?
C51 C14 C35 72.7(9) 7_655 7_655 ?
C26 C14 C35 41.6(18) 2_666 7_655 ?
C41 C14 C35 129.4(16) 7_655 7_655 ?
C46 C14 C35 142(2) 6_566 7_655 ?
C27 C14 C35 126.7(16) 2_666 7_655 ?
C21 C14 C35 39.4(11) 2_666 7_655 ?
C15 C14 C35 134.8(13) . 7_655 ?
C45 C14 C35 17.4(10) . 7_655 ?
C20 C14 C35 90.6(12) . 7_655 ?
C11 C14 C35 4.4(19) 6_566 7_655 ?
C27 C15 C46 79(8) 2_666 6_566 ?
C27 C15 C41 30(6) 2_666 7_655 ?
C46 C15 C41 49(5) 6_566 7_655 ?
C27 C15 C40 159(10) 2_666 7_655 ?
C46 C15 C40 103(6) 6_566 7_655 ?
C41 C15 C40 144(6) 7_655 7_655 ?
C27 C15 C45 64(6) 2_666 6_566 ?
C46 C15 C45 143(6) 6_566 6_566 ?
C41 C15 C45 93(4) 7_655 6_566 ?
C40 C15 C45 110(2) 7_655 6_566 ?
C27 C15 C17 136(7) 2_666 2_666 ?
C46 C15 C17 63(6) 6_566 2_666 ?
C41 C15 C17 108(4) 7_655 2_666 ?
C40 C15 C17 40.0(12) 7_655 2_666 ?
C45 C15 C17 147(3) 6_566 2_666 ?
C27 C15 C23 157(9) 2_666 . ?
C46 C15 C23 95(6) 6_566 . ?
C41 C15 C23 137(5) 7_655 . ?
C40 C15 C23 8.6(12) 7_655 . ?
C45 C15 C23 117.9(19) 6_566 . ?
C17 C15 C23 31.5(11) 2_666 . ?
C27 C15 C14 48(6) 2_666 . ?
C46 C15 C14 31(5) 6_566 . ?
C41 C15 C14 18(3) 7_655 . ?
C40 C15 C14 128.7(18) 7_655 . ?
C45 C15 C14 111.4(16) 6_566 . ?
C17 C15 C14 90.3(14) 2_666 . ?
C23 C15 C14 120.4(13) . . ?
C27 C15 C11 73(7) 2_666 . ?
C46 C15 C11 151(6) 6_566 . ?
C41 C15 C11 102(4) 7_655 . ?
C40 C15 C11 100.6(17) 7_655 . ?
C45 C15 C11 9.4(14) 6_566 . ?
C17 C15 C11 138(2) 2_666 . ?
C23 C15 C11 108.6(13) . . ?
C14 C15 C11 119.9(10) . . ?
C27 C15 C47 145(8) 2_666 6_566 ?
C46 C15 C47 75(6) 6_566 6_566 ?
C41 C15 C47 119(5) 7_655 6_566 ?
C40 C15 C47 28.4(11) 7_655 6_566 ?
C45 C15 C47 136(2) 6_566 6_566 ?
C17 C15 C47 11.6(11) 2_666 6_566 ?
C23 C15 C47 19.9(9) . 6_566 ?
C14 C15 C47 101.3(15) . 6_566 ?
C11 C15 C47 127.1(17) . 6_566 ?
C27 C15 C35 76(6) 2_666 2_666 ?
C46 C15 C35 152(7) 6_566 2_666 ?
C41 C15 C35 104(4) 7_655 2_666 ?
C40 C15 C35 97(2) 7_655 2_666 ?
C45 C15 C35 12.8(13) 6_566 2_666 ?
C17 C15 C35 134(3) 2_666 2_666 ?
C23 C15 C35 105.1(16) . 2_666 ?
C14 C15 C35 121.2(12) . 2_666 ?
C11 C15 C35 4.3(19) . 2_666 ?
C47 C15 C35 123(2) 6_566 2_666 ?
C27 C15 C26 35(6) 2_666 7_655 ?
C46 C15 C26 113(5) 6_566 7_655 ?
C41 C15 C26 64(3) 7_655 7_655 ?
C40 C15 C26 135(2) 7_655 7_655 ?
C45 C15 C26 29.1(12) 6_566 7_655 ?
C17 C15 C26 155(3) 2_666 7_655 ?
C23 C15 C26 141.4(15) . 7_655 ?
C14 C15 C26 82.4(9) . 7_655 ?
C11 C15 C26 38.1(8) . 7_655 ?
C47 C15 C26 153(3) 6_566 7_655 ?
C35 C15 C26 40.4(10) 2_666 7_655 ?
C4 C16 C23 119(6) 3_565 2_666 ?
C4 C16 C42 165(8) 3_565 8_656 ?
C23 C16 C42 74(2) 2_666 8_656 ?
C4 C16 C47 145(6) 3_565 3_565 ?
C23 C16 C47 26.9(17) 2_666 3_565 ?
C42 C16 C47 46.9(18) 8_656 3_565 ?
C4 C16 C39 85(6) 3_565 8_656 ?
C23 C16 C39 152(3) 2_666 8_656 ?
C42 C16 C39 80.6(18) 8_656 8_656 ?
C47 C16 C39 127(3) 3_565 8_656 ?
C4 C16 C28 160(7) 3_565 2_666 ?
C23 C16 C28 77.6(18) 2_666 2_666 ?
C42 C16 C28 5(2) 8_656 2_666 ?
C47 C16 C28 51(2) 3_565 2_666 ?
C39 C16 C28 76.4(18) 8_656 2_666 ?
C4 C16 C40 106(5) 3_565 8_656 ?
C23 C16 C40 13.5(17) 2_666 8_656 ?
C42 C16 C40 85.4(18) 8_656 8_656 ?
C47 C16 C40 39.0(16) 3_565 8_656 ?
C39 C16 C40 157(2) 8_656 8_656 ?
C28 C16 C40 88.9(15) 2_666 8_656 ?
C4 C16 C52 27(4) 3_565 4_556 ?
C23 C16 C52 93(3) 2_666 4_556 ?
C42 C16 C52 159(2) 8_656 4_556 ?
C47 C16 C52 119(2) 3_565 4_556 ?
C39 C16 C52 108(2) 8_656 4_556 ?
C28 C16 C52 159.3(19) 2_666 4_556 ?
C40 C16 C52 79.8(16) 8_656 4_556 ?
C4 C16 C25 19(2) 3_565 . ?
C23 C16 C25 103(2) 2_666 . ?
C42 C16 C25 160.6(19) 8_656 . ?
C47 C16 C25 127.9(19) 3_565 . ?
C39 C16 C25 97.7(17) 8_656 . ?
C28 C16 C25 158.3(18) 2_666 . ?
C40 C16 C25 89.7(14) 8_656 . ?
C52 C16 C25 10.8(16) 4_556 . ?
C4 C16 C17 138(5) 3_565 . ?
C23 C16 C17 21.7(16) 2_666 . ?
C42 C16 C17 53.0(16) 8_656 . ?
C47 C16 C17 7.8(12) 3_565 . ?
C39 C16 C17 130.8(15) 8_656 . ?
C28 C16 C17 56.5(12) 2_666 . ?
C40 C16 C17 32.4(10) 8_656 . ?
C52 C16 C17 111.3(17) 4_556 . ?
C25 C16 C17 120.3(12) . . ?
C4 C16 C5 109(7) 3_565 . ?
C23 C16 C5 130(2) 2_666 . ?
C42 C16 C5 57.0(18) 8_656 . ?
C47 C16 C5 103(2) 3_565 . ?
C39 C16 C5 23.6(11) 8_656 . ?
C28 C16 C5 52.9(12) 2_666 . ?
C40 C16 C5 139.1(16) 8_656 . ?
C52 C16 C5 131(2) 4_556 . ?
C25 C16 C5 120.0(17) . . ?
C17 C16 C5 108.3(11) . . ?
C4 C16 C5 70(6) 3_565 3_565 ?
C23 C16 C5 162(3) 2_666 3_565 ?
C42 C16 C5 95(2) 8_656 3_565 ?
C47 C16 C5 140(3) 3_565 3_565 ?
C39 C16 C5 15.3(11) 8_656 3_565 ?
C28 C16 C5 91.0(13) 2_666 3_565 ?
C40 C16 C5 158(2) 8_656 3_565 ?
C52 C16 C5 93(2) 4_556 3_565 ?
C25 C16 C5 82.5(16) . 3_565 ?
C17 C16 C5 142.8(17) . 3_565 ?
C5 C16 C5 38.5(14) . 3_565 ?
C47 C17 C23 39(4) 3_565 2_666 ?
C47 C17 C40 70(4) 3_565 8_656 ?
C23 C17 C40 31.0(18) 2_666 8_656 ?
C47 C17 C46 147(4) 3_565 3_565 ?
C23 C17 C46 108(2) 2_666 3_565 ?
C40 C17 C46 77(2) 8_656 3_565 ?
C47 C17 C42 28(5) 3_565 8_656 ?
C23 C17 C42 65(2) 2_666 8_656 ?
C40 C17 C42 95(2) 8_656 8_656 ?
C46 C17 C42 162(3) 3_565 8_656 ?
C47 C17 C15 133(4) 3_565 2_666 ?
C23 C17 C15 94(2) 2_666 2_666 ?
C40 C17 C15 62.8(18) 8_656 2_666 ?
C46 C17 C15 14.1(17) 3_565 2_666 ?
C42 C17 C15 153(2) 8_656 2_666 ?
C47 C17 C28 42(4) 3_565 2_666 ?
C23 C17 C28 80(2) 2_666 2_666 ?
C40 C17 C28 109(2) 8_656 2_666 ?
C46 C17 C28 161(3) 3_565 2_666 ?
C42 C17 C28 14.8(12) 8_656 2_666 ?
C15 C17 C28 161(3) 2_666 2_666 ?
C47 C17 C41 146(4) 3_565 8_656 ?
C23 C17 C41 108(2) 2_666 8_656 ?
C40 C17 C41 76.9(17) 8_656 8_656 ?
C46 C17 C41 5(2) 3_565 8_656 ?
C42 C17 C41 157(2) 8_656 8_656 ?
C15 C17 C41 14.8(11) 2_666 8_656 ?
C28 C17 C41 155.7(19) 2_666 8_656 ?
C47 C17 C27 139(4) 3_565 . ?
C23 C17 C27 100.3(19) 2_666 . ?
C40 C17 C27 69.4(18) 8_656 . ?
C46 C17 C27 8.6(15) 3_565 . ?
C42 C17 C27 154.6(19) 8_656 . ?
C15 C17 C27 7.6(13) 2_666 . ?
C28 C17 C27 157.7(16) 2_666 . ?
C41 C17 C27 7.5(12) 8_656 . ?
C47 C17 C16 21(4) 3_565 . ?
C23 C17 C16 23(2) 2_666 . ?
C40 C17 C16 53(2) 8_656 . ?
C46 C17 C16 127.3(18) 3_565 . ?
C42 C17 C16 42.3(11) 8_656 . ?
C15 C17 C16 113.7(16) 2_666 . ?
C28 C17 C16 56.8(12) 2_666 . ?
C41 C17 C16 125.7(15) 8_656 . ?
C27 C17 C16 118.9(13) . . ?
C47 C17 C13 95(5) 3_565 . ?
C23 C17 C13 131(2) 2_666 . ?
C40 C17 C13 156(3) 8_656 . ?
C46 C17 C13 115.5(14) 3_565 . ?
C42 C17 C13 67.1(13) 8_656 . ?
C15 C17 C13 128.3(12) 2_666 . ?
C28 C17 C13 52.4(11) 2_666 . ?
C41 C17 C13 113.6(11) 8_656 . ?
C27 C17 C13 120.8(8) . . ?
C16 C17 C13 108.0(10) . . ?
C47 C17 C25 77(4) 3_565 7_655 ?
C23 C17 C25 114(2) 2_666 7_655 ?
C40 C17 C25 142(3) 8_656 7_655 ?
C46 C17 C25 132(2) 3_565 7_655 ?
C42 C17 C25 49.8(14) 8_656 7_655 ?
C15 C17 C25 143.4(16) 2_666 7_655 ?
C28 C17 C25 35.1(10) 2_666 7_655 ?
C41 C17 C25 129.1(15) 8_656 7_655 ?
C27 C17 C25 135.8(12) . 7_655 ?
C16 C17 C25 91.0(15) . 7_655 ?
C13 C17 C25 17.3(11) . 7_655 ?
C34 C20 C53 8(6) 8_656 7_655 ?
C34 C20 C44 53(5) 8_656 2_666 ?
C53 C20 C44 45(4) 7_655 2_666 ?
C34 C20 C51 145(6) 8_656 7_655 ?
C53 C20 C51 152(5) 7_655 7_655 ?
C44 C20 C51 156(3) 2_666 7_655 ?
C34 C20 C3 145(6) 8_656 6_566 ?
C53 C20 C3 153(5) 7_655 6_566 ?
C44 C20 C3 159(3) 2_666 6_566 ?
C51 C20 C3 5(2) 7_655 6_566 ?
C34 C20 C21 158(5) 8_656 2_666 ?
C53 C20 C21 151(4) 7_655 2_666 ?
C44 C20 C21 109(3) 2_666 2_666 ?
C51 C20 C21 48.5(12) 7_655 2_666 ?
C3 C20 C21 50.6(12) 6_566 2_666 ?
C34 C20 C13 37(5) 8_656 2_666 ?
C53 C20 C13 45(3) 7_655 2_666 ?
C44 C20 C13 90(3) 2_666 2_666 ?
C51 C20 C13 108.4(17) 7_655 2_666 ?
C3 C20 C13 107.9(18) 6_566 2_666 ?
C21 C20 C13 152(2) 2_666 2_666 ?
C34 C20 C29 17(5) 8_656 . ?
C53 C20 C29 25(4) 7_655 . ?
C44 C20 C29 69(3) 2_666 . ?
C51 C20 C29 128.0(18) 7_655 . ?
C3 C20 C29 128.2(17) 6_566 . ?
C21 C20 C29 158.8(16) 2_666 . ?
C13 C20 C29 21.1(9) 2_666 . ?
C34 C20 C14 137(6) 8_656 . ?
C53 C20 C14 145(5) 7_655 . ?
C44 C20 C14 162(3) 2_666 . ?
C51 C20 C14 8.2(8) 7_655 . ?
C3 C20 C14 8.5(17) 6_566 . ?
C21 C20 C14 56.6(12) 2_666 . ?
C13 C20 C14 100.3(13) 2_666 . ?
C29 C20 C14 120.2(12) . . ?
C34 C20 C21 107(5) 8_656 . ?
C53 C20 C21 99(4) 7_655 . ?
C44 C20 C21 56(3) 2_666 . ?
C51 C20 C21 100.9(9) 7_655 . ?
C3 C20 C21 103.6(13) 6_566 . ?
C21 C20 C21 53.2(13) 2_666 . ?
C13 C20 C21 139.1(15) 2_666 . ?
C29 C20 C21 119.7(12) . . ?
C14 C20 C21 108.6(8) . . ?
C34 C20 C35 69(5) 8_656 8_656 ?
C53 C20 C35 61(4) 7_655 8_656 ?
C44 C20 C35 20(2) 2_666 8_656 ?
C51 C20 C35 136.0(15) 7_655 8_656 ?
C3 C20 C35 139.8(19) 6_566 8_656 ?
C21 C20 C35 91.1(14) 2_666 8_656 ?
C13 C20 C35 102.8(15) 2_666 8_656 ?
C29 C20 C35 82.1(12) . 8_656 ?
C14 C20 C35 142.3(12) . 8_656 ?
C21 C20 C35 38.4(9) . 8_656 ?
C34 C20 C11 68(5) 8_656 3_565 ?
C53 C20 C11 61(3) 7_655 3_565 ?
C44 C20 C11 19(3) 2_666 3_565 ?
C51 C20 C11 137.3(14) 7_655 3_565 ?
C3 C20 C11 140.9(15) 6_566 3_565 ?
C21 C20 C11 91.8(14) 2_666 3_565 ?
C13 C20 C11 102.9(13) 2_666 3_565 ?
C29 C20 C11 82.1(9) . 3_565 ?
C14 C20 C11 143.8(13) . 3_565 ?
C21 C20 C11 38.8(8) . 3_565 ?
C35 C20 C11 2.0(17) 8_656 3_565 ?
C51 C21 C35 98(2) 8_656 8_656 ?
C51 C21 C3 7(3) 8_656 3_565 ?
C35 C21 C3 94.8(19) 8_656 3_565 ?
C51 C21 C11 94.3(18) 8_656 3_565 ?
C35 C21 C11 6(3) 8_656 3_565 ?
C3 C21 C11 90.4(17) 3_565 3_565 ?
C51 C21 C20 55.4(16) 8_656 2_666 ?
C35 C21 C20 149(2) 8_656 2_666 ?
C3 C21 C20 60.6(19) 3_565 2_666 ?
C11 C21 C20 147.6(17) 3_565 2_666 ?
C51 C21 C21 127(2) 8_656 2_666 ?
C35 C21 C21 125(2) 8_656 2_666 ?
C3 C21 C21 133(2) 3_565 2_666 ?
C11 C21 C21 130.9(19) 3_565 2_666 ?
C20 C21 C21 73.3(14) 2_666 2_666 ?
C51 C21 C44 149(2) 8_656 2_666 ?
C35 C21 C44 54.2(16) 8_656 2_666 ?
C3 C21 C44 147.8(17) 3_565 2_666 ?
C11 C21 C44 59.3(17) 3_565 2_666 ?
C20 C21 C44 143(2) 2_666 2_666 ?
C21 C21 C44 72.5(14) 2_666 2_666 ?
C51 C21 C14 15.7(11) 8_656 2_666 ?
C35 C21 C14 82.9(17) 8_656 2_666 ?
C3 C21 C14 12.4(15) 3_565 2_666 ?
C11 C21 C14 78.7(15) 3_565 2_666 ?
C20 C21 C14 71.0(12) 2_666 2_666 ?
C21 C21 C14 141.7(17) 2_666 2_666 ?
C44 C21 C14 135.4(18) 2_666 2_666 ?
C51 C21 C45 83.1(17) 8_656 2_666 ?
C35 C21 C45 15.3(11) 8_656 2_666 ?
C3 C21 C45 79.5(15) 3_565 2_666 ?
C11 C21 C45 11.4(14) 3_565 2_666 ?
C20 C21 C45 136.3(19) 2_666 2_666 ?
C21 C21 C45 139.1(18) 2_666 2_666 ?
C44 C21 C45 69.5(11) 2_666 2_666 ?
C14 C21 C45 67.7(12) 2_666 2_666 ?
C51 C21 C26 48.9(15) 8_656 . ?
C35 C21 C26 49.5(15) 8_656 . ?
C3 C21 C26 45.3(11) 3_565 . ?
C11 C21 C26 45.4(11) 3_565 . ?
C20 C21 C26 103.4(12) 2_666 . ?
C21 C21 C26 158.1(8) 2_666 . ?
C44 C21 C26 103.0(12) 2_666 . ?
C14 C21 C26 33.4(9) 2_666 . ?
C45 C21 C26 34.3(9) 2_666 . ?
C51 C21 C44 73.9(17) 8_656 . ?
C35 C21 C44 158(2) 8_656 . ?
C3 C21 C44 79.2(16) 3_565 . ?
C11 C21 C44 160.5(19) 3_565 . ?
C20 C21 C44 18.7(12) 2_666 . ?
C21 C21 C44 54.7(11) 2_666 . ?
C44 C21 C44 125.8(13) 2_666 . ?
C14 C21 C44 89.3(12) 2_666 . ?
C45 C21 C44 151.0(17) 2_666 . ?
C26 C21 C44 120.9(8) . . ?
C51 C21 C20 157(2) 8_656 . ?
C35 C21 C20 72.6(17) 8_656 . ?
C3 C21 C20 160.6(19) 3_565 . ?
C11 C21 C20 78.0(14) 3_565 . ?
C20 C21 C20 124.8(13) 2_666 . ?
C21 C21 C20 53.4(11) 2_666 . ?
C44 C21 C20 19.1(12) 2_666 . ?
C14 C21 C20 149.6(16) 2_666 . ?
C45 C21 C20 87.7(12) 2_666 . ?
C26 C21 C20 120.1(8) . . ?
C44 C21 C20 106.9(8) . . ?
C47 C23 C40 108(6) 6_566 7_655 ?
C47 C23 C17 31(3) 6_566 2_666 ?
C40 C23 C17 78(4) 7_655 2_666 ?
C47 C23 C16 107(4) 6_566 2_666 ?
C40 C23 C16 139(6) 7_655 2_666 ?
C17 C23 C16 135(3) 2_666 2_666 ?
C47 C23 C4 124(5) 6_566 6_566 ?
C40 C23 C4 122(5) 7_655 6_566 ?
C17 C23 C4 151(4) 2_666 6_566 ?
C16 C23 C4 18(2) 2_666 6_566 ?
C47 C23 C42 47(3) 6_566 7_655 ?
C40 C23 C42 149(4) 7_655 7_655 ?
C17 C23 C42 76(2) 2_666 7_655 ?
C16 C23 C42 60(2) 2_666 7_655 ?
C4 C23 C42 78(3) 6_566 7_655 ?
C47 C23 C15 85(4) 6_566 . ?
C40 C23 C15 23(3) 7_655 . ?
C17 C23 C15 54.7(18) 2_666 . ?
C16 C23 C15 155(3) 2_666 . ?
C4 C23 C15 141.8(18) 6_566 . ?
C42 C23 C15 127.9(17) 7_655 . ?
C47 C23 C28 39(4) 6_566 . ?
C40 C23 C28 142(4) 7_655 . ?
C17 C23 C28 68.2(19) 2_666 . ?
C16 C23 C28 67.7(19) 2_666 . ?
C4 C23 C28 85.2(17) 6_566 . ?
C42 C23 C28 7.8(13) 7_655 . ?
C15 C23 C28 120.2(14) . . ?
C47 C23 C46 74(3) 6_566 6_566 ?
C40 C23 C46 34(3) 7_655 6_566 ?
C17 C23 C46 43.4(17) 2_666 6_566 ?
C16 C23 C46 159(3) 2_666 6_566 ?
C4 C23 C46 151(3) 6_566 6_566 ?
C42 C23 C46 117.3(17) 7_655 6_566 ?
C15 C23 C46 11.3(13) . 6_566 ?
C28 C23 C46 109.5(14) . 6_566 ?
C47 C23 C52 155(6) 6_566 5_665 ?
C40 C23 C52 87(4) 7_655 5_665 ?
C17 C23 C52 155(2) 2_666 5_665 ?
C16 C23 C52 54(2) 2_666 5_665 ?
C4 C23 C52 35.9(14) 6_566 5_665 ?
C42 C23 C52 112(3) 7_655 5_665 ?
C15 C23 C52 107.9(11) . 5_665 ?
C28 C23 C52 118.7(19) . 5_665 ?
C46 C23 C52 118.5(11) 6_566 5_665 ?
C47 C23 C29 162(6) 6_566 7_655 ?
C40 C23 C29 70(4) 7_655 7_655 ?
C17 C23 C29 143(2) 2_666 7_655 ?
C16 C23 C29 70(2) 2_666 7_655 ?
C4 C23 C29 52.1(13) 6_566 7_655 ?
C42 C23 C29 127(3) 7_655 7_655 ?
C15 C23 C29 91.9(12) . 7_655 ?
C28 C23 C29 133(2) . 7_655 ?
C46 C23 C29 102.8(13) 6_566 7_655 ?
C52 C23 C29 16.3(8) 5_665 7_655 ?
C47 C23 C27 84(3) 6_566 2_666 ?
C40 C23 C27 25(3) 7_655 2_666 ?
C17 C23 C27 53.6(15) 2_666 2_666 ?
C16 C23 C27 152(3) 2_666 2_666 ?
C4 C23 C27 141(2) 6_566 2_666 ?
C42 C23 C27 125.6(16) 7_655 2_666 ?
C15 C23 C27 3.5(13) . 2_666 ?
C28 C23 C27 118.0(12) . 2_666 ?
C46 C23 C27 10.7(9) 6_566 2_666 ?
C52 C23 C27 107.8(10) 5_665 2_666 ?
C29 C23 C27 92.1(12) 7_655 2_666 ?
C52 C25 C13 100(8) 4_556 3_565 ?
C52 C25 C29 45(6) 4_556 8_656 ?
C13 C25 C29 55(4) 3_565 8_656 ?
C52 C25 C28 122(7) 4_556 8_656 ?
C13 C25 C28 138(5) 3_565 8_656 ?
C29 C25 C28 163(4) 8_656 8_656 ?
C52 C25 C4 47(6) 4_556 3_565 ?
C13 C25 C4 145(5) 3_565 3_565 ?
C29 C25 C4 91(3) 8_656 3_565 ?
C28 C25 C4 74(2) 8_656 3_565 ?
C52 C25 C42 132(8) 4_556 4_556 ?
C13 C25 C42 127(4) 3_565 4_556 ?
C29 C25 C42 167(4) 8_656 4_556 ?
C28 C25 C42 11.4(16) 8_656 4_556 ?
C4 C25 C42 85(3) 3_565 4_556 ?
C52 C25 C16 43(7) 4_556 . ?
C13 C25 C16 139(4) 3_565 . ?
C29 C25 C16 85(2) 8_656 . ?
C28 C25 C16 79.2(18) 8_656 . ?
C4 C25 C16 6.3(9) 3_565 . ?
C42 C25 C16 89.3(18) 4_556 . ?
C52 C25 C53 81(6) 4_556 4_556 ?
C13 C25 C53 21(3) 3_565 4_556 ?
C29 C25 C53 36.8(19) 8_656 4_556 ?
C28 C25 C53 152(3) 8_656 4_556 ?
C4 C25 C53 124(2) 3_565 4_556 ?
C42 C25 C53 141(2) 4_556 4_556 ?
C16 C25 C53 118.4(17) . 4_556 ?
C52 C25 C17 168(7) 4_556 3_565 ?
C13 C25 C17 77(4) 3_565 3_565 ?
C29 C25 C17 130(3) 8_656 3_565 ?
C28 C25 C17 61.4(18) 8_656 3_565 ?
C4 C25 C17 133(3) 3_565 3_565 ?
C42 C25 C17 50.2(13) 4_556 3_565 ?
C16 C25 C17 136(2) . 3_565 ?
C53 C25 C17 92.8(15) 4_556 3_565 ?
C52 C25 C47 164(9) 4_556 5_665 ?
C13 C25 C47 93(3) 3_565 5_665 ?
C29 C25 C47 145(2) 8_656 5_665 ?
C28 C25 C47 45(2) 8_656 5_665 ?
C4 C25 C47 118(3) 3_565 5_665 ?
C42 C25 C47 34.3(14) 4_556 5_665 ?
C16 C25 C47 122(2) . 5_665 ?
C53 C25 C47 108.6(14) 4_556 5_665 ?
C17 C25 C47 16.0(9) 3_565 5_665 ?
C52 C25 C34 84(6) 4_556 . ?
C13 C25 C34 19(3) 3_565 . ?
C29 C25 C34 39(2) 8_656 . ?
C28 C25 C34 149(2) 8_656 . ?
C4 C25 C34 127(2) 3_565 . ?
C42 C25 C34 138.5(19) 4_556 . ?
C16 C25 C34 120.7(14) . . ?
C53 C25 C34 2.5(16) 4_556 . ?
C17 C25 C34 90.4(14) 3_565 . ?
C47 C25 C34 106.2(14) 5_665 . ?
C52 C25 C23 20(7) 4_556 2_666 ?
C13 C25 C23 113(4) 3_565 2_666 ?
C29 C25 C23 59(2) 8_656 2_666 ?
C28 C25 C23 105(2) 8_656 2_666 ?
C4 C25 C23 32.3(14) 3_565 2_666 ?
C42 C25 C23 114.8(19) 4_556 2_666 ?
C16 C25 C23 26.7(10) . 2_666 ?
C53 C25 C23 92.3(16) 4_556 2_666 ?
C17 C25 C23 153(2) 3_565 2_666 ?
C47 C25 C23 144(2) 5_665 2_666 ?
C34 C25 C23 94.7(14) . 2_666 ?
C14 C26 C45 132(3) 2_666 2_666 ?
C14 C26 C3 20(2) 2_666 3_565 ?
C45 C26 C3 113(2) 2_666 3_565 ?
C14 C26 C11 113(2) 2_666 3_565 ?
C45 C26 C11 20(2) 2_666 3_565 ?
C3 C26 C11 93.1(17) 3_565 3_565 ?
C14 C26 C51 23.4(14) 2_666 8_656 ?
C45 C26 C51 109(3) 2_666 8_656 ?
C3 C26 C51 7(3) 3_565 8_656 ?
C11 C26 C51 89.5(19) 3_565 8_656 ?
C14 C26 C35 109(3) 2_666 8_656 ?
C45 C26 C35 22.9(14) 2_666 8_656 ?
C3 C26 C35 90.2(19) 3_565 8_656 ?
C11 C26 C35 5(3) 3_565 8_656 ?
C51 C26 C35 86(2) 8_656 8_656 ?
C14 C26 C41 52.3(18) 2_666 8_656 ?
C45 C26 C41 162(3) 2_666 8_656 ?
C3 C26 C41 71.7(17) 3_565 8_656 ?
C11 C26 C41 158(2) 3_565 8_656 ?
C51 C26 C41 73.5(13) 8_656 8_656 ?
C35 C26 C41 152(2) 8_656 8_656 ?
C14 C26 C27 164(3) 2_666 8_656 ?
C45 C26 C27 50.8(18) 2_666 8_656 ?
C3 C26 C27 158(2) 3_565 8_656 ?
C11 C26 C27 70.2(17) 3_565 8_656 ?
C51 C26 C27 151(2) 8_656 8_656 ?
C35 C26 C27 72.0(12) 8_656 8_656 ?
C41 C26 C27 119.3(18) 8_656 8_656 ?
C14 C26 C21 65.6(18) 2_666 . ?
C45 C26 C21 66.6(18) 2_666 . ?
C3 C26 C21 46.4(13) 3_565 . ?
C11 C26 C21 47.1(12) 3_565 . ?
C51 C26 C21 42.4(13) 8_656 . ?
C35 C26 C21 43.8(13) 8_656 . ?
C41 C26 C21 114.6(11) 8_656 . ?
C27 C26 C21 114.5(12) 8_656 . ?
C14 C26 C27 58.4(19) 2_666 . ?
C45 C26 C27 160(3) 2_666 . ?
C3 C26 C27 77.8(14) 3_565 . ?
C11 C26 C27 161(2) 3_565 . ?
C51 C26 C27 79.5(14) 8_656 . ?
C35 C26 C27 155(2) 8_656 . ?
C41 C26 C27 6.1(11) 8_656 . ?
C27 C26 C27 113.6(12) 8_656 . ?
C21 C26 C27 120.3(8) . . ?
C14 C26 C41 160(3) 2_666 . ?
C45 C26 C41 57.3(19) 2_666 . ?
C3 C26 C41 161(2) 3_565 . ?
C11 C26 C41 76.6(14) 3_565 . ?
C51 C26 C41 154(2) 8_656 . ?
C35 C26 C41 78.3(14) 8_656 . ?
C41 C26 C41 112.8(12) 8_656 . ?
C27 C26 C41 6.6(11) 8_656 . ?
C21 C26 C41 120.2(8) . . ?
C27 C26 C41 107.0(9) . . ?
C14 C26 C26 113(2) 2_666 8_656 ?
C45 C26 C26 111(2) 2_666 8_656 ?
C3 C26 C26 132.0(18) 3_565 8_656 ?
C11 C26 C26 129.3(17) 3_565 8_656 ?
C51 C26 C26 132.3(18) 8_656 8_656 ?
C35 C26 C26 129.9(18) 8_656 8_656 ?
C41 C26 C26 60.9(11) 8_656 8_656 ?
C27 C26 C26 59.8(10) 8_656 8_656 ?
C21 C26 C26 156.9(8) . 8_656 ?
C27 C26 C26 54.8(9) . 8_656 ?
C41 C26 C26 53.3(9) . 8_656 ?
C41 C27 C15 105(9) 8_656 2_666 ?
C41 C27 C46 51(7) 8_656 3_565 ?
C15 C27 C46 55(7) 2_666 3_565 ?
C41 C27 C45 150(7) 8_656 3_565 ?
C15 C27 C45 103(7) 2_666 3_565 ?
C46 C27 C45 157(5) 3_565 3_565 ?
C41 C27 C14 18(6) 8_656 2_666 ?
C15 C27 C14 123(7) 2_666 2_666 ?
C46 C27 C14 69(4) 3_565 2_666 ?
C45 C27 C14 133.1(13) 3_565 2_666 ?
C41 C27 C40 105(8) 8_656 8_656 ?
C15 C27 C40 17(8) 2_666 8_656 ?
C46 C27 C40 58(4) 3_565 8_656 ?
C45 C27 C40 99.0(18) 3_565 8_656 ?
C14 C27 C40 121.3(18) 2_666 8_656 ?
C41 C27 C11 155(8) 8_656 2_666 ?
C15 C27 C11 96(7) 2_666 2_666 ?
C46 C27 C11 150(5) 3_565 2_666 ?
C45 C27 C11 7.1(15) 3_565 2_666 ?
C14 C27 C11 138.7(18) 2_666 2_666 ?
C40 C27 C11 91.9(16) 8_656 2_666 ?
C41 C27 C26 115(7) 8_656 8_656 ?
C15 C27 C26 138(7) 2_666 8_656 ?
C46 C27 C26 166(5) 3_565 8_656 ?
C45 C27 C26 35.7(11) 3_565 8_656 ?
C14 C27 C26 97.7(15) 2_666 8_656 ?
C40 C27 C26 132(2) 8_656 8_656 ?
C11 C27 C26 42.1(10) 2_666 8_656 ?
C41 C27 C17 72(7) 8_656 . ?
C15 C27 C17 36(6) 2_666 . ?
C46 C27 C17 27(5) 3_565 . ?
C45 C27 C17 131(2) 3_565 . ?
C14 C27 C17 88.7(14) 2_666 . ?
C40 C27 C17 33.3(9) 8_656 . ?
C11 C27 C17 124.3(17) 2_666 . ?
C26 C27 C17 156.5(18) 8_656 . ?
C41 C27 C35 154(9) 8_656 . ?
C15 C27 C35 94(7) 2_666 . ?
C46 C27 C35 147(5) 3_565 . ?
C45 C27 C35 10.7(17) 3_565 . ?
C14 C27 C35 139.2(13) 2_666 . ?
C40 C27 C35 89.0(13) 8_656 . ?
C11 C27 C35 4(2) 2_666 . ?
C26 C27 C35 44.1(11) 8_656 . ?
C17 C27 C35 120.9(13) . . ?
C41 C27 C26 50(7) 8_656 . ?
C15 C27 C26 155(6) 2_666 . ?
C46 C27 C26 101(4) 3_565 . ?
C45 C27 C26 100.9(9) 3_565 . ?
C14 C27 C26 32.4(10) 2_666 . ?
C40 C27 C26 148.2(19) 8_656 . ?
C11 C27 C26 107.1(11) 2_666 . ?
C26 C27 C26 65.4(12) 8_656 . ?
C17 C27 C26 119.1(12) . . ?
C35 C27 C26 108.3(8) . . ?
C41 C27 C3 12(6) 8_656 3_565 ?
C15 C27 C3 117(6) 2_666 3_565 ?
C46 C27 C3 63(4) 3_565 3_565 ?
C45 C27 C3 138.2(13) 3_565 3_565 ?
C14 C27 C3 6.0(13) 2_666 3_565 ?
C40 C27 C3 115.3(16) 8_656 3_565 ?
C11 C27 C3 143.4(12) 2_666 3_565 ?
C26 C27 C3 103.1(13) 8_656 3_565 ?
C17 C27 C3 82.6(11) . 3_565 ?
C35 C27 C3 143.4(12) . 3_565 ?
C26 C27 C3 38.1(8) . 3_565 ?
C42 C28 C25 140(5) 7_655 8_656 ?
C42 C28 C47 42(5) 7_655 6_566 ?
C25 C28 C47 99(2) 8_656 6_566 ?
C42 C28 C52 153(4) 7_655 7_655 ?
C25 C28 C52 14.9(18) 8_656 7_655 ?
C47 C28 C52 113(2) 6_566 7_655 ?
C42 C28 C16 13(6) 7_655 2_666 ?
C25 C28 C16 147(2) 8_656 2_666 ?
C47 C28 C16 52.4(17) 6_566 2_666 ?
C52 C28 C16 156.8(15) 7_655 2_666 ?
C42 C28 C4 153(7) 7_655 2_666 ?
C25 C28 C4 60.3(18) 8_656 2_666 ?
C47 C28 C4 155(2) 6_566 2_666 ?
C52 C28 C4 45.5(15) 7_655 2_666 ?
C16 C28 C4 140(2) 2_666 2_666 ?
C42 C28 C5 81(6) 7_655 2_666 ?
C25 C28 C5 133(2) 8_656 2_666 ?
C47 C28 C5 121(2) 6_566 2_666 ?
C52 C28 C5 119(2) 7_655 2_666 ?
C16 C28 C5 69.0(13) 2_666 2_666 ?
C4 C28 C5 74.4(14) 2_666 2_666 ?
C42 C28 C13 126(5) 7_655 2_666 ?
C25 C28 C13 14.0(15) 8_656 2_666 ?
C47 C28 C13 84.7(15) 6_566 2_666 ?
C52 C28 C13 28.7(14) 7_655 2_666 ?
C16 C28 C13 134.0(17) 2_666 2_666 ?
C4 C28 C13 73.9(13) 2_666 2_666 ?
C5 C28 C13 145(2) 2_666 2_666 ?
C42 C28 C17 57(4) 7_655 2_666 ?
C25 C28 C17 83.5(18) 8_656 2_666 ?
C47 C28 C17 15.3(11) 6_566 2_666 ?
C52 C28 C17 98.0(18) 7_655 2_666 ?
C16 C28 C17 66.6(11) 2_666 2_666 ?
C4 C28 C17 140.5(17) 2_666 2_666 ?
C5 C28 C17 134(2) 2_666 2_666 ?
C13 C28 C17 69.5(12) 2_666 2_666 ?
C42 C28 C23 25(4) 7_655 . ?
C25 C28 C23 115.3(18) 8_656 . ?
C47 C28 C23 17.8(14) 6_566 . ?
C52 C28 C23 129.3(17) 7_655 . ?
C16 C28 C23 34.6(13) 2_666 . ?
C4 C28 C23 160.3(16) 2_666 . ?
C5 C28 C23 103.4(18) 2_666 . ?
C13 C28 C23 101.4(13) 2_666 . ?
C17 C28 C23 32.2(10) 2_666 . ?
C42 C28 C39 61(6) 7_655 7_655 ?
C25 C28 C39 148(2) 8_656 7_655 ?
C47 C28 C39 101.6(18) 6_566 7_655 ?
C52 C28 C39 136(2) 7_655 7_655 ?
C16 C28 C39 49.6(14) 2_666 7_655 ?
C4 C28 C39 92.9(16) 2_666 7_655 ?
C5 C28 C39 19.5(12) 2_666 7_655 ?
C13 C28 C39 155.0(18) 2_666 7_655 ?
C17 C28 C39 114.7(15) 2_666 7_655 ?
C23 C28 C39 83.9(14) . 7_655 ?
C42 C28 C39 98(6) 7_655 . ?
C25 C28 C39 115.6(18) 8_656 . ?
C47 C28 C39 137(2) 6_566 . ?
C52 C28 C39 101.2(18) 7_655 . ?
C16 C28 C39 86.2(16) 2_666 . ?
C4 C28 C39 56.4(14) 2_666 . ?
C5 C28 C39 18.0(13) 2_666 . ?
C13 C28 C39 128.0(14) 2_666 . ?
C17 C28 C39 147.2(17) 2_666 . ?
C23 C28 C39 119.8(15) . . ?
C39 C28 C39 36.8(13) 7_655 . ?
C52 C29 C13 78(4) 7_655 2_666 ?
C52 C29 C25 32(4) 7_655 8_656 ?
C13 C29 C25 47(3) 2_666 8_656 ?
C52 C29 C53 154(4) 7_655 7_655 ?
C13 C29 C53 78(3) 2_666 7_655 ?
C25 C29 C53 123(3) 8_656 7_655 ?
C52 C29 C34 151(4) 7_655 8_656 ?
C13 C29 C34 74(3) 2_666 8_656 ?
C25 C29 C34 120(3) 8_656 8_656 ?
C53 C29 C34 4(2) 7_655 8_656 ?
C52 C29 C4 30(4) 7_655 2_666 ?
C13 C29 C4 106(3) 2_666 2_666 ?
C25 C29 C4 60(2) 8_656 2_666 ?
C53 C29 C4 161(3) 7_655 2_666 ?
C34 C29 C4 162(3) 8_656 2_666 ?
C52 C29 C44 164(4) 7_655 2_666 ?
C13 C29 C44 90(3) 2_666 2_666 ?
C25 C29 C44 135(3) 8_656 2_666 ?
C53 C29 C44 12.0(16) 7_655 2_666 ?
C34 C29 C44 15.5(15) 8_656 2_666 ?
C4 C29 C44 154(2) 2_666 2_666 ?
C52 C29 C20 145(4) 7_655 . ?
C13 C29 C20 69(2) 2_666 . ?
C25 C29 C20 114(2) 8_656 . ?
C53 C29 C20 9.0(14) 7_655 . ?
C34 C29 C20 5.7(19) 8_656 . ?
C4 C29 C20 159.1(19) 2_666 . ?
C44 C29 C20 20.6(12) 2_666 . ?
C52 C29 C28 25(3) 7_655 . ?
C13 C29 C28 55(3) 2_666 . ?
C25 C29 C28 10(2) 8_656 . ?
C53 C29 C28 129.3(18) 7_655 . ?
C34 C29 C28 126(2) 8_656 . ?
C4 C29 C28 51.3(12) 2_666 . ?
C44 C29 C28 139.7(15) 2_666 . ?
C20 C29 C28 120.3(12) . . ?
C52 C29 C40 87(4) 7_655 . ?
C13 C29 C40 159(4) 2_666 . ?
C25 C29 C40 117(2) 8_656 . ?
C53 C29 C40 113.0(15) 7_655 . ?
C34 C29 C40 116.3(15) 8_656 . ?
C4 C29 C40 57.5(12) 2_666 . ?
C44 C29 C40 101.3(11) 2_666 . ?
C20 C29 C40 120.2(8) . . ?
C28 C29 C40 107.3(11) . . ?
C52 C29 C23 72(3) 7_655 3_565 ?
C13 C29 C23 147(4) 2_666 3_565 ?
C25 C29 C23 102(2) 8_656 3_565 ?
C53 C29 C23 128(2) 7_655 3_565 ?
C34 C29 C23 131.1(18) 8_656 3_565 ?
C4 C29 C23 42.1(12) 2_666 3_565 ?
C44 C29 C23 116.4(14) 2_666 3_565 ?
C20 C29 C23 134.6(12) . 3_565 ?
C28 C29 C23 92.5(14) . 3_565 ?
C40 C29 C23 15.5(10) . 3_565 ?
C52 C29 C16 41(4) 7_655 8_656 ?
C13 C29 C16 117(3) 2_666 8_656 ?
C25 C29 C16 71(2) 8_656 8_656 ?
C53 C29 C16 154(2) 7_655 8_656 ?
C34 C29 C16 155(2) 8_656 8_656 ?
C4 C29 C16 11.2(12) 2_666 8_656 ?
C44 C29 C16 144.3(17) 2_666 8_656 ?
C20 C29 C16 155.2(15) . 8_656 ?
C28 C29 C16 61.6(12) . 8_656 ?
C40 C29 C16 46.5(11) . 8_656 ?
C23 C29 C16 31.2(10) 3_565 8_656 ?
C53 C34 C44 42(10) 4_556 3_565 ?
C53 C34 C20 122(10) 4_556 8_656 ?
C44 C34 C20 81(5) 3_565 8_656 ?
C53 C34 C29 79(10) 4_556 8_656 ?
C44 C34 C29 119(4) 3_565 8_656 ?
C20 C34 C29 157(7) 8_656 8_656 ?
C53 C34 C13 106(10) 4_556 3_565 ?
C44 C34 C13 147(5) 3_565 3_565 ?
C20 C34 C13 131(7) 8_656 3_565 ?
C29 C34 C13 27.6(12) 8_656 3_565 ?
C53 C34 C51 146(10) 4_556 4_556 ?
C44 C34 C51 105(4) 3_565 4_556 ?
C20 C34 C51 26(5) 8_656 4_556 ?
C29 C34 C51 131(3) 8_656 4_556 ?
C13 C34 C51 105(3) 3_565 4_556 ?
C53 C34 C35 29(10) 4_556 . ?
C44 C34 C35 22(4) 3_565 . ?
C20 C34 C35 97(5) 8_656 . ?
C29 C34 C35 100.1(18) 8_656 . ?
C13 C34 C35 127(2) 3_565 . ?
C51 C34 C35 117.5(16) 4_556 . ?
C53 C34 C52 87(10) 4_556 4_556 ?
C44 C34 C52 127(4) 3_565 4_556 ?
C20 C34 C52 149(7) 8_656 4_556 ?
C29 C34 C52 8.4(12) 8_656 4_556 ?
C13 C34 C52 20.0(12) 3_565 4_556 ?
C51 C34 C52 123(3) 4_556 4_556 ?
C35 C34 C52 106.8(17) . 4_556 ?
C53 C34 C3 148(10) 4_556 5_665 ?
C44 C34 C3 107(3) 3_565 5_665 ?
C20 C34 C3 27(5) 8_656 5_665 ?
C29 C34 C3 131(3) 8_656 5_665 ?
C13 C34 C3 104(2) 3_565 5_665 ?
C51 C34 C3 3.8(17) 4_556 5_665 ?
C35 C34 C3 120.4(11) . 5_665 ?
C52 C34 C3 122(2) 4_556 5_665 ?
C53 C34 C11 27(10) 4_556 2_666 ?
C44 C34 C11 22(4) 3_565 2_666 ?
C20 C34 C11 99(5) 8_656 2_666 ?
C29 C34 C11 99(2) 8_656 2_666 ?
C13 C34 C11 126(2) 3_565 2_666 ?
C51 C34 C11 119(2) 4_556 2_666 ?
C35 C34 C11 2.5(17) . 2_666 ?
C52 C34 C11 106.2(18) 4_556 2_666 ?
C3 C34 C11 122.2(13) 5_665 2_666 ?
C53 C34 C21 109(10) 4_556 3_565 ?
C44 C34 C21 68(3) 3_565 3_565 ?
C20 C34 C21 17(4) 8_656 3_565 ?
C29 C34 C21 158(3) 8_656 3_565 ?
C13 C34 C21 140(3) 3_565 3_565 ?
C51 C34 C21 36.9(11) 4_556 3_565 ?
C35 C34 C21 82.0(10) . 3_565 ?
C52 C34 C21 152(3) 4_556 3_565 ?
C3 C34 C21 39.1(7) 5_665 3_565 ?
C11 C34 C21 83.6(13) 2_666 3_565 ?
C53 C34 C25 99(10) 4_556 . ?
C44 C34 C25 139(4) 3_565 . ?
C20 C34 C25 137(6) 8_656 . ?
C29 C34 C25 21.0(14) 8_656 . ?
C13 C34 C25 8.0(14) 3_565 . ?
C51 C34 C25 111(2) 4_556 . ?
C35 C34 C25 118.6(16) . . ?
C52 C34 C25 12.8(12) 4_556 . ?
C3 C34 C25 109.8(18) 5_665 . ?
C11 C34 C25 118.2(17) 2_666 . ?
C21 C34 C25 143(2) 3_565 . ?
C11 C35 C45 37(10) 2_666 3_565 ?
C11 C35 C21 114(10) 2_666 8_656 ?
C45 C35 C21 130.1(18) 3_565 8_656 ?
C11 C35 C44 146(10) 2_666 3_565 ?
C45 C35 C44 153(2) 3_565 3_565 ?
C21 C35 C44 77(2) 8_656 3_565 ?
C11 C35 C26 52(10) 2_666 8_656 ?
C45 C35 C26 43.7(13) 3_565 8_656 ?
C21 C35 C26 86.7(16) 8_656 8_656 ?
C44 C35 C26 160(3) 3_565 8_656 ?
C11 C35 C53 146(10) 2_666 4_556 ?
C45 C35 C53 144(3) 3_565 4_556 ?
C21 C35 C53 84(2) 8_656 4_556 ?
C44 C35 C53 8.9(15) 3_565 4_556 ?
C26 C35 C53 161(3) 8_656 4_556 ?
C11 C35 C34 147(10) 2_666 . ?
C45 C35 C34 146(3) 3_565 . ?
C21 C35 C34 82.9(18) 8_656 . ?
C44 C35 C34 8.3(17) 3_565 . ?
C26 C35 C34 160(3) 8_656 . ?
C53 C35 C34 1.3(15) 4_556 . ?
C11 C35 C3 81(10) 2_666 2_666 ?
C45 C35 C3 86.4(17) 3_565 2_666 ?
C21 C35 C3 43.7(13) 8_656 2_666 ?
C44 C35 C3 120(2) 3_565 2_666 ?
C26 C35 C3 43.0(12) 8_656 2_666 ?
C53 C35 C3 126(3) 4_556 2_666 ?
C34 C35 C3 125(2) . 2_666 ?
C11 C35 C51 86(10) 2_666 . ?
C45 C35 C51 90.3(8) 3_565 . ?
C21 C35 C51 40.2(14) 8_656 . ?
C44 C35 C51 115.4(16) 3_565 . ?
C26 C35 C51 46.6(13) 8_656 . ?
C53 C35 C51 121.4(18) 4_556 . ?
C34 C35 C51 120.0(12) . . ?
C3 C35 C51 5(2) 2_666 . ?
C11 C35 C27 59(10) 2_666 . ?
C45 C35 C27 26(4) 3_565 . ?
C21 C35 C27 147.4(18) 8_656 . ?
C44 C35 C27 128.3(17) 3_565 . ?
C26 C35 C27 63.8(14) 8_656 . ?
C53 C35 C27 119.6(17) 4_556 . ?
C34 C35 C27 120.4(14) . . ?
C3 C35 C27 105.9(15) 2_666 . ?
C51 C35 C27 108.4(10) . . ?
C11 C35 C20 153(10) 2_666 8_656 ?
C45 C35 C20 159(4) 3_565 8_656 ?
C21 C35 C20 69.0(17) 8_656 8_656 ?
C44 C35 C20 9.4(12) 3_565 8_656 ?
C26 C35 C20 151(2) 8_656 8_656 ?
C53 C35 C20 15.0(10) 4_556 8_656 ?
C34 C35 C20 13.8(9) . 8_656 ?
C3 C35 C20 111(2) 2_666 8_656 ?
C51 C35 C20 106.7(13) . 8_656 ?
C27 C35 C20 132.9(16) . 8_656 ?
C11 C35 C14 72(10) 2_666 3_565 ?
C45 C35 C14 72.7(9) 3_565 3_565 ?
C21 C35 C14 57.7(14) 8_656 3_565 ?
C44 C35 C14 132.8(18) 3_565 3_565 ?
C26 C35 C14 29.0(12) 8_656 3_565 ?
C53 C35 C14 138(2) 4_556 3_565 ?
C34 C35 C14 136.8(16) . 3_565 ?
C3 C35 C14 14.2(13) 2_666 3_565 ?
C51 C35 C14 17.6(9) . 3_565 ?
C27 C35 C14 91.8(11) . 3_565 ?
C20 C35 C14 123.9(15) 8_656 3_565 ?
C5 C39 C5 138(7) 2_666 8_656 ?
C5 C39 C39 117(4) 2_666 3_565 ?
C5 C39 C39 21(4) 8_656 3_565 ?
C5 C39 C39 27(5) 2_666 7_655 ?
C5 C39 C39 111(4) 8_656 7_655 ?
C39 C39 C39 90.001(7) 3_565 7_655 ?
C5 C39 C16 121(4) 2_666 8_656 ?
C5 C39 C16 99(3) 8_656 8_656 ?
C39 C39 C16 118(3) 3_565 8_656 ?
C39 C39 C16 144(2) 7_655 8_656 ?
C5 C39 C4 105(4) 2_666 2_666 ?
C5 C39 C4 115(3) 8_656 2_666 ?
C39 C39 C4 134(3) 3_565 2_666 ?
C39 C39 C4 129(3) 7_655 2_666 ?
C16 C39 C4 16.6(12) 8_656 2_666 ?
C5 C39 C5 47(4) 2_666 6_566 ?
C5 C39 C5 92(4) 8_656 6_566 ?
C39 C39 C5 70.4(13) 3_565 6_566 ?
C39 C39 C5 19.6(12) 7_655 6_566 ?
C16 C39 C5 157(3) 8_656 6_566 ?
C4 C39 C5 146(3) 2_666 6_566 ?
C5 C39 C5 92(5) 2_666 4_556 ?
C5 C39 C5 46(3) 8_656 4_556 ?
C39 C39 C5 24.8(12) 3_565 4_556 ?
C39 C39 C5 65.2(13) 7_655 4_556 ?
C16 C39 C5 140(3) 8_656 4_556 ?
C4 C39 C5 154(3) 2_666 4_556 ?
C5 C39 C5 45.5(13) 6_566 4_556 ?
C5 C39 C42 159(5) 2_666 . ?
C5 C39 C42 57(3) 8_656 . ?
C39 C39 C42 77(2) 3_565 . ?
C39 C39 C42 157.2(17) 7_655 . ?
C16 C39 C42 41.7(10) 8_656 . ?
C4 C39 C42 58.2(12) 2_666 . ?
C5 C39 C42 142(3) 6_566 . ?
C5 C39 C42 100(2) 4_556 . ?
C5 C39 C28 165(7) 2_666 3_565 ?
C5 C39 C28 45(3) 8_656 3_565 ?
C39 C39 C28 64.2(18) 3_565 3_565 ?
C39 C39 C28 148.7(16) 7_655 3_565 ?
C16 C39 C28 54.0(13) 8_656 3_565 ?
C4 C39 C28 70.5(15) 2_666 3_565 ?
C5 C39 C28 131(2) 6_566 3_565 ?
C5 C39 C28 88.1(17) 4_556 3_565 ?
C42 C39 C28 12.4(10) . 3_565 ?
C5 C39 C28 54(3) 2_666 . ?
C5 C39 C28 161(4) 8_656 . ?
C39 C39 C28 158.6(16) 3_565 . ?
C39 C39 C28 79(2) 7_655 . ?
C16 C39 C28 66.7(11) 8_656 . ?
C4 C39 C28 50.4(11) 2_666 . ?
C5 C39 C28 98(2) 6_566 . ?
C5 C39 C28 140(3) 4_556 . ?
C42 C39 C28 107.2(11) . . ?
C28 C39 C28 118.7(10) 3_565 . ?
C5 C39 C39 72(4) 2_666 5_665 ?
C5 C39 C39 66(4) 8_656 5_665 ?
C39 C39 C39 45.001(7) 3_565 5_665 ?
C39 C39 C39 45.001(4) 7_655 5_665 ?
C16 C39 C39 154.2(19) 8_656 5_665 ?
C4 C39 C39 158.8(14) 2_666 5_665 ?
C5 C39 C39 25.4(13) 6_566 5_665 ?
C5 C39 C39 20.2(13) 4_556 5_665 ?
C42 C39 C39 119(2) . 5_665 ?
C28 C39 C39 107.3(18) 3_565 5_665 ?
C28 C39 C39 122(2) . 5_665 ?
C23 C40 C47 40(3) 3_565 2_666 ?
C23 C40 C17 71(4) 3_565 8_656 ?
C47 C40 C17 31(2) 2_666 8_656 ?
C23 C40 C15 148(4) 3_565 3_565 ?
C47 C40 C15 108(2) 2_666 3_565 ?
C17 C40 C15 77(2) 8_656 3_565 ?
C23 C40 C46 134(4) 3_565 2_666 ?
C47 C40 C46 94(2) 2_666 2_666 ?
C17 C40 C46 63.1(19) 8_656 2_666 ?
C15 C40 C46 14.1(17) 3_565 2_666 ?
C23 C40 C16 28(5) 3_565 8_656 ?
C47 C40 C16 65(2) 2_666 8_656 ?
C17 C40 C16 95(2) 8_656 8_656 ?
C15 C40 C16 163(3) 3_565 8_656 ?
C46 C40 C16 154(2) 2_666 8_656 ?
C23 C40 C27 148(4) 3_565 8_656 ?
C47 C40 C27 108(2) 2_666 8_656 ?
C17 C40 C27 77.3(18) 8_656 8_656 ?
C15 C40 C27 4.2(19) 3_565 8_656 ?
C46 C40 C27 14.8(11) 2_666 8_656 ?
C16 C40 C27 159(2) 8_656 8_656 ?
C23 C40 C4 42(4) 3_565 2_666 ?
C47 C40 C4 80(2) 2_666 2_666 ?
C17 C40 C4 110(2) 8_656 2_666 ?
C15 C40 C4 161(2) 3_565 2_666 ?
C46 C40 C4 162(3) 2_666 2_666 ?
C16 C40 C4 15.5(13) 8_656 2_666 ?
C27 C40 C4 157.0(18) 8_656 2_666 ?
C23 C40 C41 141(4) 3_565 . ?
C47 C40 C41 101(2) 2_666 . ?
C17 C40 C41 69.9(18) 8_656 . ?
C15 C40 C41 8.7(15) 3_565 . ?
C46 C40 C41 8.4(13) 2_666 . ?
C16 C40 C41 155(2) 8_656 . ?
C27 C40 C41 7.4(12) 8_656 . ?
C4 C40 C41 158.0(16) 2_666 . ?
C23 C40 C42 22(3) 3_565 . ?
C47 C40 C42 23(2) 2_666 . ?
C17 C40 C42 53(2) 8_656 . ?
C15 C40 C42 127.7(17) 3_565 . ?
C46 C40 C42 114.2(16) 2_666 . ?
C16 C40 C42 42.2(11) 8_656 . ?
C27 C40 C42 126.5(15) 8_656 . ?
C4 C40 C42 57.5(12) 2_666 . ?
C41 C40 C42 119.4(13) . . ?
C23 C40 C29 94(4) 3_565 . ?
C47 C40 C29 132(2) 2_666 . ?
C17 C40 C29 157(3) 8_656 . ?
C15 C40 C29 115.1(14) 3_565 . ?
C46 C40 C29 128.2(12) 2_666 . ?
C16 C40 C29 67.5(12) 8_656 . ?
C27 C40 C29 113.5(11) 8_656 . ?
C4 C40 C29 52.2(11) 2_666 . ?
C41 C40 C29 120.0(8) . . ?
C42 C40 C29 108.3(10) . . ?
C23 C40 C52 77(4) 3_565 7_655 ?
C47 C40 C52 115(2) 2_666 7_655 ?
C17 C40 C52 144(3) 8_656 7_655 ?
C15 C40 C52 131(2) 3_565 7_655 ?
C46 C40 C52 143.5(16) 2_666 7_655 ?
C16 C40 C52 50.8(13) 8_656 7_655 ?
C27 C40 C52 129.2(15) 8_656 7_655 ?
C4 C40 C52 35.4(10) 2_666 7_655 ?
C41 C40 C52 135.1(12) . 7_655 ?
C42 C40 C52 92.1(14) . 7_655 ?
C29 C40 C52 16.8(10) . 7_655 ?
C27 C41 C46 98(9) 8_656 2_666 ?
C27 C41 C15 45(6) 8_656 3_565 ?
C46 C41 C15 53(6) 2_666 3_565 ?
C27 C41 C14 159(7) 8_656 3_565 ?
C46 C41 C14 103(6) 2_666 3_565 ?
C15 C41 C14 156(4) 3_565 3_565 ?
C27 C41 C45 26(6) 8_656 2_666 ?
C46 C41 C45 123(7) 2_666 2_666 ?
C15 C41 C45 70(4) 3_565 2_666 ?
C14 C41 C45 134.4(13) 3_565 2_666 ?
C27 C41 C26 124(7) 8_656 8_656 ?
C46 C41 C26 138(7) 2_666 8_656 ?
C15 C41 C26 169(4) 3_565 8_656 ?
C14 C41 C26 35.4(11) 3_565 8_656 ?
C45 C41 C26 99.1(14) 2_666 8_656 ?
C27 C41 C3 166(7) 8_656 2_666 ?
C46 C41 C3 96(7) 2_666 2_666 ?
C15 C41 C3 148(4) 3_565 2_666 ?
C14 C41 C3 7.5(14) 3_565 2_666 ?
C45 C41 C3 140.9(18) 2_666 2_666 ?
C26 C41 C3 42.5(10) 8_656 2_666 ?
C27 C41 C17 101(8) 8_656 8_656 ?
C46 C41 C17 20(8) 2_666 8_656 ?
C15 C41 C17 57(4) 3_565 8_656 ?
C14 C41 C17 99.1(17) 3_565 8_656 ?
C45 C41 C17 121.2(18) 2_666 8_656 ?
C26 C41 C17 131.8(19) 8_656 8_656 ?
C3 C41 C17 91.6(16) 2_666 8_656 ?
C27 C41 C40 68(8) 8_656 . ?
C46 C41 C40 38(6) 2_666 . ?
C15 C41 C40 27(5) 3_565 . ?
C14 C41 C40 131.4(19) 3_565 . ?
C45 C41 C40 88.5(14) 2_666 . ?
C26 C41 C40 157.2(18) 8_656 . ?
C3 C41 C40 124.0(18) 2_666 . ?
C17 C41 C40 33.2(9) 8_656 . ?
C27 C41 C51 166(8) 8_656 . ?
C46 C41 C51 94(7) 2_666 . ?
C15 C41 C51 146(4) 3_565 . ?
C14 C41 C51 11.2(16) 3_565 . ?
C45 C41 C51 140.6(13) 2_666 . ?
C26 C41 C51 44.1(11) 8_656 . ?
C3 C41 C51 5(2) 2_666 . ?
C17 C41 C51 88.9(13) 8_656 . ?
C40 C41 C51 120.6(12) . . ?
C27 C41 C26 58(7) 8_656 . ?
C46 C41 C26 156(6) 2_666 . ?
C15 C41 C26 103(4) 3_565 . ?
C14 C41 C26 101.3(9) 3_565 . ?
C45 C41 C26 33.3(10) 2_666 . ?
C26 C41 C26 65.9(11) 8_656 . ?
C3 C41 C26 108.1(11) 2_666 . ?
C17 C41 C26 149.3(17) 8_656 . ?
C40 C41 C26 119.8(12) . . ?
C51 C41 C26 108.7(8) . . ?
C27 C41 C11 22(7) 8_656 3_565 ?
C46 C41 C11 118(6) 2_666 3_565 ?
C15 C41 C11 65(4) 3_565 3_565 ?
C14 C41 C11 138.7(13) 3_565 3_565 ?
C45 C41 C11 5.7(14) 2_666 3_565 ?
C26 C41 C11 103.8(13) 8_656 3_565 ?
C3 C41 C11 144.7(12) 2_666 3_565 ?
C17 C41 C11 115.5(15) 8_656 3_565 ?
C40 C41 C11 82.9(11) . 3_565 ?
C51 C41 C11 143.8(11) . 3_565 ?
C26 C41 C11 38.2(7) . 3_565 ?
C28 C42 C47 121(6) 3_565 2_666 ?
C28 C42 C16 163(8) 3_565 8_656 ?
C47 C42 C16 73(2) 2_666 8_656 ?
C28 C42 C23 147(5) 3_565 3_565 ?
C47 C42 C23 26.7(17) 2_666 3_565 ?
C16 C42 C23 46.0(18) 8_656 3_565 ?
C28 C42 C25 29(4) 3_565 4_556 ?
C47 C42 C25 93(3) 2_666 4_556 ?
C16 C42 C25 158(2) 8_656 4_556 ?
C23 C42 C25 119(2) 3_565 4_556 ?
C28 C42 C17 108(5) 3_565 8_656 ?
C47 C42 C17 13.6(16) 2_666 8_656 ?
C16 C42 C17 84.7(18) 8_656 8_656 ?
C23 C42 C17 39.2(14) 3_565 8_656 ?
C25 C42 C17 80.0(16) 4_556 8_656 ?
C28 C42 C4 159(7) 3_565 2_666 ?
C47 C42 C4 76.2(19) 2_666 2_666 ?
C16 C42 C4 4(2) 8_656 2_666 ?
C23 C42 C4 49.5(19) 3_565 2_666 ?
C25 C42 C4 158.3(19) 4_556 2_666 ?
C17 C42 C4 87.9(15) 8_656 2_666 ?
C28 C42 C5 83(6) 3_565 8_656 ?
C47 C42 C5 152(3) 2_666 8_656 ?
C16 C42 C5 81.2(18) 8_656 8_656 ?
C23 C42 C5 126(2) 3_565 8_656 ?
C25 C42 C5 108(2) 4_556 8_656 ?
C17 C42 C5 158(2) 8_656 8_656 ?
C4 C42 C5 77.4(18) 2_666 8_656 ?
C28 C42 C13 43(4) 3_565 8_656 ?
C47 C42 C13 79(2) 2_666 8_656 ?
C16 C42 C13 146.9(19) 8_656 8_656 ?
C23 C42 C13 104.8(18) 3_565 8_656 ?
C25 C42 C13 14.1(11) 4_556 8_656 ?
C17 C42 C13 66.0(12) 8_656 8_656 ?
C4 C42 C13 148.4(14) 2_666 8_656 ?
C5 C42 C13 121.2(19) 8_656 8_656 ?
C28 C42 C39 106(6) 3_565 . ?
C47 C42 C39 129(2) 2_666 . ?
C16 C42 C39 57.7(18) 8_656 . ?
C23 C42 C39 103.1(19) 3_565 . ?
C25 C42 C39 130(2) 4_556 . ?
C17 C42 C39 139.0(15) 8_656 . ?
C4 C42 C39 53.9(12) 2_666 . ?
C5 C42 C39 23.5(11) 8_656 . ?
C13 C42 C39 141.1(17) 8_656 . ?
C28 C42 C40 140(4) 3_565 . ?
C47 C42 C40 21.2(16) 2_666 . ?
C16 C42 C40 52.4(16) 8_656 . ?
C23 C42 C40 8.3(11) 3_565 . ?
C25 C42 C40 111.1(16) 4_556 . ?
C17 C42 C40 32.3(10) 8_656 . ?
C4 C42 C40 55.6(11) 2_666 . ?
C5 C42 C40 130.9(16) 8_656 . ?
C13 C42 C40 97.2(12) 8_656 . ?
C39 C42 C40 108.2(11) . . ?
C28 C42 C52 20(3) 3_565 . ?
C47 C42 C52 103(2) 2_666 . ?
C16 C42 C52 161.0(18) 8_656 . ?
C23 C42 C52 127.9(18) 3_565 . ?
C25 C42 C52 9.9(15) 4_556 . ?
C17 C42 C52 89.5(14) 8_656 . ?
C4 C42 C52 159.1(16) 2_666 . ?
C5 C42 C52 98.4(17) 8_656 . ?
C13 C42 C52 23.7(10) 8_656 . ?
C39 C42 C52 120.3(16) . . ?
C40 C42 C52 120.0(12) . . ?
C34 C44 C53 7(6) 7_655 8_656 ?
C34 C44 C20 46(4) 7_655 2_666 ?
C53 C44 C20 53(5) 8_656 2_666 ?
C34 C44 C35 150(6) 7_655 7_655 ?
C53 C44 C35 144(6) 8_656 7_655 ?
C20 C44 C35 151(3) 2_666 7_655 ?
C34 C44 C11 151(5) 7_655 6_566 ?
C53 C44 C11 145(6) 8_656 6_566 ?
C20 C44 C11 153(4) 2_666 6_566 ?
C35 C44 C11 3(2) 7_655 6_566 ?
C34 C44 C29 45(3) 7_655 2_666 ?
C53 C44 C29 38(5) 8_656 2_666 ?
C20 C44 C29 90(3) 2_666 2_666 ?
C35 C44 C29 107.6(17) 7_655 2_666 ?
C11 C44 C29 107.4(18) 6_566 2_666 ?
C34 C44 C21 147(5) 7_655 2_666 ?
C53 C44 C21 153(5) 8_656 2_666 ?
C20 C44 C21 105(3) 2_666 2_666 ?
C35 C44 C21 49.1(12) 7_655 2_666 ?
C11 C44 C21 50.5(12) 6_566 2_666 ?
C29 C44 C21 150(2) 2_666 2_666 ?
C34 C44 C13 24(4) 7_655 . ?
C53 C44 C13 17(5) 8_656 . ?
C20 C44 C13 69(3) 2_666 . ?
C35 C44 C13 127.2(17) 7_655 . ?
C11 C44 C13 127.5(17) 6_566 . ?
C29 C44 C13 21.1(9) 2_666 . ?
C21 C44 C13 156.7(15) 2_666 . ?
C34 C44 C45 143(5) 7_655 . ?
C53 C44 C45 137(6) 8_656 . ?
C20 C44 C45 156(3) 2_666 . ?
C35 C44 C45 8.2(8) 7_655 . ?
C11 C44 C45 8.1(16) 6_566 . ?
C29 C44 C45 99.5(14) 2_666 . ?
C21 C44 C45 57.2(12) 2_666 . ?
C13 C44 C45 119.5(12) . . ?
C34 C44 C21 97(4) 7_655 . ?
C53 C44 C21 104(5) 8_656 . ?
C20 C44 C21 52(2) 2_666 . ?
C35 C44 C21 100.9(10) 7_655 . ?
C11 C44 C21 102.8(13) 6_566 . ?
C29 C44 C21 137.5(16) 2_666 . ?
C21 C44 C21 52.8(12) 2_666 . ?
C13 C44 C21 118.5(12) . . ?
C45 C44 C21 108.6(8) . . ?
C34 C44 C51 60(4) 7_655 8_656 ?
C53 C44 C51 67(4) 8_656 8_656 ?
C20 C44 C51 16(2) 2_666 8_656 ?
C35 C44 C51 134.4(16) 7_655 8_656 ?
C11 C44 C51 137.1(19) 6_566 8_656 ?
C29 C44 C51 102.8(15) 2_666 8_656 ?
C21 C44 C51 89.4(14) 2_666 8_656 ?
C13 C44 C51 82.3(12) . 8_656 ?
C45 C44 C51 140.5(13) . 8_656 ?
C21 C44 C51 37.1(9) . 8_656 ?
C34 C44 C52 42(4) 7_655 8_656 ?
C53 C44 C52 36(5) 8_656 8_656 ?
C20 C44 C52 87(3) 2_666 8_656 ?
C35 C44 C52 109.5(17) 7_655 8_656 ?
C11 C44 C52 109.5(17) 6_566 8_656 ?
C29 C44 C52 4.1(11) 2_666 8_656 ?
C21 C44 C52 149.9(17) 2_666 8_656 ?
C13 C44 C52 18.3(9) . 8_656 ?
C45 C44 C52 101.5(13) . 8_656 ?
C21 C44 C52 133.5(14) . 8_656 ?
C51 C44 C52 99.1(13) 8_656 8_656 ?
C11 C45 C35 12(7) 6_566 7_655 ?
C11 C45 C26 112(5) 6_566 2_666 ?
C35 C45 C26 113.3(18) 7_655 2_666 ?
C11 C45 C27 152(6) 6_566 7_655 ?
C35 C45 C27 143(5) 7_655 7_655 ?
C26 C45 C27 94(2) 2_666 7_655 ?
C11 C45 C15 139(5) 6_566 6_566 ?
C35 C45 C15 133(4) 7_655 6_566 ?
C26 C45 C15 106(3) 2_666 6_566 ?
C27 C45 C15 12.9(13) 7_655 6_566 ?
C11 C45 C41 155(6) 6_566 2_666 ?
C35 C45 C41 146(5) 7_655 2_666 ?
C26 C45 C41 89(2) 2_666 2_666 ?
C27 C45 C41 4.3(12) 7_655 2_666 ?
C15 C45 C41 17.0(11) 6_566 2_666 ?
C11 C45 C21 34(4) 6_566 2_666 ?
C35 C45 C21 34.6(11) 7_655 2_666 ?
C26 C45 C21 79.1(17) 2_666 2_666 ?
C27 C45 C21 158(3) 7_655 2_666 ?
C15 C45 C21 158(3) 6_566 2_666 ?
C41 C45 C21 155(3) 2_666 2_666 ?
C11 C45 C46 146(5) 6_566 . ?
C35 C45 C46 138(4) 7_655 . ?
C26 C45 C46 99(2) 2_666 . ?
C27 C45 C46 5.7(12) 7_655 . ?
C15 C45 C46 7.4(14) 6_566 . ?
C41 C45 C46 9.7(11) 2_666 . ?
C21 C45 C46 158(2) 2_666 . ?
C11 C45 C14 89(4) 6_566 . ?
C35 C45 C14 89.9(8) 7_655 . ?
C26 C45 C14 23.5(17) 2_666 . ?
C27 C45 C14 115.3(15) 7_655 . ?
C15 C45 C14 127.9(19) 6_566 . ?
C41 C45 C14 111.0(15) 2_666 . ?
C21 C45 C14 55.6(11) 2_666 . ?
C46 C45 C14 120.5(12) . . ?
C11 C45 C44 26(5) 6_566 . ?
C35 C45 C44 19.1(18) 7_655 . ?
C26 C45 C44 131(2) 2_666 . ?
C27 C45 C44 126(2) 7_655 . ?
C15 C45 C44 114.1(18) 6_566 . ?
C41 C45 C44 128.6(18) 2_666 . ?
C21 C45 C44 53.4(11) 2_666 . ?
C46 C45 C44 120.3(14) . . ?
C14 C45 C44 108.0(10) . . ?
C11 C45 C3 74(4) 6_566 6_566 ?
C35 C45 C3 76.1(15) 7_655 6_566 ?
C26 C45 C3 37.6(13) 2_666 6_566 ?
C27 C45 C3 129(2) 7_655 6_566 ?
C15 C45 C3 141(3) 6_566 6_566 ?
C41 C45 C3 125(2) 2_666 6_566 ?
C21 C45 C3 41.6(12) 2_666 6_566 ?
C46 C45 C3 134.2(17) . 6_566 ?
C14 C45 C3 14.3(13) . 6_566 ?
C44 C45 C3 94.6(15) . 6_566 ?
C11 C45 C51 71(4) 6_566 7_655 ?
C35 C45 C51 72.3(9) 7_655 7_655 ?
C26 C45 C51 41.0(17) 2_666 7_655 ?
C27 C45 C51 130.4(18) 7_655 7_655 ?
C15 C45 C51 142(2) 6_566 7_655 ?
C41 C45 C51 126.1(17) 2_666 7_655 ?
C21 C45 C51 38.1(11) 2_666 7_655 ?
C46 C45 C51 135.1(15) . 7_655 ?
C14 C45 C51 17.6(9) . 7_655 ?
C44 C45 C51 90.5(12) . 7_655 ?
C3 C45 C51 5(2) 6_566 7_655 ?
C15 C46 C41 78(7) 6_566 2_666 ?
C15 C46 C27 47(5) 6_566 7_655 ?
C41 C46 C27 31(5) 2_666 7_655 ?
C15 C46 C17 103(6) 6_566 7_655 ?
C41 C46 C17 155(10) 2_666 7_655 ?
C27 C46 C17 144(7) 7_655 7_655 ?
C15 C46 C14 141(6) 6_566 6_566 ?
C41 C46 C14 64(6) 2_666 6_566 ?
C27 C46 C14 95(4) 7_655 6_566 ?
C17 C46 C14 110(2) 7_655 6_566 ?
C15 C46 C40 63(6) 6_566 2_666 ?
C41 C46 C40 133(7) 2_666 2_666 ?
C27 C46 C40 107(5) 7_655 2_666 ?
C17 C46 C40 40.0(12) 7_655 2_666 ?
C14 C46 C40 146(3) 6_566 2_666 ?
C15 C46 C45 30(5) 6_566 . ?
C41 C46 C45 48(6) 2_666 . ?
C27 C46 C45 17(4) 7_655 . ?
C17 C46 C45 128(2) 7_655 . ?
C14 C46 C45 111.2(17) 6_566 . ?
C40 C46 C45 89.8(14) 2_666 . ?
C15 C46 C3 150(6) 6_566 . ?
C41 C46 C3 73(6) 2_666 . ?
C27 C46 C3 104(4) 7_655 . ?
C17 C46 C3 100.5(18) 7_655 . ?
C14 C46 C3 9.9(15) 6_566 . ?
C40 C46 C3 138(2) 2_666 . ?
C45 C46 C3 120.5(12) . . ?
C15 C46 C47 94(6) 6_566 . ?
C41 C46 C47 152(9) 2_666 . ?
C27 C46 C47 136(6) 7_655 . ?
C17 C46 C47 8.9(12) 7_655 . ?
C14 C46 C47 118(2) 6_566 . ?
C40 C46 C47 31.1(12) 2_666 . ?
C45 C46 C47 119.6(14) . . ?
C3 C46 C47 108.8(13) . . ?
C15 C46 C23 74(6) 6_566 6_566 ?
C41 C46 C23 142(7) 2_666 6_566 ?
C27 C46 C23 118(5) 7_655 6_566 ?
C17 C46 C23 28.7(11) 7_655 6_566 ?
C14 C46 C23 137(3) 6_566 6_566 ?
C40 C46 C23 11.3(10) 2_666 6_566 ?
C45 C46 C23 100.7(14) . 6_566 ?
C3 C46 C23 127.4(18) . 6_566 ?
C47 C46 C23 19.8(10) . 6_566 ?
C15 C46 C51 150(7) 6_566 2_666 ?
C41 C46 C51 75(6) 2_666 2_666 ?
C27 C46 C51 106(4) 7_655 2_666 ?
C17 C46 C51 97(2) 7_655 2_666 ?
C14 C46 C51 13.2(12) 6_566 2_666 ?
C40 C46 C51 134(3) 2_666 2_666 ?
C45 C46 C51 121.0(13) . 2_666 ?
C3 C46 C51 5(2) . 2_666 ?
C47 C46 C51 105.2(17) . 2_666 ?
C23 C46 C51 123(2) 6_566 2_666 ?
C15 C46 C26 113(5) 6_566 7_655 ?
C41 C46 C26 35(6) 2_666 7_655 ?
C27 C46 C26 66(3) 7_655 7_655 ?
C17 C46 C26 135(2) 7_655 7_655 ?
C14 C46 C26 28.7(12) 6_566 7_655 ?
C40 C46 C26 154(3) 2_666 7_655 ?
C45 C46 C26 82.6(10) . 7_655 ?
C3 C46 C26 38.4(8) . 7_655 ?
C47 C46 C26 141.2(16) . 7_655 ?
C23 C46 C26 152(3) 6_566 7_655 ?
C51 C46 C26 40.2(10) 2_666 7_655 ?
C23 C47 C17 110(6) 6_566 7_655 ?
C23 C47 C40 31(3) 6_566 2_666 ?
C17 C47 C40 79(4) 7_655 2_666 ?
C23 C47 C42 107(4) 6_566 2_666 ?
C17 C47 C42 139(6) 7_655 2_666 ?
C40 C47 C42 135(3) 2_666 2_666 ?
C23 C47 C16 46(3) 6_566 7_655 ?
C17 C47 C16 151(5) 7_655 7_655 ?
C40 C47 C16 76(2) 2_666 7_655 ?
C42 C47 C16 60(2) 2_666 7_655 ?
C23 C47 C28 123(5) 6_566 6_566 ?
C17 C47 C28 122(5) 7_655 6_566 ?
C40 C47 C28 150(4) 2_666 6_566 ?
C42 C47 C28 16.7(19) 2_666 6_566 ?
C16 C47 C28 77(3) 7_655 6_566 ?
C23 C47 C4 38(4) 6_566 . ?
C17 C47 C4 143(4) 7_655 . ?
C40 C47 C4 67.7(19) 2_666 . ?
C42 C47 C4 68.8(19) 2_666 . ?
C16 C47 C4 8.6(15) 7_655 . ?
C28 C47 C4 85.1(17) 6_566 . ?
C23 C47 C46 86(4) 6_566 . ?
C17 C47 C46 24(3) 7_655 . ?
C40 C47 C46 54.7(18) 2_666 . ?
C42 C47 C46 155(2) 2_666 . ?
C16 C47 C46 128.5(19) 7_655 . ?
C28 C47 C46 142.4(17) 6_566 . ?
C4 C47 C46 120.2(14) . . ?
C23 C47 C15 75(3) 6_566 6_566 ?
C17 C47 C15 35(3) 7_655 6_566 ?
C40 C47 C15 43.4(18) 2_666 6_566 ?
C42 C47 C15 159(3) 2_666 6_566 ?
C16 C47 C15 117.7(19) 7_655 6_566 ?
C28 C47 C15 151(2) 6_566 6_566 ?
C4 C47 C15 109.2(15) . 6_566 ?
C46 C47 C15 11.4(13) . 6_566 ?
C23 C47 C25 155(6) 6_566 5_665 ?
C17 C47 C25 87(4) 7_655 5_665 ?
C40 C47 C25 155(2) 2_666 5_665 ?
C42 C47 C25 52(2) 2_666 5_665 ?
C16 C47 C25 111(3) 7_655 5_665 ?
C28 C47 C25 35.8(13) 6_566 5_665 ?
C4 C47 C25 118(2) . 5_665 ?
C46 C47 C25 108.4(12) . 5_665 ?
C15 C47 C25 118.8(13) 6_566 5_665 ?
C23 C47 C13 163(6) 6_566 7_655 ?
C17 C47 C13 70(4) 7_655 7_655 ?
C40 C47 C13 144(2) 2_666 7_655 ?
C42 C47 C13 69(2) 2_666 7_655 ?
C16 C47 C13 127(3) 7_655 7_655 ?
C28 C47 C13 52.6(13) 6_566 7_655 ?
C4 C47 C13 134(2) . 7_655 ?
C46 C47 C13 92.2(13) . 7_655 ?
C15 C47 C13 103.0(14) 6_566 7_655 ?
C25 C47 C13 16.7(9) 5_665 7_655 ?
C23 C47 C27 79(3) 6_566 7_655 ?
C17 C47 C27 32(3) 7_655 7_655 ?
C40 C47 C27 47.4(18) 2_666 7_655 ?
C42 C47 C27 155(3) 2_666 7_655 ?
C16 C47 C27 120.3(18) 7_655 7_655 ?
C28 C47 C27 146(2) 6_566 7_655 ?
C4 C47 C27 112.0(13) . 7_655 ?
C46 C47 C27 8.3(10) . 7_655 ?
C15 C47 C27 5.1(11) 6_566 7_655 ?
C25 C47 C27 114.0(10) 5_665 7_655 ?
C13 C47 C27 98.3(12) 7_655 7_655 ?
C3 C51 C14 44(10) 2_666 3_565 ?
C3 C51 C21 116(10) 2_666 8_656 ?
C14 C51 C21 130.6(19) 3_565 8_656 ?
C3 C51 C20 136(10) 2_666 3_565 ?
C14 C51 C20 153(2) 3_565 3_565 ?
C21 C51 C20 76.0(19) 8_656 3_565 ?
C3 C51 C26 62(10) 2_666 8_656 ?
C14 C51 C26 42.4(13) 3_565 8_656 ?
C21 C51 C26 88.7(17) 8_656 8_656 ?
C20 C51 C26 160(2) 3_565 8_656 ?
C3 C51 C34 136(10) 2_666 4_556 ?
C14 C51 C34 144(2) 3_565 4_556 ?
C21 C51 C34 84(2) 8_656 4_556 ?
C20 C51 C34 8.8(14) 3_565 4_556 ?
C26 C51 C34 162(3) 8_656 4_556 ?
C3 C51 C53 137(10) 2_666 . ?
C14 C51 C53 146(2) 3_565 . ?
C21 C51 C53 82.4(18) 8_656 . ?
C20 C51 C53 7.6(15) 3_565 . ?
C26 C51 C53 161(2) 8_656 . ?
C34 C51 C53 1.5(13) 4_556 . ?
C3 C51 C35 93(10) 2_666 . ?
C14 C51 C35 89.7(8) 3_565 . ?
C21 C51 C35 41.6(14) 8_656 . ?
C20 C51 C35 115.8(15) 3_565 . ?
C26 C51 C35 47.3(13) 8_656 . ?
C34 C51 C35 122.4(17) 4_556 . ?
C53 C51 C35 120.9(12) . . ?
C3 C51 C41 64(10) 2_666 . ?
C14 C51 C41 27(3) 3_565 . ?
C21 C51 C41 147.8(17) 8_656 . ?
C20 C51 C41 127.9(17) 3_565 . ?
C26 C51 C41 62.4(14) 8_656 . ?
C34 C51 C41 119.1(16) 4_556 . ?
C53 C51 C41 120.4(13) . . ?
C35 C51 C41 107.6(10) . . ?
C3 C51 C11 88(10) 2_666 2_666 ?
C14 C51 C11 85.8(16) 3_565 2_666 ?
C21 C51 C11 45.0(12) 8_656 2_666 ?
C20 C51 C11 120(2) 3_565 2_666 ?
C26 C51 C11 43.7(12) 8_656 2_666 ?
C34 C51 C11 127(3) 4_556 2_666 ?
C53 C51 C11 125.4(19) . 2_666 ?
C35 C51 C11 4.8(19) . 2_666 ?
C41 C51 C11 104.9(14) . 2_666 ?
C3 C51 C46 67(10) 2_666 2_666 ?
C14 C51 C46 35(2) 3_565 2_666 ?
C21 C51 C46 158(2) 8_656 2_666 ?
C20 C51 C46 118.3(19) 3_565 2_666 ?
C26 C51 C46 73.0(16) 8_656 2_666 ?
C34 C51 C46 109.6(18) 4_556 2_666 ?
C53 C51 C46 110.9(16) . 2_666 ?
C35 C51 C46 118.2(14) . 2_666 ?
C41 C51 C46 10.7(9) . 2_666 ?
C11 C51 C46 115.6(18) 2_666 2_666 ?
C3 C51 C44 142(10) 2_666 8_656 ?
C14 C51 C44 159(3) 3_565 8_656 ?
C21 C51 C44 69.0(17) 8_656 8_656 ?
C20 C51 C44 7.7(11) 3_565 8_656 ?
C26 C51 C44 153(2) 8_656 8_656 ?
C34 C51 C44 14.9(11) 4_556 8_656 ?
C53 C51 C44 13.4(9) . 8_656 ?
C35 C51 C44 108.2(13) . 8_656 ?
C41 C51 C44 132.8(15) . 8_656 ?
C11 C51 C44 113(2) 2_666 8_656 ?
C46 C51 C44 123.8(19) 2_666 8_656 ?
C29 C52 C25 104(8) 3_565 4_556 ?
C29 C52 C13 56(4) 3_565 8_656 ?
C25 C52 C13 48(6) 4_556 8_656 ?
C29 C52 C4 136(5) 3_565 8_656 ?
C25 C52 C4 117(7) 4_556 8_656 ?
C13 C52 C4 162(4) 8_656 8_656 ?
C29 C52 C28 145(4) 3_565 3_565 ?
C25 C52 C28 43(6) 4_556 3_565 ?
C13 C52 C28 91(3) 8_656 3_565 ?
C4 C52 C28 74(2) 8_656 3_565 ?
C29 C52 C53 18(3) 3_565 . ?
C25 C52 C53 86(6) 4_556 . ?
C13 C52 C53 40(2) 8_656 . ?
C4 C52 C53 148(2) 8_656 . ?
C28 C52 C53 127.1(19) 3_565 . ?
C29 C52 C16 125(4) 3_565 4_556 ?
C25 C52 C16 126(8) 4_556 4_556 ?
C13 C52 C16 164(4) 8_656 4_556 ?
C4 C52 C16 10.8(16) 8_656 4_556 ?
C28 C52 C16 83(3) 3_565 4_556 ?
C53 C52 C16 137.9(19) . 4_556 ?
C29 C52 C34 21(3) 3_565 4_556 ?
C25 C52 C34 84(6) 4_556 4_556 ?
C13 C52 C34 37(2) 8_656 4_556 ?
C4 C52 C34 150(3) 8_656 4_556 ?
C28 C52 C34 125(2) 3_565 4_556 ?
C53 C52 C34 2.6(16) . 4_556 ?
C16 C52 C34 140(2) 4_556 4_556 ?
C29 C52 C42 139(4) 3_565 . ?
C25 C52 C42 38(7) 4_556 . ?
C13 C52 C42 85(2) 8_656 . ?
C4 C52 C42 79.0(18) 8_656 . ?
C28 C52 C42 6.5(10) 3_565 . ?
C53 C52 C42 120.6(14) . . ?
C16 C52 C42 88.3(18) 4_556 . ?
C34 C52 C42 118.1(18) 4_556 . ?
C29 C52 C23 92(3) 3_565 5_665 ?
C25 C52 C23 156(9) 4_556 5_665 ?
C13 C52 C23 145(3) 8_656 5_665 ?
C4 C52 C23 44.2(19) 8_656 5_665 ?
C28 C52 C23 116(3) 3_565 5_665 ?
C53 C52 C23 106.6(14) . 5_665 ?
C16 C52 C23 33.7(14) 4_556 5_665 ?
C34 C52 C23 109.1(14) 4_556 5_665 ?
C42 C52 C23 120.5(18) . 5_665 ?
C29 C52 C40 76(3) 3_565 3_565 ?
C25 C52 C40 161(8) 4_556 3_565 ?
C13 C52 C40 130(3) 8_656 3_565 ?
C4 C52 C40 60.1(17) 8_656 3_565 ?
C28 C52 C40 130(3) 3_565 3_565 ?
C53 C52 C40 90.8(14) . 3_565 ?
C16 C52 C40 49.4(13) 4_556 3_565 ?
C34 C52 C40 93.3(15) 4_556 3_565 ?
C42 C52 C40 134(2) . 3_565 ?
C23 C52 C40 15.9(8) 5_665 3_565 ?
C29 C52 C44 12(3) 3_565 8_656 ?
C25 C52 C44 94(6) 4_556 8_656 ?
C13 C52 C44 48(2) 8_656 8_656 ?
C4 C52 C44 141(2) 8_656 8_656 ?
C28 C52 C44 133.9(18) 3_565 8_656 ?
C53 C52 C44 8.1(12) . 8_656 ?
C16 C52 C44 130.3(18) 4_556 8_656 ?
C34 C52 C44 10.7(11) 4_556 8_656 ?
C42 C52 C44 127.4(13) . 8_656 ?
C23 C52 C44 98.5(11) 5_665 8_656 ?
C40 C52 C44 82.7(12) 3_565 8_656 ?
C34 C53 C44 131(10) 4_556 8_656 ?
C34 C53 C20 50(10) 4_556 3_565 ?
C44 C53 C20 82(5) 8_656 3_565 ?
C34 C53 C29 98(10) 4_556 3_565 ?
C44 C53 C29 130(6) 8_656 3_565 ?
C20 C53 C29 146(5) 3_565 3_565 ?
C34 C53 C13 70(10) 4_556 8_656 ?
C44 C53 C13 157(6) 8_656 8_656 ?
C20 C53 C13 120(4) 3_565 8_656 ?
C29 C53 C13 27.5(12) 3_565 8_656 ?
C34 C53 C52 91(10) 4_556 . ?
C44 C53 C52 136(6) 8_656 . ?
C20 C53 C52 139(5) 3_565 . ?
C29 C53 C52 7.5(13) 3_565 . ?
C13 C53 C52 20.8(13) 8_656 . ?
C34 C53 C35 150(10) 4_556 4_556 ?
C44 C53 C35 27(5) 8_656 4_556 ?
C20 C53 C35 104(4) 3_565 4_556 ?
C29 C53 C35 104(2) 3_565 4_556 ?
C13 C53 C35 130(3) 8_656 4_556 ?
C52 C53 C35 110.1(19) . 4_556 ?
C34 C53 C51 33(10) 4_556 . ?
C44 C53 C51 99(5) 8_656 . ?
C20 C53 C51 20(4) 3_565 . ?
C29 C53 C51 127(2) 3_565 . ?
C13 C53 C51 100.5(17) 8_656 . ?
C52 C53 C51 119.0(15) . . ?
C35 C53 C51 117.7(16) 4_556 . ?
C34 C53 C25 78(10) 4_556 4_556 ?
C44 C53 C25 148(6) 8_656 4_556 ?
C20 C53 C25 126(5) 3_565 4_556 ?
C29 C53 C25 20.0(12) 3_565 4_556 ?
C13 C53 C25 8.7(13) 8_656 4_556 ?
C52 C53 C25 12.7(11) . 4_556 ?
C35 C53 C25 122(2) 4_556 4_556 ?
C51 C53 C25 106.8(18) . 4_556 ?
C34 C53 C11 152(10) 4_556 5_665 ?
C44 C53 C11 27(5) 8_656 5_665 ?
C20 C53 C11 106(3) 3_565 5_665 ?
C29 C53 C11 103(2) 3_565 5_665 ?
C13 C53 C11 130(2) 8_656 5_665 ?
C52 C53 C11 109.5(16) . 5_665 ?
C35 C53 C11 2.6(18) 4_556 5_665 ?
C51 C53 C11 119.8(10) . 5_665 ?
C25 C53 C11 121(2) 4_556 5_665 ?
C34 C53 C3 31(10) 4_556 2_666 ?
C44 C53 C3 101(5) 8_656 2_666 ?
C20 C53 C3 20(4) 3_565 2_666 ?
C29 C53 C3 126(2) 3_565 2_666 ?
C13 C53 C3 100(2) 8_656 2_666 ?
C52 C53 C3 118.6(17) . 2_666 ?
C35 C53 C3 120(2) 4_556 2_666 ?
C51 C53 C3 3.6(16) . 2_666 ?
C25 C53 C3 106.2(19) 4_556 2_666 ?
C11 C53 C3 122.4(13) 5_665 2_666 ?
C34 C53 C21 69(10) 4_556 8_656 ?
C44 C53 C21 63(4) 8_656 8_656 ?
C20 C53 C21 22(3) 3_565 8_656 ?
C29 C53 C21 156(3) 3_565 8_656 ?
C13 C53 C21 135(2) 8_656 8_656 ?
C52 C53 C21 149.3(18) . 8_656 ?
C35 C53 C21 82.9(14) 4_556 8_656 ?
C51 C53 C21 36.2(10) . 8_656 ?
C25 C53 C21 139(2) 4_556 8_656 ?
C11 C53 C21 84.7(11) 5_665 8_656 ?
C3 C53 C21 38.2(9) 2_666 8_656 ?

_refine_diff_density_max         1.492
_refine_diff_density_min         -0.344
_refine_diff_density_rms         0.101

_shelx_res_file                  
;
TITL converted from file ms550_k1_set2-mg-half-2-coot-0.pdb
    ms550-6.res
    created by SHELXL-2018/3 at 12:17:47 on 27-Feb-2020
CELL 0.82660  21.910  21.910  25.440   90.00   90.00   90.00
ZERR      16   0.022   0.022   0.025    0.00    0.00    0.00

REM Space group I 4 2 2

LATT -2
SYMM -y, -x, -z
SYMM y, -x, z
SYMM y, x, -z
SYMM -x, -y, z
SYMM x, -y, -z
SYMM -y, x, z
SYMM -x, y, -z
SFAC  C H N O
DISP $C     0.00511    0.00239     15.74620
DISP $H    -0.00002    0.00000      0.66615
DISP $N     0.00955    0.00480     28.17928
DISP $O     0.01604    0.00876     47.82467
REM UNIT  60 3 3 7
UNIT 520 528 48 80

DEFS 0.01 0.1 0.01 0.04
L.S. 50
ACTA
SHEL 999 0.1
FMAP 2
PLAN 200 2.3
LIST 6
WPDB -1
RIGU  !Apply enhanced rigid body restraints
DELU $C_* $N_* $O_*
SIMU 0.1 $C_* $N_* $O_*
XNPD 0.001

REM BUMP

REM Remove MERG 4 instruction if Friedel opposites should not be merged.
MERG 2

REM MORE 0 would reduce output if not required for diagnostic purposes.

REM ISOR and CONN 0 recommended on adding water

REM Restraints and HFIX for terminal residues as follows:

REM RTAB instruction block

RTAB_* Cvol CA
RTAB_* Omeg CA_+ N_+ C CA
RTAB_* Phi C_- N CA C
RTAB_* Psi N CA C N_+

RTAB_PHE Chi1 N CA CB CG
RTAB_PHE Chi2 CA CB CG CD1

REM HFIX instruction block

REM Restraints instruction block

DFIX_* 1.329 C_- N
DANG_* 2.425 CA_- N
DANG_* 2.250 O_- N
DANG_* 2.435 C_- CA
FLAT_* 2.0 O_- CA_- N C_- CA

FLAT_PHE CG CD1 CE2 CB CD2 CE1 CZ
CHIV_PHE C
CHIV_PHE 2.503 CA
DFIX_PHE 1.231 C O
DFIX_PHE 1.458 N CA
DFIX_PHE 1.525 C CA
DFIX_PHE 1.530 CA CB
DFIX_PHE 1.502 CB CG
DFIX_PHE 1.384 CG CD1 CG CD2
DFIX_PHE 1.382 CD1 CE1 CD2 CE2 CE1 CZ CE2 CZ
DANG_PHE 2.401 O CA
DANG_PHE 2.462 C N
DANG_PHE 2.504 C CB
DANG_PHE 2.455 N CB
DANG_PHE 2.555 CA CG
DANG_PHE 2.525 CB CD1 CB CD2
DANG_PHE 2.404 CG CE1 CG CE2
DANG_PHE 2.394 CD1 CZ CD2 CZ CE1 CE2
DANG_PHE 2.380 CD1 CD2

REM Fullerene 1,3 distances (6) 2.451A
REM
DANG   41 C16  C4    C47 C3
DANG   41 C13 C16 C14 C21 C14 C44
DANG   41 C23 C11 C26 C51
DANG   41 C35 C26 C39 C29 C40 C28 C40 C39
DANG   41 C41 C27 C41 C35 C42 C28 C42 C29 C44 C20 C45 C20
DANG   41 C45 C21 C4  C17 C51 C27
DANG   41 C5  C17 C5  C13

REM Fullerene 1,3 distances (5) 2.346A
REM
DANG   51 C15 C3
DANG   51 C25 C5  C44 C4  C47 C5
DANG   51 C11 C14 C13 C21 C15 C20
DANG   51 C17 C26 C20 C28 C21 C27 C21 C41 C23 C14
DANG   51 C23 C29 C25 C17 C25 C35 C26 C20 C26 C40 C27 C13 C27 C16
DANG   51 C27 C34 C28 C15 C29 C14 C29 C21 C29 C41
DANG   51 C34 C16 C35 C17 C35 C53 C39 C23
DANG   51 C3  C45 C40 C20 C41 C53 C42 C41 C42 C53
DANG   51 C44 C17 C44 C26 C45 C15 C45 C13 C46 C11 C46 C14
DANG   51 C46 C44 C47 C45 C47 C13
DANG   51 C4  C46 C51 C34 C51 C40 C51 C52
DANG   51 C52 C39 C52 C40

REM Fullerene 1,2 distances
REM  (5-6) 1.454A
REM DFIX_60C 21 C1 C2 C2 C3 C3 C46 C46 C47 C47 C1
REM DFIX_60C 21 C8 C9 C9 C50 C50 C49 C49 C48 C48 C8
REM DFIX_60C 21 C11 C12 C12 C22 C22 C23 C23 C15 C15 C11
REM DFIX_60C 21 C14 C20 C20 C21 C21 C44 C44 C45 C45 C14
REM DFIX_60C 21 C4 C5 C5 C16 C16 C17 C17 C13 C13 C4
REM DFIX_60C 21 C6 C7 C7 C10 C10 C18 C18 C19 C19 C6
REM DFIX_60C 21 C24 C25 C25 C34 C34 C54 C54 C55 C55 C24
REM DFIX_60C 21 C26 C27 C27 C35 C35 C51 C51 C41 C41 C26
REM DFIX_60C 21 C52 C53 C53 C56 C56 C60 C60 C59 C59 C52
REM DFIX_60C 21 C32 C33 C33 C57 C57 C58 C58 C36 C36 C32
REM DFIX_60C 21 C30 C31 C31 C38 C38 C43 C43 C37 C37 C30
REM DFIX_60C 21 C28 C29 C29 C40 C40 C42 C42 C39 C39 C28
REM (6-6) 1.397A
REM DFIX_60C 31 C1 C7 C5 C6 C4 C47 C9 C10
REM DFIX_60C 31 C3 C11 C12 C48 C30 C49 C31 C22 C32 C50
REM DFIX_60C 31 C36 C37 C58 C60 C59 C43 C55 C57
REM DFIX_60C 31 C51 C53 C34 C35 C17 C27 C16 C25 C21 C26
REM DFIX_60C 31 C13 C44 C45 C46 C23 C28 C14 C15 C20 C29
REM DFIX_60C 31 C38 C39 C43 C59 C42 C52 C20 C29 C40 C41

REM Fullerene 1,2 distances
REM  (5-6) 1.454A
DFIX   1.454 C3 C46 C46 C47
DFIX   1.454 C23 C15 C15 C11
DFIX   1.454 C14 C20 C20 C21 C21 C44 C44 C45 C45 C14
DFIX   1.454 C4 C5 C5 C16 C16 C17 C17 C13 C13 C4
DFIX   1.454 C25 C34
DFIX   1.454 C26 C27 C27 C35 C35 C51 C51 C41 C41 C26
DFIX   1.454 C52 C53
DFIX   1.454 C28 C29 C29 C40 C40 C42 C42 C39 C39 C28
REM (6-6) 1.397A
DFIX   1.397 C4 C47
DFIX   1.397 C51 C53 C34 C35 C17 C27 C16 C25 C21 C26
DFIX   1.397 C13 C44 C45 C46 C23 C28 C14 C15 C20 C29
DFIX   1.397 C42 C52 C20 C29 C40 C41

REM (5)

FLAT   C4  C13 C17 C16 C5
FLAT   C14 C20 C21 C44 C45
FLAT   C26 C41 C51 C35 C27
FLAT   C28 C39 C42 C40 C29

REM (6)

FLAT   C40 C41 C51 C53 C52 C42
FLAT   C3  C11 C15 C14 C45 C46
FLAT   C4  C47 C46 C45 C44 C13
FLAT   C13 C44 C21 C26 C27 C17
FLAT   C14 C15 C23 C28 C29 C20
FLAT   C16 C17 C27 C35 C34 C25
FLAT   C20 C21 C26 C41 C40 C29

REM Restraints

DFIX 1.52 C101 C103 C102 C103 C103 C104
DANG 2.51 C101 C102 C101 C104 C102 C104

REM fvar
DELU  0.005 C3 C4 C5 C11 C13 C14 C15 C16 C17 C20 C21 C23 C25 C26 C27 C28 C29
DELU  0.005 C34 C35 C39 C40 C41 C42 C44 C45 C46 C47 C51 C52 C53
REM ABIN

REM RESI  B:1    RES

WGHT    0.175300   10.777405
SWAT    0.511234    0.9871
FVAR       2.92313   1.44365   1.39566   2.34613   2.46197   0.38125   0.39769
FVAR       0.44397   0.45445   0.50038   0.59009   0.54614   0.52843   0.41005
FVAR       0.47188   0.55613   0.60209   0.61865   0.69547   0.51477
PART 1
C101  1    0.318660    0.458008    0.058800   191.00000    0.09992    0.08590 =
         0.04871    0.01823   -0.02532   -0.01470
AFIX  33
H1A   2    0.350137    0.488478    0.058145   191.00000   -1.50000
H1B   2    0.331454    0.423206    0.038694   191.00000   -1.50000
H1C   2    0.281943    0.474506    0.043896   191.00000   -1.50000
AFIX   0
C102  1    0.256839    0.390528    0.115964   191.00000    0.09729    0.06814 =
         0.05976    0.00343   -0.03663   -0.02362
AFIX  33
H2A   2    0.249428    0.378492    0.151682   191.00000   -1.50000
H2B   2    0.220058    0.406956    0.101120   191.00000   -1.50000
H2C   2    0.269570    0.355657    0.095918   191.00000   -1.50000
AFIX   0
C103  1    0.306831    0.438957    0.114647   191.00000    0.07293    0.05786 =
         0.03622   -0.00268   -0.02228   -0.00449
AFIX  13
H3    2    0.292460    0.474695    0.134228   191.00000   -1.20000
AFIX   0
C104  1    0.364047    0.414771    0.141552   191.00000    0.06826    0.04344 =
         0.02827   -0.00487   -0.00600   -0.01381
AFIX  23
H4A   2    0.370943    0.372802    0.130965   191.00000   -1.20000
H4B   2    0.399042    0.438717    0.130593   191.00000   -1.20000
AFIX   0

PART 2
C201  1    0.353753    0.390213    0.048008  -191.00000    0.07867    0.05442 =
         0.04272   -0.01674   -0.00455   -0.00252
AFIX  33
HAA   2    0.348654    0.353302    0.028155  -191.00000   -1.50000
H1BA  2    0.323137    0.419211    0.037759  -191.00000   -1.50000
H1CA  2    0.393504    0.406920    0.041305  -191.00000   -1.50000
AFIX   0
C202  1    0.286123    0.345337    0.118044  -191.00000    0.05463    0.04723 =
         0.06468   -0.01374   -0.00779   -0.00590
AFIX  33
H2AA  2    0.284059    0.307719    0.098777  -191.00000   -1.50000
H2BA  2    0.281942    0.337106    0.154933  -191.00000   -1.50000
H2CA  2    0.253759    0.371857    0.106846  -191.00000   -1.50000
AFIX   0
C203  1    0.347186    0.375907    0.107886  -191.00000    0.05480    0.04318 =
         0.04190   -0.01665   -0.00338    0.00406
AFIX  13
H3A   2    0.379918    0.347947    0.118345  -191.00000   -1.20000
AFIX   0
C204  1    0.356056    0.438169    0.137404  -191.00000    0.07118    0.04374 =
         0.03373   -0.01054    0.00094   -0.00481
AFIX  23
H4AA  2    0.322405    0.465751    0.130360  -191.00000   -1.20000
H4BA  2    0.393943    0.457670    0.127058  -191.00000   -1.20000
AFIX   0
PART 0

C105  1    0.357739    0.417914    0.201219    11.00000    0.05515    0.07572 =
         0.03123   -0.01397    0.00110   -0.01845
AFIX  13
H5    2    0.320254    0.395977    0.210425    11.00000   -1.20000
AFIX   0
C106  1    0.353075    0.480702    0.225586    11.00000    0.03928    0.07089 =
         0.03171   -0.01022   -0.00921   -0.00137
C107  1    0.386117    0.530086    0.205575    11.00000    0.04467    0.06751 =
         0.02883   -0.00875   -0.00948    0.00284
AFIX  43
H7    2    0.412073    0.523148    0.177274    11.00000   -1.20000
AFIX   0
C108  1    0.382342    0.589001    0.225624    11.00000    0.05081    0.06364 =
         0.03431   -0.00705   -0.01609    0.00869
C109  1    0.344533    0.597809    0.268973    11.00000    0.04935    0.06746 =
         0.03725   -0.01408   -0.01697    0.01660
C110  1    0.310505    0.549973    0.290971    11.00000    0.04413    0.08201 =
         0.03364   -0.01210   -0.01233    0.00814
C111  1    0.315152    0.491564    0.268468    11.00000    0.04538    0.07421 =
         0.03364   -0.01132   -0.01185    0.00085
O12   4    0.281128    0.446606    0.290973    11.00000    0.05444    0.08218 =
         0.04545   -0.01279    0.00354   -0.01288
AFIX  83
H12   2    0.286569    0.414511    0.275068    11.00000   -1.50000
AFIX   0
O13   4    0.340729    0.655019    0.290575    11.00000    0.06506    0.07323 =
         0.04444   -0.01849   -0.01190    0.01729
AFIX  83
H13   2    0.317046    0.654389    0.315527    11.00000   -1.50000
AFIX   0
C114  1    0.270552    0.558004    0.335519    11.00000    0.04626    0.07599 =
         0.03857   -0.01204   -0.01168    0.01285
AFIX  43
H14   2    0.247162    0.525255    0.347141    11.00000   -1.20000
AFIX   0
N15   3    0.266613    0.609817    0.359606    11.00000    0.04759    0.09018 =
         0.03735   -0.01779   -0.01031    0.01730
N16   3    0.225757    0.611635    0.400305    11.00000    0.04672    0.07989 =
         0.04078   -0.01576   -0.00663    0.01252
AFIX  43
H16   2    0.200140    0.582285    0.404435    11.00000   -1.20000
AFIX   0
C121  1    0.183791    0.623725    0.563665    11.00000    0.04990    0.09324 =
         0.05410   -0.01143   -0.01168    0.00816
C122  1    0.217584    0.626847    0.614854    11.00000    0.06743    0.10146 =
         0.05496    0.00605   -0.02171   -0.00073
AFIX  33
H22A  2    0.249622    0.656590    0.612305    11.00000   -1.50000
H22B  2    0.189896    0.638335    0.642376    11.00000   -1.50000
H22C  2    0.234867    0.587615    0.622650    11.00000   -1.50000
AFIX   0
O23   4    0.140378    0.588087    0.558220    11.00000    0.07026    0.13354 =
         0.06644   -0.00111   -0.01894   -0.01775

REM RESI    C:10   PHE

C     1    0.225478    0.658709    0.433598    11.00000    0.04982    0.08613 =
         0.04222   -0.01863   -0.01330    0.01583
O     4    0.261971    0.700441    0.432943    11.00000    0.08047    0.08850 =
         0.05002   -0.02075   -0.00472   -0.00351
CA    1    0.174633    0.656996    0.473967    11.00000    0.05190    0.08045 =
         0.04270   -0.01855   -0.00950    0.01869
AFIX  13
HA    2    0.155478    0.616737    0.470871    11.00000   -1.20000
AFIX   0
N     3    0.201653    0.659449    0.525595    11.00000    0.05035    0.08231 =
         0.04104   -0.01783   -0.00880    0.01763
AFIX  43
H0    2    0.230432    0.685248    0.531493    11.00000   -1.20000
AFIX   0

PART 1
CBA   1    0.123601    0.703486    0.469430   201.00000    0.05986    0.06589 =
         0.04703   -0.01311   -0.00455    0.01538
AFIX  23
HB1A  2    0.097003    0.698710    0.499631   201.00000   -1.20000
HB2A  2    0.141525    0.743891    0.471578   201.00000   -1.20000
AFIX   0
CGA   1    0.085653    0.700888    0.421655   201.00000    0.04807    0.07823 =
         0.05277   -0.00210   -0.00421    0.01733
CD2A  1    0.106118    0.719673    0.373017   201.00000    0.05687    0.08444 =
         0.05241   -0.00367   -0.00387    0.00212
AFIX  43
HD2A  2    0.144696    0.736954    0.369705   201.00000   -1.20000
AFIX   0
CE2A  1    0.068257    0.712675    0.327695   201.00000    0.09600    0.06360 =
         0.06077    0.01487   -0.02562   -0.00337
AFIX  43
HE2A  2    0.081305    0.727078    0.295196   201.00000   -1.20000
AFIX   0
CZA   1    0.014851    0.685756    0.332169   201.00000    0.10090    0.06894 =
         0.07760    0.01591   -0.05371   -0.01368
AFIX  43
HZA   2   -0.008252    0.679012    0.302057   201.00000   -1.20000
AFIX   0
CE1A  1   -0.008497    0.666787    0.381212   201.00000    0.05874    0.12349 =
         0.11370    0.04571   -0.03360   -0.01852
AFIX  43
HE1A  2   -0.048055    0.651763    0.384085   201.00000   -1.20000
AFIX   0
CD1A  1    0.030531    0.671251    0.426924   201.00000    0.05849    0.12059 =
         0.06670    0.01492   -0.00195    0.00593
AFIX  43
HD1A  2    0.018740    0.654579    0.458973   201.00000   -1.20000
AFIX   0
PART    2
CB    1    0.135127    0.716583    0.460588  -201.00000    0.04254    0.06675 =
         0.05625   -0.00173   -0.00310    0.00519
AFIX  23
HB1   2    0.102963    0.721915    0.486384  -201.00000   -1.20000
HB2   2    0.160864    0.752603    0.460946  -201.00000   -1.20000
AFIX   0
CG    1    0.107563    0.707079    0.405546  -201.00000    0.07196    0.04901 =
         0.06124   -0.00645   -0.02112    0.01986
CD2   1    0.138811    0.730118    0.361344  -201.00000    0.10271    0.05273 =
         0.06335    0.00598   -0.01385    0.02526
AFIX  43
HD2   2    0.175226    0.751030    0.366674  -201.00000   -1.20000
AFIX   0
CE2   1    0.118412    0.723263    0.311833  -201.00000    0.15438    0.06521 =
         0.06515    0.01335   -0.02486    0.02910
AFIX  43
HE2   2    0.140504    0.738635    0.283564  -201.00000   -1.20000
AFIX   0
CZ    1    0.063327    0.692554    0.303786  -201.00000    0.19134    0.05035 =
         0.08794    0.00250   -0.07163    0.01631
AFIX  43
HZ    2    0.047853    0.687938    0.269978  -201.00000   -1.20000
AFIX   0
CE1   1    0.032060    0.669149    0.346216  -201.00000    0.13774    0.06619 =
         0.10968    0.01009   -0.08014    0.00183
AFIX  43
HE1   2   -0.003870    0.647597    0.340361  -201.00000   -1.20000
AFIX   0
CD1   1    0.052726    0.676812    0.397960  -201.00000    0.07358    0.07178 =
         0.09523    0.00407   -0.04643    0.01146
AFIX  43
HD1   2    0.030339    0.662049    0.426297  -201.00000   -1.20000
AFIX   0
PART 0

REM RESI  S:5    AAX
C303  1    0.097528    0.508479    0.690786    11.00000    0.20546    0.39296 =
         0.11694   -0.05708    0.06702    0.03577
AFIX  33
H33A  2    0.063626    0.497950    0.712906    11.00000   -1.50000
H33B  2    0.134989    0.500923    0.709246    11.00000   -1.50000
H33C  2    0.095123    0.550900    0.681571    11.00000   -1.50000
AFIX   0
O301  4    0.139886    0.479418    0.606600    11.00000    0.06075    0.11814 =
         0.07848   -0.02420    0.01959   -0.00289
AFIX  83
H301  2    0.122702    0.482530    0.578091    11.00000   -1.50000
AFIX   0
C302  1    0.095905    0.474275    0.646704    11.00000    0.14853    0.11583 =
         0.20523   -0.03576    0.11654   -0.02536
AFIX  23
H32A  2    0.096073    0.431956    0.657902    11.00000   -1.20000
H32B  2    0.056523    0.481537    0.630447    11.00000   -1.20000
AFIX   0

REM RESI  A:3   60C
C3    1    0.352302    0.435461  131.000000    10.25000    0.04046    0.07158 =
         0.06090   -0.01716   -0.00148    0.00530
C4    1    0.423687    0.537912  181.000000    10.25000    0.05918    0.06449 =
         0.04720   -0.01685    0.01431    0.01876
C5    1    0.486167    0.528861    0.636975    10.25000    0.06215    0.11290 =
         0.02533   -0.00042    0.01084    0.01428
C11   1    0.353206    0.436190  151.000000    10.25000    0.02528    0.05074 =
         0.06333   -0.01683   -0.00204   -0.01052
C13   1    0.421004    0.594823  111.000000    10.25000    0.06463    0.05736 =
         0.04072   -0.02409    0.00981    0.01200
C14   1    0.348437    0.548156  151.000000    10.25000    0.05089    0.05077 =
         0.05049   -0.00374   -0.00137    0.00751
C15   1    0.351417    0.493571   81.000000    10.25000    0.05229    0.05539 =
         0.07010   -0.01314    0.00170   -0.00870
C16   1    0.521939    0.580521  181.000000    10.25000    0.07100    0.10707 =
         0.02549   -0.02227   -0.00890   -0.00317
C17   1    0.481797    0.621338  111.000000    10.25000    0.07415    0.06139 =
         0.04420   -0.03550    0.00293    0.00159
C20   1    0.384585    0.599950   91.000000    10.25000    0.03616    0.03596 =
         0.06305    0.00076   -0.00370    0.02395
C21   1    0.406887    0.632262  101.000000    10.25000    0.06008    0.04289 =
         0.06668    0.00011   -0.00217    0.00578
C23   1    0.389424    0.488610   71.000000    10.25000    0.05598    0.03991 =
         0.05245   -0.01432   -0.01085   -0.00146
C25   1    0.581913    0.571839  171.000000    10.25000    0.07138    0.04190 =
         0.05656   -0.01612   -0.00229   -0.00725
C26   1    0.465304    0.657182  101.000000    10.25000    0.06238    0.03200 =
         0.06885   -0.00138    0.00247    0.00401
C27   1    0.504000    0.651253  121.000000    10.25000    0.07217    0.03911 =
         0.06369   -0.02603   -0.00140   -0.00522
C28   1    0.424591    0.538184   61.000000    10.25000    0.05468    0.03987 =
         0.04218    0.00004   -0.00914    0.01035
C29   1    0.421581    0.594965  141.000000    10.25000    0.06368    0.04103 =
         0.06950   -0.00410    0.01119    0.00539
C34   1    0.605261    0.603376  161.000000    10.25000    0.07012    0.04322 =
         0.07032   -0.00224   -0.00010   -0.00628
C35   1    0.566160    0.641882  131.000000    10.25000    0.06470    0.01986 =
         0.07526   -0.00903   -0.00191   -0.01595
C39   1    0.487020    0.528460    0.363488    10.25000    0.06069    0.07130 =
         0.02122    0.01116    0.00261    0.01477
C40   1    0.482598    0.621095  141.000000    10.25000    0.06372    0.03923 =
         0.05426    0.02727    0.00436    0.00834
C41   1    0.504359    0.650712   91.000000    10.25000    0.07275    0.03385 =
         0.06704    0.01761    0.00729   -0.00344
C42   1    0.522767    0.580291   61.000000    10.25000    0.06393    0.06362 =
         0.03973    0.02659    0.01424    0.00410
C44   1    0.383551    0.600265  121.000000    10.25000    0.05930    0.05535 =
         0.05715   -0.01104    0.00594    0.00202
C45   1    0.348672    0.547906  131.000000    10.25000    0.06469    0.06193 =
         0.05553   -0.00489    0.00275   -0.00836
C46   1    0.351180    0.492972  161.000000    10.25000    0.04236    0.06475 =
         0.04544   -0.00269    0.02619   -0.00152
C47   1    0.389499    0.488173  171.000000    10.25000    0.07165    0.06744 =
         0.03541   -0.01094    0.02092    0.00485
C51   1    0.566480    0.641666  151.000000    10.25000    0.06401    0.02880 =
         0.07184    0.01432    0.00976   -0.02182
C52   1    0.582916    0.572198   71.000000    10.25000    0.05544    0.03811 =
         0.04984    0.02999    0.02231   -0.00603
C53   1    0.605654    0.603328   81.000000    10.25000    0.06205    0.03167 =
         0.05898    0.02995    0.01533   -0.01625

HKLF 4


REM  converted from file ms550_k1_set2-mg-half-2-coot-0.pdb
REM wR2 = 0.2587, GooF = S = 1.124, Restrained GooF = 0.987 for all data
REM R1 = 0.0845 for 5281 Fo > 4sig(Fo) and 0.0889 for all 5405 data
REM 660 parameters refined using 1669 restraints

END

WGHT      0.2000      0.0000

REM Highest difference peak  1.492,  deepest hole -0.344,  1-sigma level  0.101
Q4      1   0.2044  0.2956  0.2500  10.50000  0.05    0.66
Q16     1   0.1125  0.5000  0.5000  10.50000  0.05    0.27
;
_shelx_res_checksum              86044

_shelx_hkl_file                  
;
   0   0  -2  84926. 5298.18   1
   0   0   2  68221. 4255.35   1
   0   0  -4 208072.  12974.   1
   0   0   4 252883.  15774.   1
   0   0  -6 355766.  22191.   1
   0   0   6 380807.  23748.   1
   0   0  -8  17084. 1074.13   1
   0   0   8  17446. 1098.02   1
   0   0 -10 128995. 8051.06   1
   0   0  10 133031. 8303.12   1
   0   0 -12 809554.  50486.   1
   0   0  12 938220.  58509.   1
   0   0 -14  64333. 4023.88   1
   0   0  14  63871. 3996.70   1
   0   0  16  78320. 4899.50   1
   0   0  18  69110. 4326.19   1
   0   0 -20 2676.27 184.514   1
   0   0  20 2844.31 197.199   1
   0   0  22  58402. 3660.62   1
   0   0 -24  37315. 2343.49   1
   0   0  24  34901. 2194.40   1
   0   0 -26  17562. 1115.32   1
   0   0  26  18040. 1145.80   1
   0   0 -28 2265.24 166.557   1
   0   0  28 2168.04 158.484   1
   0   0 -30  46549. 2924.21   1
   0   0  30  46161. 2901.97   1
   1   0   1 135749. 8459.63   1
   1   0  -1 132207. 8245.46   1
   0  -1  -1 126606. 7896.20   1
   0   1   1 164827.  10280.   1
   1   0   3 109967. 6856.67   1
  -1   0   3 109637. 6836.90   1
  -1   0  -3  94399. 5887.14   1
   1   0  -3 105519. 6581.54   1
   0   1  -3 102636. 6400.32   1
   0  -1   3  88468. 5517.29   1
   1   0   5  53493. 3340.19   1
  -1   0   5  49778. 3109.55   1
  -1   0  -5  53369. 3331.96   1
   1   0  -5  52488. 3279.24   1
   0   1  -5  52512. 3279.24   1
   0  -1  -5  55453. 3462.93   1
   0   1   5  53929. 3368.20   1
   0  -1   5  56211. 3509.88   1
   1   0   7  30140. 1887.15   1
  -1   0   7  31178. 1952.22   1
  -1   0  -7  29885. 1869.85   1
   1   0  -7  31096. 1947.28   1
   0   1  -7  28929. 1810.54   1
   0  -1  -7  30568. 1913.51   1
   0   1   7  29061. 1820.43   1
   0  -1   7  30082. 1884.68   1
   1   0  -9  30049. 1883.85   1
   0  -1  -9  28970. 1816.31   1
   0   1   9  27974. 1755.35   1
   0  -1   9  28377. 1780.06   1
   1   0  11   38.19  18.921   1
  -1   0  11   69.14  22.537   1
  -1   0 -11   38.57  17.372   1
   0   1 -11   42.87  18.377   1
   0  -1 -11   82.37  20.478   1
   0   1  11   84.27  23.698   1
   0  -1  11   50.16  19.876   1
   1   0  13  229.32  32.306   1
  -1   0  13  277.26  34.712   1
  -1   0 -13  216.56  28.723   1
   1   0 -13  292.92  34.852   1
   0   1 -13  299.83  33.929   1
   0  -1 -13  311.20  35.371   1
   0   1  13  341.02  39.069   1
   0  -1  13  266.23  34.061   1
   1   0  15  34250. 2151.56   1
  -1   0  15  35214. 2210.87   1
  -1   0 -15  35914. 2252.06   1
   1   0 -15  36376. 2282.53   1
   0   1 -15  35428. 2222.40   1
   0  -1 -15  36367. 2280.89   1
   0   1  15  36804. 2310.54   1
   0  -1  15  35750. 2243.82   1
   1   0  17 2059.31 147.858   1
  -1   0  17 2229.82 156.754   1
  -1   0 -17 1887.15 134.926   1
   1   0 -17 2174.63 151.977   1
   0   1 -17 1929.98 137.644   1
   0  -1 -17 1908.56 135.008   1
   0   1  17 1794.07 131.137   1
   1   0  19 9266.88 597.364   1
  -1   0 -19 9472.81 605.848   1
   1   0 -19 9596.37 614.991   1
   0   1 -19 9588.13 613.344   1
   0  -1 -19 9654.03 618.204   1
   0   1  19 9670.50 621.746   1
   0  -1  19 9464.57 607.990   1
   1   0  21  115.40  33.270   1
  -1   0  21  100.74  27.290   1
  -1   0 -21  136.41  31.178   1
   1   0 -21   57.88  25.362   1
   0   1 -21   68.20  29.069   1
   0  -1 -21  100.08  30.708   1
   0   1  21   45.07  28.550   1
   0  -1  21   88.06  29.580   1
   1   0  23   18.35  26.409   1
  -1   0  23   12.22  23.435   1
  -1   0 -23   25.35  26.170   1
   1   0 -23   43.71  28.369   1
   0   1 -23   16.20  26.837   1
   0  -1 -23   54.31  28.056   1
   0   1  23   37.29  26.730   1
   0  -1  23   42.22  25.626   1
   1   0  25  563.84  58.015   1
  -1   0  25  616.31  59.810   1
  -1   0 -25  557.50  58.542   1
   1   0 -25  639.54  62.825   1
   0   1 -25  568.45  57.932   1
   0  -1 -25  543.00  57.339   1
   0   1  25  607.74  59.983   1
   0  -1  25  600.41  60.255   1
   1   0  27 5950.57 393.739   1
  -1   0  27 5806.42 382.949   1
  -1   0 -27 6017.29 396.046   1
   1   0 -27 5930.80 391.268   1
   0   1 -27 5869.02 387.397   1
   0  -1 -27 5782.53 381.548   1
   0   1  27 5976.93 395.140   1
   0  -1  27 5903.62 389.950   1
   1   0  29 4035.42 277.183   1
  -1   0  29 4022.24 274.135   1
  -1   0 -29 3845.96 264.250   1
   1   0 -29 3843.49 264.744   1
   0   1 -29 3799.83 260.955   1
   0  -1  29 3899.50 266.968   1
  -1   1  -2 112109. 6990.11   1
   1  -1  -2 139291. 8682.03   1
   1   1  -2 122488. 7636.73   1
  -1  -1  -2 139291. 8682.03   1
   1  -1   2 122240. 7626.02   1
   1   1   4 148105. 9233.93   1
  -1   1  -4 149917. 9349.25   1
   1  -1  -4 133031. 8294.88   1
   1   1  -4 157578. 9827.01   1
  -1  -1  -4 131878. 8225.69   1
   1  -1   4 126030. 7860.78   1
   1   1   6 247281.  15428.   1
  -1  -1   6 205519.  12817.   1
  -1   1  -6 219028.  13657.   1
   1  -1  -6 210955.  13163.   1
   1   1  -6 248847.  15519.   1
  -1  -1  -6 183937.  11474.   1
  -1   1   6 207660.  12949.   1
   1  -1   6 200000.  12479.   1
   1   1   8  32389. 2028.83   1
  -1  -1   8  34135. 2137.56   1
  -1   1  -8  31796. 1989.29   1
   1   1  -8  33089. 2072.49   1
   1  -1   8  32924. 2061.78   1
   1   1  10  15848. 1000.00   1
  -1  -1  10  14868. 937.396   1
  -1   1 -10  15346. 965.403   1
   1  -1 -10  15783. 995.880   1
   1   1 -10  15264. 962.108   1
  -1  -1 -10  15008. 945.633   1
  -1   1  10  16178. 1020.59   1
   1   1  12 295387.  18427.   1
  -1  -1  12 291680.  18196.   1
  -1   1 -12 292916.  18278.   1
   1  -1 -12 297693.  18567.   1
   1   1 -12 299753.  18698.   1
  -1  -1 -12 293080.  18278.   1
  -1   1  12 300988.  18773.   1
   1  -1  12 295552.  18443.   1
   1   1  14  57199. 3581.55   1
  -1  -1  14  56376. 3528.00   1
  -1   1 -14  57842. 3618.61   1
   1  -1 -14  59687. 3734.76   1
   1   1 -14  58278. 3646.62   1
  -1  -1 -14  58394. 3653.21   1
  -1   1  14  57504. 3600.49   1
   1  -1  14  56565. 3540.36   1
  -1  -1  16  34703. 2178.75   1
  -1   1 -16  34382. 2157.33   1
   1  -1 -16  35857. 2251.23   1
   1   1 -16  35222. 2210.87   1
   1  -1  16  32273. 2028.83   1
   1   1  18 5747.11 378.089   1
  -1  -1  18 5780.88 376.441   1
  -1   1 -18 5809.71 377.347   1
   1  -1 -18 6033.77 393.080   1
   1   1 -18 5991.76 390.197   1
  -1  -1 -18 5884.67 382.454   1
  -1   1  18 6239.70 407.248   1
   1  -1  18 5529.65 363.014   1
   1   1  20  133.77  34.184   1
  -1  -1  20  165.82  30.124   1
  -1   1 -20  121.00  29.308   1
   1   1 -20  121.00  27.759   1
  -1  -1 -20   91.52  29.036   1
  -1   1  20  120.84  32.117   1
   1  -1  20  112.77  31.573   1
  -1  -1  22 7707.57 498.846   1
  -1   1 -22 7883.02 508.401   1
   1  -1 -22 7716.63 499.670   1
   1   1 -22 7225.69 470.181   1
  -1  -1 -22 7832.78 505.354   1
  -1   1  22 7653.21 496.458   1
   1  -1  22 7877.26 511.285   1
   1   1  24 2719.11 191.763   1
  -1  -1  24 1948.93 140.774   1
  -1   1 -24 1933.28 140.115   1
   1  -1 -24 1837.72 135.008   1
   1   1 -24 1919.27 140.527   1
  -1  -1 -24 1919.27 139.291   1
  -1   1  24 1923.39 140.280   1
   1  -1  24 2063.42 149.917   1
  -1  -1  26  299.18  40.000   1
  -1   1 -26  273.31  44.267   1
   1  -1 -26  277.10  43.707   1
   1   1 -26  296.79  43.418   1
   1  -1  26  294.15  42.932   1
   1   1  28 1817.96 137.397   1
  -1  -1  28 1844.31 137.397   1
  -1   1 -28 1779.24 136.244   1
   1  -1 -28 1749.59 133.855   1
   1   1 -28 1786.65 136.244   1
  -1  -1 -28 1882.21 142.669   1
  -1   1  28 1799.01 134.843   1
   1  -1  28 2054.36 152.801   1
   1   1  30 1920.92 147.282   1
  -1  -1  30 1769.36 135.502   1
  -1   1 -30 1766.88 139.209   1
   1  -1 -30 1838.55 141.433   1
   1   1 -30 1678.75 132.702   1
  -1  -1 -30 1691.93 134.349   1
  -1   1  30 1785.01 135.914   1
   1  -1  30 1761.12 135.173   1
  -2   0   0  13797. 862.437   1
   2   0   0  13097. 819.192   1
   0   2   0  13460. 841.021   1
   0  -2   0  14333. 894.563   1
   2   0   2 171087.  10667.   1
  -2   0   2 206013.  12850.   1
  -2   0  -2 162932.  10156.   1
   2   0  -2 166062.  10354.   1
   0   2  -2 167298.  10437.   1
   2   0   4  12018. 753.541   1
  -2   0   4 9711.69 610.296   1
  -2   0  -4  11483. 719.357   1
   2   0  -4 9728.16 611.696   1
   0   2  -4  11524. 722.322   1
   0  -2  -4  10717. 673.146   1
   0   2   4  11145. 700.494   1
   0  -2   4  11532. 722.981   1
   2   0   6  84596. 5282.53   1
  -2   0   6  76944. 4803.95   1
  -2   0  -6  87644. 5468.69   1
   2   0  -6  78871. 4925.04   1
   0   2  -6  76367. 4767.71   1
   0  -2  -6  78764. 4918.45   1
   0   2   6  76425. 4773.47   1
   0  -2   6  77998. 4869.02   1
   2   0   8  64555. 4033.77   1
  -2   0   8  57751. 3609.55   1
  -2   0  -8  62158. 3882.20   1
   0   2  -8  61293. 3829.49   1
   0  -2  -8  60997. 3812.19   1
   0  -2   8  64852. 4051.89   1
   2   0  10  63888. 3994.23   1
  -2   0  10  63229. 3953.04   1
  -2   0 -10  62586. 3910.21   1
   2   0 -10  62595. 3914.33   1
   0  -2 -10  63674. 3980.23   1
   0   2  10  65461. 4093.90   1
   2   0  12  865.73  69.761   1
  -2   0  12 1087.31  81.771   1
  -2   0 -12  881.38  67.644   1
   2   0 -12 1093.08  83.361   1
   0   2 -12  813.67  64.003   1
   0  -2 -12  929.16  72.232   1
   0   2  12  962.11  75.997   1
   2   0  14 4737.23 310.708   1
  -2   0  14 4366.55 286.820   1
  -2   0 -14 4859.96 315.156   1
   2   0 -14 4397.85 289.621   1
   0   2 -14 4982.70 323.311   1
   0  -2 -14 4922.57 320.840   1
   0   2  14 5032.12 330.560   1
   0  -2  14 5207.57 338.303   1
   2   0  16 1824.55 131.713   1
  -2   0 -16 1734.76 122.323   1
   0   2 -16 1770.18 125.288   1
   0  -2 -16 1768.53 126.689   1
   0   2  16 1560.13 116.062   1
   0  -2  16 1661.45 119.687   1
   2   0  18 7253.70 471.416   1
  -2   0  18 7272.65 469.769   1
  -2   0 -18 7620.26 489.785   1
   2   0 -18 7948.92 512.932   1
   0   2 -18 7671.33 493.574   1
   0  -2 -18 7991.75 514.250   1
   0   2  18 7753.70 503.212   1
   0  -2  18 6921.74 447.528   1
   2   0  20  14547. 926.688   1
  -2   0  20  14967. 950.576   1
  -2   0 -20  14745. 934.101   1
   2   0 -20  14951. 949.752   1
   0   2 -20  15041. 953.871   1
   0  -2 -20  14992. 952.223   1
   0   2  20  14522. 925.864   1
   0  -2  20  14275. 906.918   1
   2   0  22  39250. 2467.87   1
   2   0 -22  40198. 2523.89   1
   0   2 -22  40931. 2569.19   1
   0  -2 -22  39572. 2484.35   1
   0   2  22  38954. 2448.93   1
   0  -2  22  40214. 2524.71   1
   2   0  24 3473.64 238.385   1
  -2   0  24 3408.56 230.395   1
  -2   0 -24 3707.57 249.506   1
   2   0 -24 3463.75 235.832   1
   0   2 -24 3563.42 241.104   1
   0  -2 -24 3613.67 244.151   1
   0   2  24 3593.08 245.469   1
   0  -2  24 4057.66 273.970   1
   2   0  26  444.73  55.313   1
  -2   0 -26  328.01  47.018   1
   0   2 -26  290.53  43.690   1
   0  -2 -26  350.08  46.845   1
   0   2  26  293.08  42.455   1
   0  -2  26  392.92  46.524   1
   2   0  28 6489.29 428.830   1
  -2   0  28 6476.93 424.629   1
  -2   0 -28 6529.65 429.983   1
   2   0 -28 6724.87 442.257   1
   0   2 -28 6878.08 452.635   1
   0  -2 -28 7048.59 463.262   1
   0   2  28 6188.63 409.225   1
   0  -2  28 6364.08 419.275   1
   2   0  30  776.11  76.491   1
  -2   0  30  817.79  77.380   1
  -2   0 -30  677.02  75.832   1
   2   0 -30  711.86  74.374   1
   0  -2 -30  723.39  75.766   1
   0   2  30  800.99  75.651   1
   1  -2  -1 127677. 7961.28   1
   1   2   1 129572. 8078.25   1
  -2   1   1 126936. 7916.80   1
   2  -1   1 158649. 9892.91   1
  -2  -1  -1 109473. 6825.36   1
   2   1   1 134596. 8393.73   1
  -2  -1   1 115898. 7228.99   1
   2  -1  -1 133196. 8311.36   1
  -1  -2  -1 120016. 7482.69   1
  -1   2   1 134020. 8360.78   1
   1  -2   1 126277. 7906.09   1
  -1   2  -3  76400. 4766.88   1
   1  -2  -3  73921. 4612.85   1
   1   2   3  79069. 4933.27   1
  -1  -2   3  76656. 4781.71   1
  -2   1   3  70717. 4412.68   1
   2  -1   3  87150. 5437.39   1
   2   1  -3  73888. 4609.55   1
  -2  -1  -3  66491. 4147.44   1
   2   1   3  78097. 4872.32   1
  -2  -1   3  74555. 4650.74   1
  -2   1  -3  95305. 5943.98   1
   2  -1  -3  74489. 4648.27   1
   1   2  -3  73954. 4613.67   1
  -1  -2  -3  77595. 4841.02   1
  -1   2   3  73987. 4617.79   1
   1  -2   3  81894. 5110.37   1
  -1   2  -5 291762.  18196.   1
  -2   1   5 287479.  17924.   1
   2   1  -5 292174.  18221.   1
   2   1   5 265403.  16557.   1
  -2   1  -5 245799.  15329.   1
   2  -1  -5 241021.  15033.   1
  -1   2   5 302224.  18847.   1
   1  -2   5 248270.  15486.   1
  -1   2  -7 230066.  14349.   1
   1  -2  -7 223229.  13929.   1
   1   2   7 221911.  13839.   1
  -1  -2   7 232784.  14522.   1
  -2   1   7 231795.  14456.   1
   2  -1   7 217957.  13600.   1
   2   1  -7 231054.  14415.   1
  -2  -1  -7 234184.  14605.   1
   2   1   7 221746.  13830.   1
  -2  -1   7 213591.  13320.   1
  -2   1  -7 224547.  14003.   1
   2  -1  -7 229324.  14300.   1
   1   2  -7 227183.  14176.   1
  -1  -2  -7 205848.  12842.   1
  -1   2   7 216145.  13484.   1
   1  -2   7 208402.  12998.   1
  -1   2  -9 8640.85 546.457   1
   1  -2  -9 9052.71 575.370   1
   1   2   9 8986.81 571.416   1
  -1  -2   9 8237.22 522.075   1
  -2   1   9 8599.66 546.952   1
   2  -1   9 9308.06 589.785   1
   2   1  -9 9365.72 594.728   1
  -2  -1  -9 9481.04 599.340   1
   2   1   9 9398.67 596.375   1
   2  -1  -9 9472.81 602.718   1
  -1  -2  -9 9019.76 571.828   1
  -1   2   9 8896.20 566.886   1
   1  -2   9 8863.25 562.685   1
  -1   2 -11  13435. 846.787   1
   1  -2 -11  14341. 906.918   1
   1   2  11  14102. 892.915   1
  -1  -2  11  14201. 895.386   1
  -2   1  11  15000. 948.104   1
   2  -1  11  14193. 896.210   1
   2   1 -11  14374. 909.390   1
  -2  -1 -11  13995. 883.030   1
   2   1  11  14498. 916.803   1
  -2  -1  11  14753. 929.983   1
  -2   1 -11  14209. 895.386   1
   2  -1 -11  14390. 910.213   1
   1   2 -11  14036. 887.149   1
  -1  -2 -11  13921. 878.912   1
  -1   2  11  14308. 905.271   1
   1  -2  11  13690. 864.909   1
  -1   2 -13  62677. 3918.45   1
   1  -2 -13  62866. 3932.45   1
   1   2  13  61927. 3875.61   1
  -1  -2  13  58493. 3658.15   1
  -2   1  13  63212. 3954.69   1
   2  -1  13  61145. 3824.54   1
   2   1 -13  62866. 3933.27   1
  -2  -1 -13  61689. 3857.49   1
   2   1  13  62702. 3923.39   1
  -2  -1  13  61581. 3850.90   1
  -2   1 -13  61820. 3864.91   1
   2  -1 -13  63320. 3962.10   1
   1   2 -13  61285. 3833.60   1
  -1  -2 -13  62866. 3931.63   1
  -1   2  13  60618. 3794.07   1
   1  -2  13  59646. 3732.29   1
  -1   2 -15  41178. 2579.90   1
   1   2  15  39423. 2474.46   1
  -1  -2  15  38501. 2413.51   1
  -2   1  15  40898. 2565.07   1
   2  -1  15  39514. 2478.58   1
   2   1 -15  41236. 2585.66   1
  -2  -1 -15  41474. 2598.02   1
   2   1  15  41112. 2579.90   1
  -2  -1  15  39316. 2464.58   1
   2  -1 -15  39555. 2485.17   1
  -1  -2 -15  39110. 2455.52   1
  -1   2  15  40420. 2537.06   1
   1  -2  15  39349. 2467.87   1
  -1   2 -17  11071. 705.024   1
   1  -2 -17  11606. 739.703   1
   1   2  17  10997. 704.365   1
  -2   1  17  10642. 679.736   1
  -2  -1 -17  11532. 733.113   1
   2   1  17  11293. 722.322   1
  -2  -1  17  11030. 702.800   1
   2  -1 -17  11285. 720.016   1
  -1  -2 -17  11384. 724.629   1
  -1   2  17  10865. 695.634   1
   1  -2  17  10988. 700.823   1
  -1   2 -19  32792. 2059.31   1
   1  -2 -19  32026. 2013.18   1
   1   2  19  32883. 2070.01   1
  -1  -2  19  32488. 2041.18   1
  -2   1  19  32133. 2019.77   1
   2  -1  19  33270. 2093.08   1
   2   1 -19  32669. 2054.36   1
  -2  -1 -19  32899. 2065.90   1
  -2  -1  19  33180. 2084.84   1
  -2   1 -19  32850. 2062.60   1
   2  -1 -19  32488. 2042.83   1
   1   2 -19  32405. 2036.24   1
  -1  -2 -19  33040. 2074.96   1
  -1   2  19  31812. 2001.65   1
   1  -2  19  30898. 1943.98   1
  -1   2 -21  11631. 741.021   1
  -1  -2  21  11796. 753.047   1
   2  -1  21  11376. 729.900   1
   2   1 -21  12133. 774.546   1
  -2  -1 -21  11952. 760.872   1
   2   1  21  11343. 728.500   1
  -2  -1  21  11269. 719.686   1
  -2   1 -21  11540. 735.008   1
   1   2 -21  11779. 751.894   1
  -1   2  21  11837. 760.296   1
   1  -2  21  11845. 757.330   1
   1  -2 -23 4324.54 289.044   1
   1   2  23 4143.32 280.066   1
  -2   1  23 4609.55 306.507   1
   2   1 -23 4515.65 300.906   1
  -2  -1 -23 4129.32 275.288   1
   2   1  23 4364.08 294.728   1
  -2  -1  23 4428.33 293.575   1
  -2   1 -23 4260.29 283.196   1
   2  -1 -23 4448.10 296.540   1
   1   2 -23 4258.65 284.843   1
  -1  -2 -23 4205.10 280.148   1
  -1   2  23 4332.78 290.774   1
   1  -2  23 4176.27 284.596   1
  -1   2 -25 3359.14 229.324   1
   1  -2 -25 3436.57 234.596   1
   1   2  25 3269.35 227.512   1
  -1  -2  25 3678.74 250.082   1
  -2   1  25 3256.17 222.652   1
   2  -1  25 3814.66 262.438   1
   2   1 -25 3392.09 232.784   1
  -2  -1 -25 3401.97 232.454   1
   2   1  25 3366.55 233.525   1
  -2  -1  25 3238.88 220.758   1
  -2   1 -25 3332.78 227.677   1
   2  -1 -25 3342.67 229.654   1
   1   2 -25 3371.50 230.313   1
  -1  -2 -25 3403.62 232.702   1
  -1   2  25 3462.93 237.562   1
   1  -2  25 3617.79 248.105   1
   1  -2 -27 3363.26 231.466   1
   1   2  27 3338.55 232.125   1
  -2   1  27 3355.02 229.983   1
   2   1 -27 3340.19 231.137   1
  -2  -1 -27 3226.52 223.229   1
   2   1  27 3281.71 229.654   1
  -2  -1  27 3280.89 224.959   1
  -2   1 -27 3255.35 225.123   1
   2  -1 -27 3318.78 228.830   1
   1   2 -27 3164.74 220.016   1
  -1  -2 -27 3168.86 218.863   1
  -1   2  27 3472.81 239.044   1
   1  -2  27 3243.82 224.135   1
  -1   2 -29 3416.80 237.809   1
   1  -2 -29 3559.30 245.799   1
   1   2  29 3356.67 234.349   1
  -1  -2  29 3602.14 246.622   1
  -2   1  29 3324.54 229.819   1
   2  -1  29 3800.66 262.108   1
   2   1 -29 3424.21 238.221   1
   2   1  29 3420.92 239.950   1
  -2  -1  29 3435.75 236.738   1
  -2   1 -29 3362.43 235.749   1
   2  -1 -29 3500.82 242.669   1
   1   2 -29 3402.80 236.491   1
  -1  -2 -29 3575.78 247.611   1
  -1   2  29 3283.36 228.171   1
   1  -2  29 3471.17 240.115   1
   2   2   0 216804.  13517.   1
  -2  -2   0 234349.  14613.   1
  -2   2   0 223970.  13970.   1
   2  -2   0 286903.  17891.   1
   2   2   2 308155.  19209.   1
   2   2  -2 307660.  19184.   1
  -2  -2  -2 276853.  17265.   1
  -2   2   2 347446.  21664.   1
  -2  -2   4  553.38  39.374   1
   2  -2  -4  572.73  45.371   1
   2   2  -4  571.33  42.216   1
  -2   2   4  521.33  41.985   1
   2   2   6   49.17  15.684   1
  -2  -2   6  124.13  18.756   1
  -2   2  -6   90.20  15.700   1
   2  -2  -6   51.15  17.908   1
   2   2  -6   75.53  16.919   1
  -2  -2  -6   55.98  16.466   1
  -2   2   6   71.06  18.402   1
   2  -2   6   55.18  13.311   1
  -2  -2   8  13847. 870.675   1
  -2   2  -8  14588. 915.979   1
   2  -2  -8  15239. 961.284   1
   2   2  -8  14745. 928.335   1
  -2  -2  -8  14778. 929.159   1
  -2   2   8  14300. 901.976   1
   2  -2   8  14827. 932.454   1
   2   2  10  16417. 1035.42   1
  -2  -2  10  16376. 1030.48   1
   2  -2 -10  16186. 1022.24   1
   2   2 -10  16590. 1046.13   1
  -2  -2 -10  15956. 1004.12   1
  -2   2  10  16178. 1020.59   1
   2   2  12 4241.35 278.253   1
  -2  -2  12 3864.08 251.812   1
  -2   2 -12 4303.13 278.336   1
   2  -2 -12 4313.83 283.278   1
   2   2 -12 4181.21 274.464   1
  -2  -2 -12 4299.83 279.324   1
  -2   2  12 3959.63 260.955   1
   2  -2  12 4311.36 281.466   1
   2   2  14  207.00  32.290   1
  -2  -2  14  192.09  28.155   1
  -2   2 -14  289.87  32.718   1
   2  -2 -14  253.71  33.657   1
   2   2 -14  217.71  31.400   1
  -2  -2 -14  255.19  32.191   1
  -2   2  14  256.92  35.972   1
   2   2  16  48320. 3029.65   1
  -2  -2  16  43550. 2732.29   1
  -2   2 -16  49119. 3074.96   1
   2  -2 -16  52232. 3272.65   1
   2   2 -16  49810. 3120.26   1
  -2  -2 -16  50824. 3182.04   1
  -2   2  16  48723. 3053.54   1
   2  -2  16  48666. 3050.24   1
   2   2  18  40873. 2567.54   1
  -2  -2  18  39160. 2456.34   1
  -2   2 -18  40461. 2536.24   1
   2  -2 -18  41557. 2607.08   1
   2   2 -18  42471. 2664.74   1
  -2  -2 -18  41178. 2581.55   1
  -2   2  18  39901. 2504.94   1
   2   2  20 5542.83 367.463   1
  -2  -2  20 5174.62 338.303   1
  -2   2 -20 5420.92 353.295   1
   2  -2 -20 5572.48 365.486   1
   2   2 -20 5629.32 369.110   1
  -2   2  20 5191.92 342.421   1
   2  -2  20 5282.53 349.176   1
   2   2  22  376.77  51.244   1
  -2  -2  22  351.98  39.909   1
  -2   2 -22  344.56  44.670   1
   2   2 -22  363.43  44.918   1
  -2  -2 -22  373.72  46.647   1
  -2   2  22  522.49  56.895   1
   2  -2  22  368.95  47.751   1
   2   2  24 7316.30 478.747   1
  -2  -2  24 7733.11 499.835   1
  -2   2 -24 7355.02 476.441   1
   2  -2 -24 7180.39 467.627   1
   2   2 -24 7354.19 478.336   1
  -2  -2 -24 7476.10 484.184   1
  -2   2  24 7425.03 483.196   1
   2  -2  24 8102.13 527.347   1
   2   2  26   37.30  30.329   1
  -2  -2  26   30.73  26.359   1
  -2   2 -26   30.82  29.242   1
   2  -2 -26   21.86  30.741   1
   2   2 -26   13.12  28.723   1
  -2  -2 -26   35.11  28.995   1
  -2   2  26   31.70  28.229   1
   2  -2  26   76.47  29.242   1
   2   2  28 3411.86 238.385   1
  -2  -2  28 3425.04 234.926   1
  -2   2 -28 3370.67 234.102   1
   2  -2 -28 3198.51 222.817   1
   2   2 -28 3247.11 226.029   1
  -2  -2 -28 3408.56 236.491   1
  -2   2  28 3251.23 224.464   1
   2  -2  28 3561.78 246.952   1
   2   2  30   43.27  31.392   1
  -2  -2  30   44.45  32.372   1
   2  -2 -30   51.24  40.132   1
   2   2 -30   48.71  40.189   1
  -2  -2 -30   49.88  40.511   1
  -2   2  30   56.84  26.672   1
   2  -2  30   60.30  28.089   1
   3   0   1 9950.57 626.770   1
  -3   0  -1  10437. 659.802   1
   3   0  -1  11606. 726.606   1
   3   0  -1  12578. 786.243   1
   0   3  -1  12521. 782.124   1
   0  -3  -1  12735. 796.869   1
   0   3   1  12446. 778.994   1
   0  -3   1  10947. 684.266   1
   3   0   3  79110. 4934.92   1
  -3   0   3  71326. 4449.75   1
  -3   0  -3  76071. 4744.64   1
   3   0  -3  66301. 4137.56   1
   0   3  -3  70626. 4407.74   1
   0  -3  -3  65222. 4070.84   1
   0   3   3  67216. 4195.22   1
   0  -3   3  79950. 4989.29   1
  -3   0   5 350329.  21845.   1
  -3   0  -5 420016.  26186.   1
   3   0  -5 391845.  24432.   1
   0   3  -5 359720.  22438.   1
   0  -3  -5 366392.  22850.   1
   0  -3   5 416392.  25972.   1
   3   0   7 210049.  13105.   1
  -3   0   7 212273.  13245.   1
  -3   0  -7 209720.  13081.   1
   0   3  -7 202636.  12644.   1
   0   3   7 205601.  12825.   1
   0  -3   7 206178.  12858.   1
  -3   0   9  55222. 3451.40   1
  -3   0  -9  56367. 3522.24   1
   3   0  -9  56705. 3547.77   1
   0   3  -9  54580. 3411.03   1
   0  -3  -9  55132. 3448.10   1
   0   3   9  54283. 3396.21   1
   0  -3   9  54629. 3414.33   1
   3   0  11  981.88  74.432   1
  -3   0  11  884.68  68.295   1
  -3   0 -11  991.76  72.875   1
   3   0 -11 1034.60  79.918   1
   0   3 -11 1036.24  76.005   1
   0  -3 -11 1052.72  79.028   1
   0   3  11 1050.25  80.906   1
   0  -3  11  888.80  67.348   1
   3   0  13 117463. 7336.90   1
  -3   0  13 122323. 7635.91   1
  -3   0 -13 119769. 7477.75   1
   3   0 -13 123064. 7687.80   1
   0   3 -13 115239. 7194.39   1
   0  -3 -13 122817. 7670.50   1
   0   3  13 118781. 7419.27   1
   0  -3  13 120922. 7552.71   1
   3   0  15 3852.55 256.754   1
  -3   0  15 3722.40 246.540   1
  -3   0 -15 4016.47 263.015   1
   3   0 -15 3782.53 252.718   1
   0   3 -15 4028.00 264.168   1
   0  -3  15 3775.94 248.517   1
  -3   0  17  12562. 798.599   1
  -3   0 -17  12908. 818.039   1
   3   0 -17  13237. 842.668   1
   0   3 -17  12899. 818.451   1
   0  -3 -17  13237. 841.021   1
   0   3  17  12850. 820.345   1
   0  -3  17  11944. 758.648   1
   3   0  19 2013.18 147.034   1
  -3   0  19 1968.70 138.962   1
  -3   0 -19 2010.71 141.104   1
   3   0 -19 1837.72 134.020   1
   0   3 -19 1917.63 135.914   1
   0  -3 -19 1915.15 137.232   1
   0   3  19 1848.43 138.468   1
   0  -3  19 1770.18 126.936   1
   3   0  21  20552. 1302.31   1
  -3   0  21  20511. 1294.89   1
  -3   0 -21  21087. 1330.31   1
   3   0 -21  21804. 1378.09   1
   0   3 -21  21697. 1369.85   1
   0  -3 -21  20198. 1275.95   1
   0  -3  21  22133. 1397.86   1
   3   0  23  889.62  80.988   1
  -3   0  23  920.10  75.642   1
  -3   0 -23  793.41  71.540   1
   3   0 -23  791.02  71.063   1
   0   3 -23  683.36  65.675   1
   0  -3 -23  732.29  68.221   1
   0  -3  23  903.62  76.746   1
   3   0  25 1143.33  98.188   1
  -3   0  25 1038.71  84.184   1
  -3   0 -25 1098.02  91.433   1
   3   0 -25 1084.84  90.033   1
   0   3 -25 1120.26  91.598   1
   0   3  25 1075.78  93.987   1
   0  -3  25 1178.75  94.563   1
   3   0  27  528.34  62.479   1
  -3   0  27  437.23  50.214   1
  -3   0 -27  319.03  48.929   1
   3   0 -27  444.81  53.608   1
   0   3 -27  386.66  51.236   1
   0  -3 -27  415.40  52.941   1
   0   3  27  378.50  52.521   1
   0  -3  27  447.69  48.493   1
   3   0  29 3049.42 216.310   1
  -3   0  29 2731.46 196.952   1
  -3   0 -29 3035.42 216.557   1
   3   0 -29 3249.58 227.512   1
   0  -3 -29 3131.79 219.110   1
   0   3  29 3112.02 220.016   1
   0  -3  29 3092.25 215.733   1
   3   1   0  36713. 2297.36   1
  -3  -1   0  35642. 2226.52   1
   3  -1   0  41466. 2588.14   1
   1   3   0  35939. 2242.17   1
  -1  -3   0  42109. 2626.85   1
  -1   3   0  32858. 2051.89   1
   1  -3   0  33740. 2106.26   1
   1   3   2 345387.  21540.   1
  -3   1   2 374052.  23320.   1
   3  -1   2 305436.  19044.   1
   3   1  -2 389621.  24292.   1
  -3  -1  -2 390033.  24316.   1
   3   1   2 343245.  21400.   1
   1   3  -2 326853.  20379.   1
  -1  -3  -2 397281.  24769.   1
  -1   3   2 354201.  22084.   1
  -1   3  -4 283772.  17702.   1
   1   3   4 353871.  22068.   1
  -1  -3   4 288138.  17974.   1
  -3   1   4 342586.  21359.   1
   3  -1   4 338962.  21137.   1
   3   1  -4 310626.  19374.   1
  -3  -1  -4 335996.  20955.   1
   3   1   4 343492.  21417.   1
  -3  -1   4 386161.  24077.   1
  -3   1  -4 317545.  19794.   1
   3  -1  -4 345469.  21540.   1
  -1   3   4 306342.  19102.   1
  -1   3  -6 275123.  17158.   1
   1  -3  -6 282043.  17595.   1
   1   3   6 246458.  15371.   1
  -1  -3   6 220099.  13723.   1
  -3   1   6 247281.  15428.   1
   3  -1   6 292257.  18229.   1
   3   1  -6 276194.  17224.   1
  -3  -1  -6 233278.  14555.   1
  -3  -1   6 246293.  15362.   1
  -3   1  -6 261532.  16310.   1
   3  -1  -6 253954.  15840.   1
   1   3  -6 276935.  17273.   1
  -1  -3  -6 243904.  15214.   1
  -1   3   6 279489.  17430.   1
   1  -3   6 238880.  14901.   1
  -1   3  -8 3781.71 242.504   1
   1  -3  -8 3766.06 245.305   1
   1   3   8 3791.59 247.034   1
  -1  -3   8 3654.86 234.843   1
  -3   1   8 3567.54 232.125   1
   3  -1   8 3962.10 255.519   1
  -3   1  -8 4008.23 256.754   1
   3  -1  -8 4037.89 263.756   1
   1   3  -8 4035.42 260.543   1
  -1  -3  -8 3833.60 248.270   1
  -1   3   8 3808.07 249.341   1
   1  -3   8 3598.84 232.290   1
  -1   3 -10  14316. 901.152   1
   1  -3 -10  15099. 953.047   1
   1   3  10  15247. 963.755   1
  -3   1  10  14325. 904.447   1
   3  -1  10  14646. 923.393   1
   3   1 -10  14984. 946.457   1
  -3  -1 -10  15379. 967.874   1
   3   1  10  15222. 960.460   1
  -3  -1  10  14193. 894.563   1
  -3   1 -10  15016. 943.986   1
   3  -1 -10  15313. 967.874   1
  -1  -3 -10  15016. 946.457   1
  -1   3  10  15502. 980.230   1
   1  -3  10  15008. 945.633   1
   1  -3 -12  58558. 3663.92   1
   1   3  12  59802. 3742.17   1
  -1  -3  12  56565. 3537.06   1
  -3   1  12  56392. 3528.00   1
   3  -1  12  58155. 3637.56   1
   3   1 -12  58435. 3657.33   1
  -3  -1 -12  58954. 3685.33   1
   3   1  12  58970. 3689.45   1
  -3  -1  12  57652. 3604.61   1
  -3   1 -12  59193. 3700.16   1
   3  -1 -12  60560. 3789.95   1
   1   3 -12  58155. 3637.56   1
  -1  -3 -12  60272. 3769.35   1
  -1   3  12  58814. 3681.22   1
   1  -3  12  56845. 3556.01   1
  -1   3 -14  76499. 4780.88   1
   1  -3 -14  79415. 4964.58   1
   1   3  14  79629. 4981.05   1
  -3   1  14  76367. 4775.12   1
   3  -1  14  75296. 4708.40   1
   3   1 -14  80247. 5018.94   1
  -3  -1 -14  79728. 4981.87   1
   3   1  14  78979. 4939.04   1
  -3  -1  14  75832. 4739.70   1
  -3   1 -14  78460. 4902.80   1
   3  -1 -14  80659. 5043.65   1
   1   3 -14  79324. 4958.81   1
  -1  -3 -14  79275. 4955.51   1
  -1   3  14  79077. 4946.45   1
   1  -3  14  75692. 4731.46   1
  -1   3 -16  18262. 1151.56   1
   1  -3 -16  18402. 1163.10   1
   1   3  16  17356. 1100.49   1
  -1  -3  16  18336. 1156.51   1
  -3   1  16  18270. 1154.04   1
   3  -1  16  17578. 1112.85   1
  -3   1 -16  18155. 1144.15   1
   3  -1 -16  18130. 1147.45   1
   1   3 -16  18278. 1154.04   1
  -1  -3 -16  17957. 1134.27   1
  -1   3  16  17702. 1121.91   1
   1  -3  16  17257. 1089.78   1
   1  -3 -18  13641. 866.556   1
   1   3  18  13616. 869.027   1
  -1  -3  18  12941. 821.169   1
  -3   1  18  13542. 860.790   1
   3  -1  18  13410. 854.200   1
   3   1 -18  14143. 899.505   1
  -3  -1 -18  13707. 869.027   1
   3   1  18  13904. 886.325   1
  -3  -1  18  13394. 850.082   1
  -3   1 -18  13806. 873.969   1
   3  -1 -18  13806. 878.088   1
   1   3 -18  13295. 845.139   1
  -1  -3 -18  13822. 876.441   1
  -1   3  18  12924. 823.722   1
  -1   3 -20 8126.02 522.734   1
   1  -3 -20 7860.78 507.825   1
   1   3  20 8278.41 537.644   1
  -1  -3  20 8344.31 536.655   1
  -3   1  20 8236.40 531.548   1
   3  -1  20 7980.22 518.039   1
   3   1 -20 8418.44 543.986   1
  -3  -1 -20 8075.77 518.863   1
   3   1  20 8467.87 550.906   1
  -3  -1  20 8211.69 528.253   1
  -3   1 -20 7965.40 511.202   1
   3  -1 -20 8113.67 524.794   1
   1   3 -20 8224.04 529.571   1
  -1  -3 -20 8210.04 528.253   1
  -1   3  20 7829.48 508.566   1
   1  -3  20 8151.56 525.947   1
  -1   3 -22  17471. 1105.44   1
   1  -3 -22  17224. 1092.26   1
   1   3  22  17636. 1121.91   1
  -1  -3  22  17611. 1115.32   1
  -3   1  22  17059. 1081.55   1
   3  -1  22  16812. 1070.02   1
   3   1 -22  17430. 1106.26   1
  -3  -1 -22  17488. 1107.08   1
  -3   1 -22  17586. 1112.85   1
   3  -1 -22  17216. 1092.26   1
   1   3 -22  16993. 1077.43   1
  -1   3  22  17702. 1124.38   1
   1  -3  22  19226. 1218.29   1
  -1   3 -24 2010.71 145.469   1
   1  -3 -24 2053.54 148.682   1
   1   3  24 2000.82 149.835   1
  -1  -3  24 2140.03 152.965   1
  -3   1  24 1890.44 136.573   1
   3  -1  24 2115.32 157.166   1
   3   1 -24 2005.76 146.128   1
  -3  -1 -24 2021.41 146.540   1
   3   1  24 1963.75 146.705   1
  -3  -1  24 1880.56 134.926   1
  -3   1 -24 2112.85 152.306   1
   3  -1 -24 2034.59 148.105   1
   1   3 -24 2045.30 148.352   1
  -1  -3 -24 2070.84 149.423   1
  -1   3  24 2276.77 164.497   1
   1  -3  24 2103.79 152.965   1
  -1   3 -26 1454.69 113.262   1
   1  -3 -26 1345.14 107.249   1
   1   3  26 1310.54 109.473   1
  -1  -3  26 1315.48 103.295   1
  -3   1  26 1383.85 106.754   1
   3  -1  26 1501.65 119.852   1
  -3   1 -26 1263.59 101.730   1
   3  -1 -26 1204.28  98.847   1
   1   3 -26 1276.77 102.142   1
  -1  -3 -26 1342.67 107.002   1
  -1   3  26 1307.25 105.519   1
   1  -3  26 1377.26 108.072   1
  -1   3 -28  839.37  81.021   1
   1   3  28  829.49  78.171   1
  -1  -3  28  831.14  75.428   1
  -3   1  28  797.78  72.866   1
   3  -1  28  940.69  85.502   1
   3   1 -28  869.03  81.705   1
  -3  -1 -28  719.11  73.921   1
   3   1  28  768.94  77.199   1
  -3  -1  28  864.08  76.779   1
  -3   1 -28  743.41  74.712   1
   3  -1 -28  855.85  81.203   1
   1   3 -28  759.31  74.086   1
  -1  -3 -28  841.84  81.071   1
  -1   3  28  925.04  84.843   1
   1  -3  28  886.33  78.179   1
   1  -3 -30  557.00  69.860   1
   1   3  30  623.39  66.549   1
  -1  -3  30  590.36  63.493   1
  -3   1  30  596.29  63.558   1
   3   1  30  620.67  68.633   1
  -3  -1  30  631.55  64.967   1
   3  -1 -30  721.33  82.702   1
  -1  -3 -30  540.36  74.127   1
  -1   3  30  596.70  65.494   1
   1  -3  30  619.03  66.598   1
  -2   3  -1  49547. 3092.25   1
   2  -3  -1  36153. 2257.82   1
   2   3   1  39069. 2437.39   1
  -2  -3   1  42051. 2627.67   1
  -3   2   1  41474. 2588.14   1
   3  -2   1  39465. 2464.58   1
   3   2  -1  40914. 2557.66   1
  -3  -2  -1  44184. 2759.47   1
   3   2   1  44036. 2747.94   1
  -3  -2   1  40148. 2507.41   1
  -3   2  -1  42438. 2648.27   1
   3  -2  -1  42586. 2658.15   1
  -2  -3  -1  40824. 2546.95   1
  -2   3   1  39489. 2465.40   1
   2  -3   1  41392. 2584.02   1
  -2   3  -3  65231. 4072.48   1
   2  -3  -3  56598. 3534.59   1
   2   3   3  56145. 3504.94   1
  -3   2   3  57537. 3591.43   1
   3  -2   3  63534. 3962.93   1
   3   2  -3  66227. 4131.79   1
  -3  -2  -3  53196. 3318.78   1
  -3   2  -3  63970. 3990.94   1
   3  -2  -3  57315. 3578.25   1
   2   3  -3  66252. 4133.44   1
   2   3  -3  64819. 4044.48   1
  -2   3   3  55774. 3482.70   1
  -2   3  -5 281878.  17586.   1
   2  -3  -5 301071.  18781.   1
   2   3   5 284349.  17735.   1
  -2  -3   5 323805.  20189.   1
  -3   2   5 323641.  20181.   1
   3   2  -5 307331.  19168.   1
  -3  -2  -5 309637.  19308.   1
   3   2   5 279818.  17446.   1
   3  -2  -5 293822.  18328.   1
   2   3  -5 259390.  16178.   1
  -2  -3  -5 264168.  16474.   1
  -2   3   5 267627.  16697.   1
   2  -3   5 346705.  21623.   1
  -2   3  -7  68806. 4294.89   1
  -2  -3   7  70733. 4415.15   1
   3  -2   7  68822. 4297.36   1
   3   2  -7  69168. 4320.42   1
  -3  -2   7  70511. 4401.97   1
  -3   2  -7  68550. 4279.24   1
   3  -2  -7  67595. 4225.70   1
   2   3  -7  70123. 4379.73   1
   2  -3   7  69629. 4347.61   1
  -2   3  -9 2601.32 169.275   1
   2  -3  -9 2658.15 178.336   1
   2   3   9 2768.53 184.267   1
  -2  -3   9 2878.91 187.150   1
  -3   2   9 2981.88 197.282   1
   3  -2   9 2621.91 172.487   1
   3   2  -9 2905.27 192.751   1
  -3  -2  -9 2689.45 177.512   1
   3   2   9 2700.99 179.324   1
  -3  -2   9 2981.88 194.316   1
  -3   2  -9 2553.54 166.310   1
   3  -2  -9 3032.95 202.800   1
  -2  -3  -9 2675.45 176.688   1
  -2   3   9 2812.19 188.962   1
   2  -3   9 2469.52 162.932   1
   2  -3 -11 210132.  13114.   1
   2   3  11 207743.  12965.   1
  -2  -3  11 206754.  12899.   1
  -3   2  11 206425.  12883.   1
   3  -2  11 211779.  13213.   1
   3   2 -11 207166.  12924.   1
  -3  -2 -11 207331.  12932.   1
   3   2  11 209637.  13081.   1
  -3  -2  11 203624.  12702.   1
  -3   2 -11 210543.  13138.   1
   3  -2 -11 212026.  13237.   1
   2   3 -11 207496.  12949.   1
  -2  -3 -11 205766.  12834.   1
  -2   3  11 213179.  13303.   1
  -2   3 -13  20264. 1273.47   1
   2  -3 -13  20148. 1270.18   1
   2   3  13  20535. 1295.72   1
  -2  -3  13  19728. 1239.70   1
  -3   2  13  19209. 1210.87   1
   3  -2  13  19629. 1237.23   1
   3   2 -13  20082. 1266.06   1
  -3  -2 -13  20091. 1263.59   1
   3   2  13  20033. 1263.59   1
  -3  -2  13  18995. 1194.40   1
  -3   2 -13  20124. 1264.41   1
   3  -2 -13  19547. 1233.94   1
   2   3 -13  20387. 1284.18   1
  -2  -3 -13  20404. 1284.18   1
  -2   3  13  19893. 1255.35   1
   2  -3  13  20016. 1260.30   1
  -2   3 -15  63970. 4000.00   1
   2  -3 -15  63600. 3981.05   1
  -2  -3  15  60964. 3812.19   1
   3  -2  15  61145. 3827.01   1
   3   2 -15  63460. 3971.99   1
   3   2  15  61944. 3878.09   1
  -3  -2  15  62133. 3885.50   1
  -3   2 -15  62825. 3927.51   1
   3  -2 -15  63806. 3994.23   1
   2   3 -15  62866. 3934.10   1
   2  -3  15  61713. 3861.61   1
  -2   3 -17  10041. 639.126   1
   2  -3 -17  10091. 645.798   1
   2   3  17 9975.28 641.762   1
  -3   2  17 9991.75 638.961   1
   3  -2  17  10313. 660.296   1
   3   2 -17  10544. 674.958   1
  -3  -2 -17  10412. 663.014   1
   3   2  17  10428. 668.863   1
  -3  -2  17 9464.57 604.118   1
  -3   2 -17 9794.06 623.393   1
   3  -2 -17  10708. 685.090   1
  -2  -3 -17  10346. 659.555   1
  -2   3  17 9958.80 639.044   1
   2  -3  17 9769.35 625.617   1
  -2   3 -19  440.28  45.651   1
   2  -3 -19  376.03  45.000   1
   2   3  19  421.75  52.702   1
  -2  -3  19  348.02  37.364   1
  -3   2  19  439.70  48.979   1
   3  -2  19  495.22  54.580   1
   3   2 -19  439.21  48.212   1
  -3  -2 -19  396.21  45.231   1
   3   2  19  460.96  54.366   1
  -3  -2  19  396.38  41.359   1
  -3   2 -19  422.40  45.692   1
   3  -2 -19  445.14  48.336   1
   2   3 -19  363.01  43.369   1
  -2  -3 -19  421.58  47.529   1
  -2   3  19  358.40  46.310   1
   2  -3  19  415.49  47.208   1
  -2   3 -21 1617.79 118.039   1
   2  -3 -21 1725.70 127.100   1
  -2  -3  21 1747.12 125.700   1
   3  -2  21 1841.02 137.397   1
   3   2 -21 1814.66 133.443   1
   3   2  21 1882.21 141.845   1
  -3  -2  21 1737.23 125.371   1
  -3   2 -21 1801.48 129.160   1
   3  -2 -21 1792.42 131.384   1
   2   3 -21 1781.71 130.313   1
  -2  -3 -21 1744.64 128.006   1
  -2   3  21 1560.95 118.616   1
   2  -3  21 1726.52 128.995   1
  -2   3 -23  14044. 892.091   1
   2  -3 -23  14530. 925.040   1
   2   3  23  15041. 961.284   1
   3  -2  23  14695. 938.220   1
   3   2 -23  15082. 959.637   1
  -3  -2 -23  15148. 962.108   1
   3   2  23  14753. 943.162   1
  -3  -2  23  14316. 908.566   1
   3  -2 -23  14563. 926.688   1
   2   3 -23  14399. 916.803   1
  -2  -3 -23  14638. 929.159   1
  -2   3  23  14909. 948.928   1
   2  -3  23  14588. 930.806   1
  -2   3 -25  14621. 931.630   1
   2  -3 -25  14374. 916.803   1
   2   3  25  14489. 927.511   1
  -2  -3  25  15931. 1012.35   1
   3  -2  25  16359. 1044.48   1
   3   2 -25  14399. 918.451   1
  -3  -2 -25  15041. 956.342   1
   3   2  25  14769. 945.633   1
  -3  -2  25  15099. 960.460   1
  -3   2 -25  14456. 919.274   1
   2   3 -25  14819. 944.810   1
   2  -3  25  14465. 923.393   1
  -2   3 -27 3528.00 242.998   1
   2  -3 -27 3611.20 248.023   1
   2   3  27 3583.19 249.011   1
  -3   2  27 3771.82 256.260   1
   3  -2  27 3521.41 242.504   1
   3   2 -27 3609.55 248.847   1
  -3  -2 -27 3299.01 227.594   1
   3   2  27 3440.69 240.527   1
  -3  -2  27 3495.05 237.562   1
  -3   2 -27 3302.30 234.843   1
   3  -2 -27 3594.72 247.034   1
  -2  -3 -27 3411.86 234.761   1
  -2   3  27 3717.46 254.365   1
   2  -3  27 3531.30 242.421   1
  -2   3 -29 2555.19 186.656   1
   2  -3 -29 2482.70 180.642   1
   2   3  29 2471.17 181.796   1
  -2  -3  29 2577.43 182.537   1
  -3   2  29 2575.78 184.102   1
   3  -2  29 2626.85 189.950   1
   3   2 -29 2516.47 182.784   1
  -3  -2 -29 2617.79 191.104   1
   3   2  29 2586.49 190.362   1
  -3  -2  29 2554.36 181.054   1
   3  -2 -29 2620.26 188.550   1
   2   3 -29 2500.00 181.384   1
  -2  -3 -29 2555.19 186.408   1
  -2   3  29 2603.79 186.491   1
   2  -3  29 2617.79 187.809   1
   3   3   0 652306.  40667.   1
   3  -3   0 531054.  33114.   1
  -3   3  -2 495304.  30898.   1
   3   3  -2 544398.  33946.   1
  -3  -3  -2 489538.  30527.   1
  -3   3   2 453871.  28303.   1
   3   3   4 540609.  33707.   1
  -3  -3   4 653459.  40741.   1
   3  -3  -4 645469.  40247.   1
  -3   3   4 644975.  40214.   1
   3   3   6  22224. 1392.91   1
  -3  -3   6  20453. 1280.06   1
   3   3  -6  20675. 1294.89   1
  -3   3   6  20544. 1289.13   1
   3  -3   6  22117. 1383.85   1
   3   3   8   68.62  17.397   1
  -3   3  -8   49.73  13.369   1
   3  -3  -8  113.59  23.056   1
  -3  -3  -8   60.07  16.705   1
  -3   3   8  125.62  22.924   1
   3  -3   8   94.07  15.610   1
   3   3  10  93904. 5867.38   1
  -3  -3  10  89209. 5569.19   1
  -3   3 -10  99259. 6199.33   1
   3  -3 -10  95799. 5987.64   1
   3   3 -10  95058. 5937.39   1
  -3  -3 -10  92092. 5750.41   1
  -3   3  10  94399. 5898.68   1
   3  -3  10  93904. 5864.90   1
   3   3  12  28583. 1794.89   1
  -3  -3  12  29110. 1823.72   1
  -3   3 -12  28270. 1771.00   1
   3  -3 -12  29555. 1857.49   1
   3   3 -12  29250. 1837.72   1
  -3  -3 -12  28633. 1795.71   1
  -3   3  12  29563. 1857.49   1
   3  -3  12  26985. 1693.57   1
   3   3  14 7013.17 453.377   1
  -3  -3  14 6139.20 393.492   1
  -3   3 -14 6897.85 440.115   1
  -3  -3 -14 6935.74 444.892   1
  -3   3  14 7121.90 459.637   1
   3  -3  14 6417.62 413.838   1
   3   3  16  16442. 1042.83   1
  -3  -3  16  16829. 1060.95   1
  -3   3 -16  16829. 1060.95   1
   3  -3 -16  17257. 1093.08   1
   3   3 -16  16450. 1042.01   1
  -3  -3 -16  17018. 1074.96   1
  -3   3  16  17249. 1091.43   1
   3  -3  16  16524. 1046.13   1
   3   3  18 1878.09 138.962   1
  -3  -3  18 1899.50 132.372   1
   3  -3 -18 1978.58 141.516   1
   3   3 -18 1892.09 136.903   1
  -3  -3 -18 1917.63 135.173   1
  -3   3  18 1911.86 137.315   1
   3   3  20  18270. 1161.45   1
  -3  -3  20  18031. 1139.21   1
  -3   3 -20  17825. 1126.03   1
   3   3 -20  18591. 1177.10   1
  -3  -3 -20  18369. 1160.62   1
  -3   3  20  17661. 1119.44   1
   3  -3  20  18460. 1170.51   1
   3   3  22  540.61  62.035   1
  -3  -3  22  562.11  54.152   1
  -3   3 -22  623.97  59.885   1
   3  -3 -22  541.52  55.692   1
   3   3 -22  537.81  56.079   1
  -3  -3 -22  578.42  60.025   1
  -3   3  22  566.31  58.270   1
   3  -3  22  805.77  77.899   1
   3   3  24  12348. 794.068   1
  -3  -3  24  13591. 864.909   1
  -3   3 -24  13138. 837.726   1
   3  -3 -24  12529. 803.294   1
   3   3 -24  12158. 778.088   1
  -3  -3 -24  12677. 809.225   1
  -3   3  24  13105. 836.902   1
   3  -3  24  13056. 838.549   1
   3   3  26  335.91  50.610   1
  -3  -3  26  334.02  42.479   1
  -3   3 -26  315.57  46.540   1
   3  -3 -26  373.48  49.201   1
   3   3 -26  335.09  44.975   1
  -3  -3 -26  325.45  47.142   1
  -3   3  26  385.17  48.822   1
   3  -3  26  478.42  54.703   1
   3   3  28 5217.46 351.565   1
  -3  -3  28 5236.40 345.799   1
  -3   3 -28 4803.13 325.123   1
   3  -3 -28 5543.65 369.192   1
   3   3 -28 5506.58 367.874   1
  -3  -3 -28 5021.41 336.738   1
   3  -3  28 5394.56 360.955   1
  -4   0   0 529324.  33007.   1
   4   0   0 477677.  29786.   1
   0   4   0 484596.  30222.   1
   0  -4   0 551729.  34407.   1
   4   0   2  45016. 2809.72   1
  -4   0   2  48657. 3036.24   1
   4   0  -2  48913. 3052.72   1
   0   4  -2  44745. 2794.07   1
   0  -4   2  43039. 2687.81   1
  -4   0  -4 276771.  17257.   1
   4   0  -4 270510.  16870.   1
   0   4  -4 321334.  20049.   1
   0  -4  -4 308072.  19209.   1
   0   4   4 321746.  20066.   1
   0  -4   4 259802.  16211.   1
   4   0   6 120675. 7528.82   1
  -4   0   6 115815. 7228.99   1
  -4   0  -6 121746. 7596.37   1
   4   0  -6 116721. 7288.30   1
   0   4  -6 120758. 7537.06   1
   0  -4  -6 112850. 7044.47   1
   0   4   6 116886. 7294.06   1
   0  -4   6 115898. 7230.64   1
  -4   0   8 7821.24 495.551   1
   4   0  -8 7649.09 488.220   1
   0   4  -8 6915.15 438.550   1
   0  -4  -8 7057.65 450.000   1
   0   4   8 6973.63 446.458   1
   0  -4   8 7374.79 465.650   1
   4   0  10   79.32  19.209   1
  -4   0  10  109.88  22.562   1
  -4   0 -10   67.13  19.390   1
   4   0 -10  148.27  27.446   1
   0   4 -10   99.67  19.357   1
   0  -4 -10   78.97  19.918   1
   0   4  10   82.37  22.842   1
   0  -4  10   93.90  19.209   1
   4   0  12 149917. 9357.49   1
  -4   0  12 146540. 9143.32   1
  -4   0 -12 152389. 9505.76   1
   4   0 -12 153707. 9596.37   1
   0   4 -12 154942. 9670.50   1
   0  -4 -12 150165. 9373.96   1
   0   4  12 152224. 9505.76   1
   0  -4  12 142257. 8879.73   1
   4   0  14 4993.41 326.194   1
  -4   0  14 4380.56 286.079   1
  -4   0 -14 5336.90 344.234   1
   4   0 -14 4651.56 307.248   1
   0   4 -14 5072.48 328.171   1
   0   4  14 4976.11 327.677   1
   0  -4  14 4974.46 321.746   1
  -4   0  16  18040. 1138.38   1
   4   0 -16  17669. 1119.44   1
   0   4 -16  18460. 1164.74   1
   0  -4 -16  18624. 1177.10   1
   0   4  16  18114. 1148.27   1
   0  -4  16  18295. 1153.21   1
   4   0  18  104.94  30.552   1
  -4   0  18  109.06  26.458   1
  -4   0 -18  106.18  27.982   1
   4   0 -18  122.08  30.222   1
   0  -4 -18   89.46  28.237   1
   0   4  18  114.83  32.809   1
   0  -4  18  114.91  24.267   1
   4   0  20 8731.46 565.156   1
  -4   0  20 8476.10 544.316   1
  -4   0 -20 9102.13 582.289   1
   4   0 -20 8517.29 551.153   1
   0   4 -20 9258.64 593.986   1
   0   4  20 9217.45 596.540   1
   0  -4  20 9456.33 605.930   1
   4   0  22 3253.70 226.359   1
  -4   0  22 3219.11 217.957   1
   4   0 -22 3375.61 230.972   1
   0   4 -22 3209.22 218.534   1
   0  -4 -22 3330.31 226.277   1
   0   4  22 3123.56 217.051   1
   0  -4  22 3943.16 266.227   1
   4   0  24 8467.87 552.965   1
  -4   0  24 8015.64 517.133   1
  -4   0 -24 8467.87 546.293   1
   4   0 -24 7999.17 519.357   1
   0   4 -24 8253.70 533.195   1
   0   4  24 8616.14 560.131   1
   4   0  26  509.14  61.367   1
  -4   0  26  539.37  55.651   1
  -4   0 -26  436.00  57.784   1
   4   0 -26  526.36  56.697   1
   0   4 -26  503.62  56.812   1
   0  -4 -26  489.29  56.236   1
   0   4  26  473.39  57.875   1
   0  -4  26  509.39  55.173   1
   4   0  28  768.29  78.064   1
  -4   0  28  709.06  66.845   1
  -4   0 -28  623.56  72.133   1
   4   0 -28  768.29  76.071   1
   0   4 -28  700.25  75.091   1
   0  -4 -28  687.81  74.555   1
   0  -4  28  685.42  66.952   1
  -1   4  -1  45033. 2813.84   1
   1  -4  -1  46417. 2897.86   1
   1   4   1  45766. 2856.67   1
  -4   1   1  48089. 3000.82   1
   4  -1   1  38303. 2397.03   1
   4   1  -1  38946. 2433.28   1
  -4  -1  -1  39951. 2504.94   1
   4   1   1  43970. 2747.94   1
  -4  -1   1  42652. 2663.09   1
  -4   1  -1  42570. 2658.98   1
   4  -1  -1  48097. 3001.64   1
   1   4  -1  50642. 3159.80   1
  -1  -4  -1  39852. 2486.82   1
  -1   4   1  42941. 2681.22   1
   1  -4  -3 281136.  17529.   1
   1   4   3 247611.  15445.   1
  -4   1   3 244069.  15222.   1
   4  -1   3 218369.  13616.   1
   4   1  -3 258319.  16112.   1
  -4  -1  -3 207908.  12965.   1
   4   1   3 242010.  15091.   1
  -4  -1   3 207413.  12932.   1
   4  -1  -3 233937.  14588.   1
   1   4  -3 237067.  14786.   1
  -1  -4  -3 250164.  15601.   1
  -1   4   3 256837.  16021.   1
  -1   4  -5 127512. 7957.98   1
   1  -4  -5 116474. 7271.00   1
   1   4   5 120428. 7516.47   1
  -1  -4   5 143904. 8978.57   1
  -4   1   5 130807. 8163.09   1
   4  -1   5 123970. 7733.93   1
   4   1  -5 124876. 7793.24   1
  -4  -1  -5 126359. 7883.02   1
   4   1   5 121170. 7559.30   1
  -4  -1   5 128665. 8024.70   1
  -4   1  -5 131548. 8203.45   1
   4  -1  -5 122652. 7654.03   1
   1   4  -5 127677. 7964.57   1
  -1  -4  -5 129077. 8056.01   1
  -1   4   5 120099. 7495.87   1
   1  -4   5 124053. 7745.46   1
  -1   4  -7  20371. 1275.12   1
   1  -4  -7  20988. 1317.96   1
  -1  -4   7  19506. 1220.76   1
   4  -1   7  20140. 1262.77   1
   4   1   7  19934. 1250.41   1
  -4   1  -7  17801. 1114.50   1
   4  -1  -7  20700. 1300.66   1
   1   4  -7  20560. 1289.13   1
  -1  -4  -7  19811. 1243.00   1
   1  -4   7  19530. 1223.23   1
  -1   4  -9  21722. 1361.61   1
   1  -4  -9  21845. 1373.15   1
   1   4   9  21417. 1347.61   1
  -1  -4   9  20000. 1253.71   1
  -4   1   9  20988. 1317.96   1
   4   1  -9  21219. 1335.25   1
  -4  -1  -9  21236. 1331.96   1
   4   1   9  21944. 1377.26   1
  -4  -1   9  20873. 1309.72   1
   4  -1  -9  22306. 1403.62   1
   1   4  -9  21425. 1345.14   1
  -1  -4  -9  21277. 1336.08   1
  -1   4   9  21779. 1371.50   1
   1  -4   9  21277. 1334.43   1
   1  -4 -11  66326. 4147.44   1
   1   4  11  66326. 4148.27   1
  -1  -4  11  61474. 3840.19   1
  -4   1  11  64366. 4023.06   1
   4  -1  11  66532. 4158.97   1
   4   1 -11  67809. 4241.35   1
  -4  -1 -11  63822. 3987.64   1
   4   1  11  65214. 4076.60   1
  -4  -1  11  64357. 4021.41   1
  -4   1 -11  65025. 4062.60   1
   4  -1 -11  68007. 4254.53   1
  -1  -4 -11  63871. 3993.41   1
  -1   4  11  65651. 4107.90   1
  -1   4 -13 126030. 7867.37   1
   1  -4 -13 128995. 8055.18   1
   1   4  13 125782. 7858.31   1
  -1  -4  13 124300. 7759.47   1
  -4   1  13 120428. 7519.76   1
   4  -1  13 120346. 7515.64   1
   4   1 -13 122076. 7626.02   1
  -4  -1 -13 126359. 7886.32   1
   4   1  13 122570. 7654.03   1
  -4  -1  13 118451. 7396.20   1
  -4   1 -13 125041. 7804.77   1
   4  -1 -13 124629. 7785.82   1
   1   4 -13 127018. 7933.27   1
  -1  -4 -13 126359. 7889.61   1
  -1   4  13 125123. 7819.60   1
   1  -4  13 124464. 7770.17   1
  -1   4 -15  33254. 2084.84   1
   1  -4 -15  34456. 2163.09   1
   1   4  15  33797. 2125.20   1
  -1  -4  15  32669. 2047.77   1
   4  -1  15  32735. 2056.01   1
  -4  -1 -15  34703. 2175.45   1
  -4  -1  15  33311. 2088.14   1
  -4   1 -15  34382. 2154.86   1
   4  -1 -15  35272. 2216.64   1
   1   4 -15  33970. 2131.79   1
  -1  -4 -15  34028. 2135.09   1
  -1   4  15  34184. 2149.09   1
   1  -4  15  32965. 2067.54   1
  -1   4 -17 7881.38 504.942   1
   1  -4 -17 8126.02 522.981   1
   1   4  17 8075.77 523.311   1
  -1  -4  17 8294.88 529.983   1
  -4   1  17 8205.10 527.100   1
   4   1 -17 7924.21 512.685   1
   4   1  17 8060.12 520.922   1
  -4  -1  17 8377.26 536.161   1
   4  -1 -17 8121.90 524.958   1
   1   4 -17 8182.03 525.205   1
  -1  -4 -17 8004.11 514.085   1
  -1   4  17 8216.63 532.125   1
   1  -4  17 8072.48 517.874   1
  -1   4 -19  127.84  28.040   1
   1  -4 -19  110.38  29.918   1
   1   4  19  102.72  34.300   1
  -1  -4  19  160.38  25.964   1
  -4   1  19  192.17  32.521   1
   4  -1  19  194.32  36.829   1
   4   1 -19  152.64  33.212   1
  -4  -1 -19  123.81  29.563   1
   4   1  19  190.44  37.751   1
  -4  -1  19  152.39  29.827   1
  -4   1 -19  107.58  29.506   1
   4  -1 -19  125.78  29.415   1
   1   4 -19  128.50  27.199   1
  -1  -4 -19  135.01  32.150   1
  -1   4  19  129.98  34.572   1
   1  -4  19  162.77  29.292   1
  -1   4 -21 6777.59 438.632   1
   1  -4 -21 6533.77 425.370   1
   1   4  21 6824.54 448.187   1
  -1  -4  21 7129.32 460.708   1
   4  -1  21 6919.27 453.624   1
   4   1 -21 6350.08 415.980   1
  -4  -1 -21 6560.13 425.453   1
   4   1  21 6220.75 410.049   1
  -4  -1  21 6696.04 432.784   1
  -4   1 -21 6432.45 417.133   1
   4  -1 -21 6599.66 431.631   1
   1   4 -21 6399.50 416.639   1
  -1  -4 -21 6451.39 419.110   1
  -1   4  21 6753.70 442.339   1
   1  -4  21 8199.33 531.054   1
  -1   4 -23  116.06  32.619   1
   1  -4 -23   58.00  31.417   1
   1   4  23  100.16  38.204   1
  -1  -4  23  109.88  31.112   1
  -4   1  23  109.23  30.684   1
   4  -1  23  142.92  44.357   1
   4   1 -23  113.84  31.170   1
  -4  -1 -23   95.06  35.132   1
   4   1  23   93.33  34.778   1
  -4  -1  23  116.23  28.806   1
  -4   1 -23   66.12  34.432   1
   4  -1 -23  124.30  30.239   1
   1   4 -23   87.48  31.697   1
  -1  -4 -23  110.30  33.575   1
  -1   4  23   91.19  35.494   1
   1  -4  23  154.78  31.763   1
  -1   4 -25 3163.09 219.110   1
   1  -4 -25 2943.98 204.613   1
   1   4  25 2935.75 212.026   1
  -1  -4  25 2818.78 195.552   1
   4  -1  25 3134.26 222.735   1
   4   1 -25 2904.45 203.212   1
  -4  -1 -25 2722.40 190.609   1
   4   1  25 2772.65 199.506   1
  -4  -1  25 2836.08 195.057   1
  -4   1 -25 2743.00 192.010   1
   1   4 -25 2733.93 191.680   1
  -1  -4 -25 3142.50 217.545   1
  -1   4  25 2979.40 212.191   1
   1  -4  25 2776.77 193.492   1
  -1   4 -27  984.35  87.232   1
   1  -4 -27  982.70  86.656   1
   1   4  27 1045.30  93.081   1
  -1  -4  27  966.23  80.947   1
  -4   1  27 1029.65  85.420   1
   4   1 -27  966.23  84.596   1
  -4  -1 -27 1007.41  92.257   1
   4   1  27 1019.77  92.092   1
  -4  -1  27  970.35  81.120   1
  -4   1 -27 1007.41  92.092   1
   4  -1 -27  957.99  83.690   1
   1   4 -27  962.93  85.997   1
  -1  -4 -27  986.82  86.326   1
  -1   4  27 1010.71  89.127   1
   1  -4  27 1038.71  85.420   1
  -1   4 -29 2556.83 186.408   1
   1  -4 -29 2547.77 183.196   1
   1   4  29 2505.76 184.267   1
  -1  -4  29 2597.20 184.102   1
  -4   1  29 2519.77 179.571   1
   4  -1  29 2468.70 180.889   1
   4   1 -29 2567.54 186.408   1
  -4  -1  29 2345.14 170.675   1
  -4   1 -29 2308.89 173.064   1
   4  -1 -29 2503.29 182.290   1
   1   4 -29 2447.28 177.759   1
  -1  -4 -29 2592.25 188.468   1
  -1   4  29 2425.86 176.194   1
   1  -4  29 2500.00 179.077   1
   4   2   0  12035. 767.380   1
  -4  -2   0  14456. 911.861   1
   4  -2   0  14201. 888.797   1
   2   4   0  14761. 922.569   1
  -2  -4   0  12685. 793.986   1
  -2   4   0  14135. 884.678   1
   2  -4   0  12661. 792.998   1
   2   4   2 560543.  34951.   1
  -4   2   2 528088.  32932.   1
   4   2  -2 505766.  31532.   1
   4   2  -2 484925.  30239.   1
   4   2   2 497199.  30997.   1
  -4   2  -2 667874.  41647.   1
   4  -2  -2 574134.  35799.   1
  -2  -4  -2 555930.  34662.   1
  -2   4   2 556589.  34703.   1
   2  -4   2 598270.  37512.   1
  -2   4  -4 171828.  10733.   1
   2  -4  -4 149423. 9324.54   1
   2   4   4 162273.  10124.   1
  -4   2   4 160049. 9983.52   1
   4   2  -4 152224. 9497.52   1
  -4  -2  -4 165486.  10321.   1
  -4  -2   4 167133.  10420.   1
  -4   2  -4 158567. 9884.67   1
   4  -2  -4 157660. 9835.25   1
   2   4  -4 133937. 8352.54   1
   2   4  -4 140115. 8739.70   1
  -2  -4  -4 150082. 9365.72   1
  -2   4   4 145387. 9069.18   1
   2  -4   4 161532.  10091.   1
  -2   4  -6 259143.  16170.   1
   4  -2   6 286985.  17899.   1
   4   2  -6 286738.  17883.   1
   4   2   6 302553.  18871.   1
  -4  -2   6 286161.  17842.   1
  -4   2  -6 319028.  19893.   1
   2   4  -6 287644.  17941.   1
  -2   4   6 324547.  20247.   1
   2  -4   6 297281.  18550.   1
  -2   4  -8 192998.  12043.   1
   2  -4  -8 186985.  11672.   1
   2   4   8 200329.  12496.   1
  -2  -4   8 189209.  11804.   1
  -4   2   8 183855.  11466.   1
   4  -2   8 190445.  11878.   1
   4   2  -8 187232.  11680.   1
  -4  -2  -8 181054.  11293.   1
   4   2   8 192257.  11993.   1
  -4  -2   8 179983.  11227.   1
  -4   2  -8 188221.  11738.   1
   4  -2  -8 190774.  11903.   1
   2   4  -8 182125.  11359.   1
  -2  -4  -8 185749.  11590.   1
  -2   4   8 191186.  11936.   1
   2  -4   8 188138.  11738.   1
  -2   4 -10 4486.82 287.150   1
   2  -4 -10 4107.08 269.192   1
   2   4  10 4336.07 283.113   1
  -4   2  10 4510.70 292.669   1
   4   2 -10 4397.03 287.067   1
  -4  -2 -10 4231.46 273.558   1
   4   2  10 4313.83 280.807   1
  -4  -2  10 4295.71 276.276   1
  -4   2 -10 4391.26 281.548   1
   4  -2 -10 4644.97 304.448   1
   2   4 -10 4131.79 269.028   1
  -2  -4 -10 4471.17 289.291   1
  -2   4  10 4262.76 280.230   1
   2  -4  10 4174.62 269.934   1
  -2   4 -12  51161. 3198.51   1
   2  -4 -12  52298. 3274.30   1
   2   4  12  52817. 3307.25   1
  -2  -4  12  51417. 3214.16   1
  -4   2  12  52463. 3283.36   1
   4  -2  12  51763. 3238.88   1
   4   2 -12  54440. 3408.56   1
  -4  -2 -12  52965. 3312.19   1
   4   2  12  51680. 3234.76   1
  -4  -2  12  53493. 3345.14   1
   4  -2 -12  53633. 3359.14   1
  -2  -4 -12  52990. 3314.66   1
  -2   4  12  51458. 3223.23   1
   2  -4  12  50115. 3135.91   1
  -2   4 -14  31087. 1948.10   1
   2   4  14  31829. 2000.82   1
  -2  -4  14  29250. 1833.61   1
  -4   2  14  31310. 1966.23   1
   4  -2  14  29580. 1857.49   1
   4   2 -14  32488. 2041.18   1
  -4  -2 -14  32125. 2014.83   1
   4   2  14  30947. 1945.63   1
  -4  -2  14  30239. 1896.21   1
  -4   2 -14  31977. 2003.29   1
   2   4 -14  31573. 1981.88   1
   2  -4  14  30058. 1886.32   1
  -2   4 -16  268.45  32.125   1
   2  -4 -16  245.72  33.979   1
   2   4  16  242.09  39.349   1
  -2  -4  16  206.42  27.068   1
  -4   2  16  228.42  32.908   1
   4  -2  16  254.69  35.502   1
  -4  -2 -16  221.58  31.730   1
   4   2  16  206.26  33.064   1
  -4   2 -16  224.79  30.692   1
   4  -2 -16  269.44  37.068   1
   2   4 -16  235.91  33.328   1
  -2  -4 -16  230.72  33.657   1
  -2   4  16  198.35  35.156   1
   2  -4  16  245.72  32.858   1
  -2   4 -18  21400. 1347.61   1
   2  -4 -18  21384. 1350.08   1
   2   4  18  20585. 1303.13   1
  -2  -4  18  20774. 1308.07   1
  -4   2  18  22339. 1408.57   1
   4  -2  18  20865. 1318.78   1
   4   2 -18  21697. 1371.50   1
  -4  -2 -18  21730. 1369.03   1
   4   2  18  21153. 1337.73   1
  -4  -2  18  20955. 1319.60   1
  -4   2 -18  20939. 1318.78   1
   4  -2 -18  21606. 1364.91   1
   2   4 -18  21054. 1328.66   1
  -2  -4 -18  21096. 1329.49   1
  -2   4  18  21516. 1359.97   1
   2  -4  18  22191. 1399.50   1
  -2   4 -20  399.59  44.143   1
   2   4  20  393.33  53.105   1
  -2  -4  20  377.26  41.787   1
  -4   2  20  423.97  47.405   1
   4  -2  20  381.30  49.440   1
   4   2 -20  382.54  46.862   1
  -4  -2 -20  371.66  45.107   1
   4   2  20  359.88  48.871   1
  -4  -2  20  385.17  42.051   1
  -4   2 -20  380.97  44.662   1
   2   4 -20  367.30  43.509   1
   2  -4  20  421.33  48.114   1
  -2   4 -22  867.38  73.097   1
   2  -4 -22  875.62  76.919   1
   2   4  22  806.01  77.323   1
  -2  -4  22  847.61  71.952   1
  -4   2  22  776.85  68.608   1
   4  -2  22  952.22  86.244   1
   4   2 -22  869.85  76.631   1
  -4  -2 -22  880.56  76.952   1
   4   2  22  807.08  76.960   1
  -4   2 -22  873.97  75.667   1
   4  -2 -22  883.03  76.689   1
   2   4 -22  867.38  75.296   1
  -2  -4 -22  877.26  75.354   1
  -2   4  22  812.03  73.328   1
   2  -4  22 1054.36  90.198   1
   2  -4 -24 2889.62 200.988   1
   2   4  24 3121.91 221.252   1
  -2  -4  24 3457.99 234.102   1
  -4   2  24 3145.80 215.651   1
   4  -2  24 3271.83 229.324   1
   4   2 -24 2856.67 199.341   1
  -4  -2 -24 2925.86 202.636   1
   4   2  24 2901.97 205.766   1
  -4  -2  24 3006.59 204.283   1
  -4   2 -24 2957.99 204.695   1
   4  -2 -24 2954.69 205.766   1
   2   4 -24 3013.18 209.061   1
  -2  -4 -24 2995.88 206.754   1
  -2   4  24 3427.51 235.338   1
  -2   4 -26 3001.64 208.319   1
   2  -4 -26 2962.11 206.342   1
   2   4  26 2976.93 212.603   1
  -2  -4  26 3053.54 209.555   1
  -4   2  26 3055.19 211.450   1
   4  -2  26 2972.81 211.697   1
  -4  -2 -26 3107.90 216.062   1
   4   2  26 2943.16 210.708   1
  -4   2 -26 3061.78 214.168   1
   4  -2 -26 2974.46 207.743   1
   2   4 -26 3020.59 211.450   1
  -2  -4 -26 3025.53 209.637   1
  -2   4  26 2985.17 209.473   1
   2  -4  26 2909.39 202.718   1
   2  -4 -28 2611.20 187.726   1
  -2  -4  28 2358.32 167.463   1
   4  -2  28 2629.32 190.692   1
   4   2 -28 2574.13 186.326   1
  -4  -2 -28 2309.72 172.076   1
   4   2  28 2401.97 177.595   1
  -4  -2  28 2396.21 169.275   1
  -4   2 -28 2312.19 172.158   1
   2   4 -28 2444.81 177.512   1
  -2   4  28 2578.25 185.173   1
  -3   4  -1 397693.  24802.   1
   3  -4  -1 393080.  24514.   1
   3   4   1 497693.  31030.   1
  -4   3   1 418616.  26104.   1
   4  -3   1 475617.  29662.   1
   4  -3   1 379407.  23666.   1
   4   3   1 439868.  27430.   1
  -4  -3   1 405271.  25272.   1
   4  -3  -1 466392.  29077.   1
   3  -4   1 426276.  26590.   1
  -3   4  -3 261779.  16343.   1
   3  -4  -3 261120.  16285.   1
   3   4   3 256260.  15980.   1
  -4   3   3 270922.  16895.   1
   4   3  -3 239127.  14918.   1
   4   3  -3 224629.  14012.   1
  -4  -3  -3 269934.  16829.   1
   4   3   3 267133.  16664.   1
  -4   3  -3 273229.  17043.   1
   4  -3  -3 266392.  16614.   1
   3   4  -3 252141.  15725.   1
  -3  -4  -3 208978.  13031.   1
  -3   4   3 229654.  14325.   1
   3  -4  -5 388138.  24209.   1
   3   4   5 429242.  26763.   1
  -3  -4   5 375453.  23410.   1
  -4   3   5 442833.  27611.   1
   4  -3   5 447199.  27891.   1
   4   3  -5 453377.  28270.   1
   4   3   5 467957.  29184.   1
  -4  -3   5 361861.  22562.   1
   4  -3  -5 394563.  24605.   1
   3   4  -5 369357.  23031.   1
  -3   4   5 446622.  27850.   1
  -3   4  -7 9728.16 610.625   1
   3  -4  -7 9991.75 634.266   1
   3   4   7 9168.03 580.724   1
  -3  -4   7 9736.40 611.861   1
  -4   3   7 9448.10 598.270   1
   4  -3   7 9225.69 580.889   1
  -4  -3  -7 9151.56 577.841   1
   4   3   7 9382.20 593.822   1
  -4  -3   7 9835.25 618.780   1
  -4   3  -7  11746. 735.914   1
   4  -3  -7 8846.78 564.003   1
   3   4  -7 9678.74 610.378   1
  -3  -4  -7 8772.64 555.189   1
  -3   4   7  10214. 647.693   1
   3  -4   7 9579.89 602.306   1
   3  -4  -9  87974. 5499.99   1
   3   4   9  84267. 5264.41   1
  -4   3   9  83361. 5209.22   1
   4  -3   9  83278. 5200.16   1
   4   3  -9  84926. 5304.77   1
  -4  -3  -9  80338. 5017.29   1
   4   3   9  84843. 5299.01   1
  -4  -3   9  81705. 5100.49   1
  -4   3  -9  86491. 5397.03   1
   4  -3  -9  86738. 5420.09   1
   3   4  -9  88056. 5497.52   1
  -3  -4  -9  84349. 5266.06   1
  -3   4   9  85997. 5372.32   1
   3  -4   9  82784. 5168.86   1
   3  -4 -11  64942. 4063.42   1
   3   4  11  63525. 3972.81   1
  -3  -4  11  60964. 3808.07   1
  -4   3  11  62545. 3911.03   1
   4   3 -11  64745. 4049.42   1
  -4  -3 -11  62809. 3925.86   1
   4   3  11  63007. 3939.86   1
  -4  -3  11  62298. 3892.09   1
  -4   3 -11  65074. 4065.07   1
   4  -3 -11  62941. 3939.04   1
   3   4 -11  63871. 3995.05   1
  -3  -4 -11  62405. 3901.15   1
  -3   4  11  63344. 3962.93   1
   3  -4  11  60634. 3789.95   1
  -3   4 -13  68838. 4300.65   1
   3  -4 -13  70338. 4401.15   1
   3   4  13  68402. 4279.24   1
  -4   3  13  69547. 4350.08   1
   4  -3  13  66153. 4136.73   1
   4   3 -13  70058. 4383.03   1
  -4  -3 -13  68147. 4260.29   1
   4   3  13  68896. 4309.72   1
  -4  -3  13  67842. 4238.88   1
  -4   3 -13  68105. 4255.35   1
   4  -3 -13  71367. 4465.40   1
   3   4 -13  68410. 4279.24   1
  -3  -4 -13  68731. 4296.54   1
  -3   4  13  69160. 4327.01   1
   3  -4  13  65371. 4087.31   1
  -3   4 -15 8566.71 544.810   1
   3  -4 -15 8542.00 549.588   1
   3   4  15 8369.02 539.291   1
  -3  -4  15 8007.41 509.967   1
  -4   3  15 8805.59 564.826   1
   4  -3  15 8550.24 547.611   1
   4   3 -15 8591.42 552.800   1
  -4  -3 -15 8550.24 546.457   1
   4   3  15 8369.02 538.303   1
  -4  -3  15 8327.83 530.148   1
  -4   3 -15 8393.73 534.019   1
   4  -3 -15 8978.57 577.429   1
   3   4 -15 8286.65 533.031   1
  -3  -4 -15 8772.64 560.461   1
  -3   4  15 8352.54 537.808   1
   3  -4  15 8126.02 520.510   1
  -3   4 -17  21598. 1358.32   1
   3  -4 -17  22446. 1416.80   1
   3   4  17  21450. 1355.85   1
  -4   3  17  22018. 1388.80   1
   4  -3  17  21705. 1370.67   1
   4   3 -17  21565. 1362.44   1
  -4  -3 -17  21779. 1371.50   1
   4   3  17  21886. 1383.85   1
  -4  -3  17  21582. 1357.49   1
  -4   3 -17  21376. 1344.31   1
   4  -3 -17  21705. 1370.67   1
  -3  -4 -17  22348. 1406.92   1
  -3   4  17  22092. 1394.56   1
   3  -4  17  23418. 1476.93   1
  -3   4 -19  11194. 711.696   1
   3  -4 -19  11417. 729.653   1
   3   4  19  11516. 739.291   1
  -3  -4  19  11260. 715.485   1
  -4   3  19  11186. 714.332   1
   4  -3  19  11779. 754.447   1
   4   3 -19  11244. 720.016   1
  -4  -3 -19  11474. 730.559   1
   4   3  19  11400. 731.877   1
  -4  -3  19  11063. 702.718   1
  -4   3 -19  11260. 715.403   1
   4  -3 -19  11260. 720.839   1
   3   4 -19  11689. 746.869   1
  -3  -4 -19  11178. 711.943   1
  -3   4  19  10873. 695.881   1
  -3   4 -21  923.39  75.766   1
   3  -4 -21  924.22  78.731   1
   3   4  21  925.04  85.091   1
  -3  -4  21  973.64  77.529   1
  -4   3  21 1134.27  90.774   1
   4  -3  21 1123.56  97.776   1
   4   3 -21 1003.29  84.432   1
  -4  -3 -21  897.03  77.389   1
  -4  -3  21 1017.30  79.769   1
  -4   3 -21  842.67  71.960   1
   4  -3 -21  920.10  77.891   1
   3   4 -21  902.80  77.710   1
  -3  -4 -21  897.86  76.334   1
  -3   4  21  988.47  83.031   1
   3  -4  21 1153.21  98.270   1
  -3   4 -23  30000. 1887.97   1
   3  -4 -23  27924. 1759.47   1
   3   4  23  28303. 1795.71   1
  -4   3  23  28558. 1799.01   1
   4  -3  23  29967. 1890.44   1
   4   3 -23  29547. 1862.44   1
  -4  -3 -23  28970. 1823.72   1
   4   3  23  29308. 1850.90   1
  -4  -3  23  28122. 1767.71   1
  -4   3 -23  29530. 1859.14   1
   4  -3 -23  28707. 1809.72   1
   3   4 -23  27949. 1761.94   1
  -3  -4 -23  30354. 1910.21   1
  -3   4  23  29077. 1832.78   1
   3  -4  23  27834. 1755.35   1
  -3   4 -25 5124.38 340.115   1
   3  -4 -25 4876.44 326.688   1
   3   4  25 5168.86 349.176   1
  -3  -4  25 5208.40 342.421   1
  -4   3  25 4955.51 329.159   1
   4  -3  25 5245.46 351.977   1
   4   3 -25 5036.24 336.079   1
  -4  -3  25 5155.68 339.209   1
  -4   3 -25 5170.51 343.657   1
   4  -3 -25 4984.34 332.454   1
   3   4 -25 4855.02 324.217   1
  -3  -4 -25 5089.78 337.561   1
  -3   4  25 5043.65 335.749   1
   3  -4  25 4883.85 326.029   1
  -3   4 -27  415.73  56.054   1
   3  -4 -27  423.64  54.506   1
   3   4  27  416.97  58.649   1
  -4   3  27  505.02  56.516   1
   4  -3  27  511.45  57.142   1
   4   3 -27  437.23  53.410   1
  -4  -3 -27  423.72  58.525   1
   4   3  27  455.02  58.575   1
  -4  -3  27  483.53  51.763   1
  -4   3 -27  446.62  61.886   1
   4  -3 -27  478.83  58.287   1
   3   4 -27  402.88  57.232   1
  -3  -4 -27  410.71  55.313   1
  -3   4  27  452.64  53.501   1
   3  -4  27  487.89  54.852   1
  -3   4 -29  285.91  59.259   1
   3  -4 -29  256.26  49.259   1
   3   4  29  249.92  51.532   1
  -4   3  29  247.94  44.308   1
   4  -3  29  285.42  45.577   1
   4   3 -29  283.77  48.575   1
  -4  -3 -29  231.96  55.857   1
   4   3  29  234.10  49.201   1
  -4  -3  29  260.54  39.670   1
  -4   3 -29  208.57  56.268   1
   4  -3 -29  288.63  50.181   1
   3   4 -29  287.31  49.942   1
  -3  -4 -29  280.40  56.952   1
  -3   4  29  309.97  46.483   1
   3  -4  29  288.96  42.726   1
   4   4   0 999999.  62331.   1
   4  -4   0 981053.  61178.   1
   4   4   2  23773. 1486.00   1
  -4  -4   2  22241. 1392.91   1
   4  -4  -2  21631. 1354.20   1
  -4  -4  -2  25156. 1572.49   1
  -4   4   2  21614. 1351.73   1
   4  -4   2  20544. 1288.30   1
   4  -4   2  25486. 1591.43   1
   4  -4  -4 832783.  51919.   1
   4   4  -4 676606.  42191.   1
  -4   4   4 787479.  49102.   1
   4  -4   4 664003.  41417.   1
   4   4   6  23649. 1482.70   1
  -4  -4   6  24077. 1504.94   1
  -4   4  -6  24044. 1501.65   1
   4  -4  -6  22290. 1401.15   1
   4   4  -6  23847. 1492.59   1
  -4  -4  -6  22438. 1405.27   1
   4  -4   6  23180. 1449.75   1
   4   4   8 178583.  11145.   1
   4  -4  -8 175618.  10956.   1
   4   4  -8 173970.  10857.   1
  -4  -4  -8 163015.  10173.   1
  -4   4   8 178006.  11112.   1
   4  -4   8 182290.  11376.   1
   4   4  10 176853.  11038.   1
  -4  -4  10 177677.  11087.   1
  -4   4 -10 179819.  11219.   1
   4  -4 -10 174876.  10914.   1
   4   4 -10 177100.  11054.   1
  -4  -4 -10 178089.  11112.   1
  -4   4  10 177595.  11087.   1
   4  -4  10 179736.  11211.   1
   4   4  12  10881. 692.668   1
  -4  -4  12  11153. 703.541   1
  -4   4 -12  11013. 694.480   1
   4  -4 -12  11409. 727.594   1
   4   4 -12  11409. 725.699   1
  -4  -4 -12  10914. 692.174   1
  -4   4  12  11219. 713.096   1
   4  -4  12  10494. 665.073   1
  -4  -4  14 116145. 7248.76   1
  -4   4 -14 119357. 7448.92   1
   4  -4 -14 122570. 7656.50   1
   4   4 -14 119769. 7483.52   1
  -4  -4 -14 120758. 7541.18   1
  -4   4  14 117628. 7349.25   1
   4  -4  14 114497. 7151.56   1
   4   4  16 2834.43 196.375   1
  -4  -4  16 2433.28 162.932   1
  -4   4 -16 2771.83 185.008   1
   4  -4 -16 2691.10 186.079   1
  -4  -4 -16 2897.86 195.799   1
  -4   4  16 2471.17 171.252   1
   4  -4  16 2997.53 203.624   1
   4   4  18   36.67  30.947   1
  -4  -4  18   28.35  18.427   1
  -4   4 -18   11.80  22.092   1
   4  -4 -18   53.30  23.707   1
   4   4 -18   29.09  24.390   1
  -4  -4 -18   24.02  25.651   1
  -4   4  18   34.79  25.198   1
   4  -4  18    2.26  25.428   1
  -4  -4  20 2835.25 190.939   1
  -4   4 -20 2982.70 201.235   1
   4  -4 -20 2986.82 205.519   1
   4   4 -20 3033.77 209.473   1
  -4   4  20 2831.96 195.799   1
   4  -4  20 3587.31 247.281   1
   4   4  22   -6.87  32.084   1
  -4  -4  22   18.09  22.076   1
  -4   4 -22    9.04  29.563   1
   4  -4 -22    8.95  23.797   1
  -4  -4 -22   19.28  32.068   1
  -4   4  22   47.19  26.656   1
   4  -4  22   -4.22  31.334   1
   4   4  24 3173.80 224.464   1
  -4  -4  24 3158.98 214.827   1
   4   4 -24 3339.37 229.736   1
  -4  -4 -24 3196.87 219.852   1
   4  -4  24 2954.69 208.567   1
   4   4  26   82.62  38.649   1
  -4  -4  26  108.40  28.278   1
  -4   4 -26   68.57  42.224   1
   4  -4 -26  128.17  36.466   1
   4   4 -26   84.68  30.321   1
  -4  -4 -26   59.98  39.061   1
   4  -4  26  112.69  31.137   1
   4   4  28 1976.11 154.201   1
  -4  -4  28 1935.75 139.703   1
   4  -4 -28 2134.26 159.143   1
   4   4 -28 2049.42 153.377   1
  -4  -4 -28 2005.76 152.883   1
  -4   4  28 1986.82 148.023   1
   5   0   1 9143.32 596.128   1
  -5   0  -1 7988.46 506.672   1
   5   0  -1 8558.48 540.444   1
   0   5  -1 8005.76 501.976   1
   0   5   1 7217.46 454.365   1
   0  -5   1 8550.24 535.172   1
   5   0   3 637808.  39769.   1
  -5   0   3 655106.  40848.   1
   0   5  -3 587479.  36672.   1
   0  -5  -3 577677.  36021.   1
   5   0   5 577265.  35988.   1
  -5   0   5 509884.  31796.   1
  -5   0  -5 479571.  29901.   1
   0   5  -5 620345.  38707.   1
   0   5   5 553871.  34539.   1
   0  -5   5 514168.  32084.   1
   5   0   7  79778. 4981.05   1
  -5   0   7  84267. 5261.94   1
   5   0  -7  85832. 5359.14   1
   0   5  -7  84267. 5258.64   1
   0  -5  -7  83525. 5216.63   1
   0   5   7  85832. 5363.26   1
   0  -5   7  82537. 5149.09   1
   5   0   9  45173. 2825.37   1
  -5   0   9  42694. 2669.68   1
  -5   0  -9  46096. 2881.38   1
   5   0  -9  45519. 2850.90   1
   0   5  -9  39003. 2442.34   1
   0  -5  -9  44835. 2806.42   1
   0   5   9  45461. 2847.61   1
   0  -5   9  43748. 2733.93   1
   5   0  11  15280. 963.755   1
  -5   0  11  15461. 973.640   1
  -5   0 -11  15412. 969.521   1
   5   0 -11  16087. 1018.12   1
   0  -5 -11  15486. 977.759   1
   0   5  11  15552. 985.172   1
   0  -5  11  14794. 929.983   1
   5   0  13  12628. 800.246   1
  -5   0  13  12611. 797.528   1
  -5   0 -13  12825. 810.461   1
   5   0 -13  13929. 885.502   1
   0   5 -13  13418. 847.610   1
   0  -5 -13  13385. 848.434   1
   0   5  13  13254. 842.668   1
   0  -5  13  12076. 761.861   1
   5   0  15  39456. 2475.29   1
  -5   0  15  38616. 2419.27   1
   5   0 -15  42150. 2646.62   1
   0   5 -15  39572. 2479.40   1
   0  -5 -15  40675. 2550.24   1
   0   5  15  40082. 2517.30   1
   0  -5  15  39283. 2459.64   1
   5   0  17  24736. 1560.13   1
  -5   0  17  25387. 1596.37   1
  -5   0 -17  25923. 1629.32   1
   5   0 -17  25733. 1622.73   1
   0   5 -17  25692. 1615.32   1
   0  -5 -17  26252. 1652.39   1
   0   5  17  26409. 1665.57   1
   0  -5  17  26153. 1644.15   1
   5   0  19 8772.64 566.639   1
  -5   0  19 8336.07 534.513   1
  -5   0 -19 9052.71 579.077   1
   5   0 -19 9069.18 585.502   1
   0   5 -19 8970.34 574.958   1
   0  -5 -19 8986.81 576.359   1
   0   5  19 8772.64 567.792   1
   5   0  21    6.80  29.712   1
  -5   0 -21   -0.81  32.018   1
   5   0 -21   10.14  24.415   1
   0   5 -21   -5.54  24.868   1
   0  -5 -21    2.82  26.985   1
   0   5  21    5.26  31.170   1
   0  -5  21   -0.18  20.659   1
   5   0  23 7421.74 486.408   1
  -5   0  23 7271.82 469.439   1
  -5   0 -23 7324.54 475.370   1
   5   0 -23 7630.96 496.540   1
   0   5 -23 7280.06 472.240   1
   0  -5 -23 7204.28 467.133   1
   0   5  23 6940.69 455.271   1
   0  -5  23 7518.11 486.161   1
   5   0  25 4873.97 331.795   1
  -5   0 -25 4820.42 322.075   1
   0   5 -25 4859.96 324.052   1
   0  -5 -25 4629.32 310.049   1
   0   5  25 4708.40 318.451   1
   0  -5  25 4399.50 292.916   1
   5   0  27  152.39  41.738   1
  -5   0  27  159.31  32.586   1
  -5   0 -27  140.44  44.646   1
   5   0 -27  191.93  37.710   1
   0   5 -27  162.19  39.802   1
   0  -5 -27  183.20  40.437   1
   0   5  27  132.29  37.875   1
   0  -5  27  205.27  35.873   1
   5   0  29 3607.90 254.613   1
  -5   0  29 3547.77 241.845   1
  -5   0 -29 3484.35 249.917   1
   5   0 -29 3697.69 256.590   1
   0   5 -29 3611.20 250.494   1
   0  -5 -29 3556.83 245.140   1
   0   5  29 3401.15 236.903   1
   0  -5  29 3480.23 238.056   1
   5   1   0 483525.  30156.   1
  -5  -1   0 478006.  29811.   1
  -5   1   0 416721.  25988.   1
   1   5   0 388715.  24242.   1
  -1  -5   0 447281.  27891.   1
  -1   5   0 378253.  23591.   1
   1  -5   0 462520.  28847.   1
  -1   5  -2 238962.  14984.   1
   1  -5  -2 210461.  13122.   1
   1   5   2 196046.  12224.   1
  -1  -5   2 189950.  11845.   1
  -5   1   2 250412.  15618.   1
   5  -1   2 223229.  13921.   1
   5   1  -2 204695.  12759.   1
   5   1  -2 237809.  14835.   1
   5   1   2 219193.  13666.   1
  -5   1  -2 210791.  13155.   1
   5  -1  -2 212850.  13270.   1
   1   5  -2 235255.  14679.   1
  -1  -5  -2 195057.  12166.   1
  -1   5   2 205107.  12792.   1
  -1   5  -4  55181. 3459.63   1
  -1   5  -4  75025. 4704.28   1
   1  -5  -4  63946. 3994.23   1
   1   5   4  61557. 3845.14   1
  -5   1   4  63064. 3936.57   1
   5  -1   4  64926. 4051.07   1
   5   1  -4  61639. 3848.43   1
  -5  -1  -4  72710. 4536.24   1
   5   1   4  61606. 3844.31   1
  -5  -1   4  74234. 4632.61   1
  -5   1  -4  60041. 3747.94   1
   5  -1  -4  65156. 4068.36   1
   1   5  -4  61203. 3820.42   1
   1   5  -4  65255. 4072.48   1
  -1  -5  -4  64283. 4014.00   1
  -1   5   4  63641. 3976.11   1
  -1   5  -6  12068. 756.342   1
  -1  -5   6  12455. 779.324   1
   5  -1   6  12290. 772.816   1
   5   1  -6  11870. 747.610   1
   5   1   6  11911. 749.917   1
  -5   1  -6  12965. 812.273   1
   5  -1  -6  12628. 795.881   1
   1   5  -6  11944. 749.587   1
  -1  -5  -6  11030. 695.716   1
   1  -5   6  11952. 748.517   1
   1  -5  -8  78427. 4899.50   1
   1   5   8  79333. 4957.16   1
  -1  -5   8  75025. 4682.86   1
  -5   1   8  78797. 4920.92   1
   5   1  -8  81343. 5081.54   1
  -5  -1  -8  73377. 4581.54   1
   5   1   8  79366. 4957.16   1
  -5  -1   8  76408. 4770.18   1
   5  -1  -8  80799. 5049.42   1
   1   5  -8  78081. 4876.44   1
  -1  -5  -8  75338. 4706.75   1
  -1   5   8  80478. 5029.65   1
   1  -5   8  78188. 4881.38   1
  -1   5 -10 273311.  17051.   1
   1  -5 -10 269192.  16796.   1
   1   5  10 267380.  16680.   1
  -5   1  10 264497.  16499.   1
   5  -1  10 267298.  16672.   1
   5   1 -10 281054.  17537.   1
  -5  -1 -10 267463.  16680.   1
   5   1  10 265815.  16582.   1
  -5  -1  10 264003.  16466.   1
  -5   1 -10 241598.  15066.   1
   5  -1 -10 275453.  17183.   1
   1   5 -10 262850.  16400.   1
  -1  -5 -10 265156.  16540.   1
  -1   5  10 267298.  16680.   1
   1  -5  10 259720.  16203.   1
  -1   5 -12  49184. 3075.78   1
   1  -5 -12  49069. 3072.48   1
   1   5  12  50404. 3157.33   1
  -1  -5  12  46079. 2880.56   1
  -5   1  12  46927. 2935.75   1
   5  -1  12  47916. 2999.17   1
   5   1 -12  49357. 3092.25   1
  -5  -1 -12  46754. 2924.21   1
   5   1  12  48171. 3015.65   1
  -5  -1  12  46952. 2936.57   1
  -5   1 -12  47026. 2941.51   1
   5  -1 -12  49959. 3130.97   1
   1   5 -12  48097. 3009.88   1
  -1  -5 -12  49168. 3077.43   1
  -1   5  12  48633. 3048.60   1
  -1   5 -14  42191. 2641.68   1
   1  -5 -14  43353. 2717.46   1
  -1  -5  14  39654. 2481.88   1
   5   1 -14  43039. 2700.16   1
  -5  -1 -14  42694. 2672.98   1
   5   1  14  42175. 2644.15   1
  -5  -1  14  41804. 2617.79   1
  -5   1 -14  43081. 2696.87   1
   1   5 -14  42661. 2672.16   1
  -1  -5 -14  41211. 2582.37   1
   1  -5  14  39382. 2466.22   1
  -1   5 -16  13567. 858.319   1
   1  -5 -16  13830. 878.088   1
   1   5  16  13361. 851.729   1
  -1  -5  16  13097. 827.841   1
  -5   1  16  13163. 834.431   1
   5  -1  16  13155. 836.078   1
   5   1 -16  13344. 850.905   1
  -5  -1 -16  13558. 858.319   1
   5   1  16  13303. 845.963   1
  -5  -1  16  13287. 841.021   1
  -5   1 -16  13649. 863.261   1
   5  -1 -16  13699. 873.146   1
   1   5 -16  13501. 855.848   1
  -1  -5 -16  13583. 861.614   1
  -1   5  16  13558. 864.909   1
   1  -5  16  13929. 881.383   1
  -1   5 -18 5888.79 380.889   1
   1  -5 -18 5940.69 387.809   1
   1   5  18 5929.98 391.762   1
  -1  -5  18 5873.14 379.407   1
  -5   1  18 5971.16 387.479   1
   5  -1  18 6076.60 397.693   1
   5   1 -18 6314.66 413.756   1
  -5  -1 -18 6046.95 391.433   1
   5   1  18 6021.41 394.893   1
  -5  -1  18 6049.42 391.186   1
  -5   1 -18 5806.42 376.194   1
   5  -1 -18 6018.94 394.151   1
  -1  -5 -18 5920.92 384.925   1
  -1   5  18 5990.93 394.728   1
   1  -5  18 5870.67 381.136   1
  -1   5 -20 6255.35 405.189   1
   1  -5 -20 6405.27 417.051   1
  -1  -5  20 7088.96 457.413   1
  -5   1  20 6597.19 427.265   1
   5  -1  20 6658.15 436.408   1
   5   1 -20 7264.41 473.970   1
  -5  -1 -20 6677.09 432.701   1
   5   1  20 6766.06 442.998   1
  -5  -1  20 6819.60 440.197   1
  -5   1 -20 6510.70 421.746   1
   1   5 -20 6444.80 418.863   1
  -1  -5 -20 6521.41 423.229   1
   1  -5  20 7035.41 456.836   1
  -1   5 -22 2344.31 163.838   1
   1  -5 -22 2293.24 162.191   1
   1   5  22 2345.14 170.428   1
  -1  -5  22 2985.17 205.848   1
  -5   1  22 2125.20 150.988   1
   5  -1  22 2329.49 169.440   1
   5   1 -22 2454.69 174.382   1
  -5  -1 -22 2341.84 165.898   1
   5   1  22 2261.12 164.992   1
  -5  -1  22 2257.82 157.084   1
  -5   1 -22 2334.43 165.156   1
   5  -1 -22 2290.77 164.497   1
   1   5 -22 2313.01 163.344   1
  -1  -5 -22 2240.52 157.908   1
  -1   5  22 2278.42 164.003   1
   1  -5  22 2727.34 190.362   1
  -1   5 -24 1178.75  95.881   1
   1   5  24 1151.56  99.588   1
  -5   1  24 1115.32  89.786   1
   5  -1  24 1357.49 113.921   1
   5   1 -24 1184.51  96.870   1
  -5  -1 -24 1161.45  96.870   1
   5   1  24 1172.16  99.423   1
  -5  -1  24 1046.95  83.196   1
  -5   1 -24 1126.85  94.728   1
   5  -1 -24 1256.18 100.659   1
   1   5 -24 1155.68  95.964   1
  -1   5  24 1169.69  99.094   1
   1  -5  24 1158.15  90.692   1
  -1   5 -26 2216.64 160.626   1
   1  -5 -26 2093.90 152.883   1
   1   5  26 2305.60 170.346   1
  -1  -5  26 2194.40 155.684   1
  -5   1  26 2227.35 159.473   1
   5  -1  26 2149.09 160.955   1
   5   1 -26 2167.21 158.155   1
  -5  -1 -26 2055.19 153.130   1
  -5  -1  26 2053.54 146.293   1
  -5   1 -26 2011.53 150.741   1
   5  -1 -26 2060.13 151.565   1
   1   5 -26 2085.67 153.130   1
  -1  -5 -26 2105.43 152.801   1
   1  -5  26 2168.04 155.519   1
   1  -5 -28  575.37  65.750   1
   1   5  28  514.74  63.781   1
   5  -1  28  586.16  67.496   1
   5   1 -28  497.69  58.789   1
  -5  -1 -28  454.53  65.115   1
   5   1  28  489.46  63.962   1
  -5  -1  28  585.58  58.130   1
  -5   1 -28  479.24  68.493   1
   5  -1 -28  486.98  61.927   1
   1   5 -28  536.74  64.011   1
  -1  -5 -28  477.84  61.853   1
  -1   5  28  531.88  62.183   1
   1  -5  28  655.02  65.239   1
  -2   5  -1 247611.  15453.   1
   2  -5  -1 227924.  14217.   1
   2   5   1 230807.  14399.   1
  -2  -5   1 214497.  13385.   1
  -5   2   1 218781.  13641.   1
   5  -2   1 240445.  15000.   1
   5   2  -1 234761.  14646.   1
  -5  -2  -1 222076.  13863.   1
   5   2   1 238303.  14860.   1
  -5  -2   1 206507.  12883.   1
  -5   2  -1 245964.  15338.   1
   5  -2  -1 260379.  16236.   1
   2   5  -1 232454.  14498.   1
  -2  -5  -1 245222.  15288.   1
  -2   5   1 221746.  13830.   1
   2  -5   1 225123.  14053.   1
   2   5   3 616886.  38460.   1
  -5   2   3 688632.  42941.   1
   5  -2   3 558649.  34835.   1
   5   2  -3 620922.  38707.   1
   5   2  -3 551482.  34382.   1
  -5  -2  -3 574629.  35824.   1
   5  -2  -3 663014.  41334.   1
  -2  -5  -3 719769.  44876.   1
   2  -5  -5 264333.  16491.   1
   2   5   5 240609.  15008.   1
   5   2   5 247446.  15437.   1
  -5  -2   5 329489.  20544.   1
  -5   2  -5 246458.  15371.   1
   2   5  -5 245964.  15338.   1
   2   5  -5 251977.  15717.   1
  -2   5   5 264250.  16483.   1
   2  -5   5 259308.  16211.   1
  -2   5  -7  13138. 823.228   1
   2  -5  -7  12718. 803.376   1
   2   5   7  12306. 777.759   1
  -2  -5   7  13245. 829.488   1
  -5   2   7  13517. 850.905   1
   5  -2   7  13155. 827.017   1
   5   2  -7  13105. 825.370   1
  -5  -2  -7  10453. 657.495   1
   5   2   7  13204. 831.960   1
  -5  -2   7  13361. 838.549   1
  -5   2  -7  14110. 883.030   1
   5  -2  -7  13822. 873.146   1
   2   5  -7  12669. 796.045   1
  -2  -5  -7  12208. 770.098   1
  -2   5   7  12661. 801.317   1
   2  -5   7  12570. 788.879   1
  -2   5  -9  14909. 935.749   1
   2  -5  -9  14325. 905.271   1
   2   5   9  14308. 904.447   1
  -2  -5   9  13699. 859.966   1
  -5   2   9  14596. 919.274   1
   5   2  -9  15198. 958.813   1
  -5  -2  -9  13138. 827.017   1
   5   2   9  14868. 937.396   1
  -5  -2   9  14498. 911.037   1
   5  -2  -9  15568. 984.348   1
   2   5  -9  13929. 878.088   1
  -2  -5  -9  14275. 899.505   1
  -2   5   9  14423. 913.508   1
   2  -5   9  13468. 846.787   1
  -2   5 -11 128171. 8001.64   1
   2  -5 -11 127265. 7948.92   1
   2   5  11 122405. 7644.97   1
  -5   2  11 120758. 7537.88   1
   5  -2  11 120758. 7537.06   1
   5   2 -11 125206. 7819.60   1
  -5  -2 -11 122982. 7678.74   1
   5   2  11 124712. 7785.00   1
  -5  -2  11 123970. 7735.58   1
   5  -2 -11 126030. 7873.14   1
   2   5 -11 133443. 8336.07   1
  -2  -5 -11 125535. 7836.07   1
  -2   5  11 125535. 7842.66   1
   2  -5  11 119604. 7469.52   1
  -2   5 -13  50659. 3167.21   1
   2  -5 -13  51754. 3241.35   1
   2   5  13  51334. 3216.64   1
  -2  -5  13  51862. 3242.17   1
  -5   2  13  50890. 3184.51   1
   5  -2  13  49736. 3113.67   1
   5   2 -13  52191. 3270.18   1
  -5  -2 -13  52018. 3254.53   1
   5   2  13  50684. 3173.80   1
  -5  -2  13  52257. 3267.71   1
  -5   2 -13  50280. 3144.15   1
   5  -2 -13  51886. 3251.23   1
   2   5 -13  51697. 3235.58   1
  -2  -5 -13  51211. 3204.28   1
  -2   5  13  52998. 3320.43   1
   2  -5  13  49638. 3105.43   1
  -2   5 -15 2362.44 158.319   1
   2  -5 -15 2413.51 167.463   1
   2   5  15 2334.43 164.827   1
  -2  -5  15 2259.47 151.400   1
  -5   2  15 2252.06 155.189   1
   5  -2  15 2140.85 148.600   1
  -5  -2 -15 2382.21 162.520   1
  -5   2 -15 2269.36 153.954   1
   5  -2 -15 2440.69 172.076   1
   2   5 -15 2453.05 168.039   1
  -2  -5 -15 2315.48 159.226   1
  -2   5  15 2447.28 171.993   1
   2  -5  15 2371.50 161.614   1
  -2   5 -17  26170. 1643.33   1
   2  -5 -17  26400. 1662.27   1
   2   5  17  26400. 1666.39   1
  -2  -5  17  25881. 1625.20   1
  -5   2  17  26293. 1654.03   1
   5  -2  17  24819. 1564.25   1
  -5  -2 -17  26647. 1675.45   1
   5   2  17  26639. 1679.57   1
  -5  -2  17  25297. 1589.78   1
   5  -2 -17  27372. 1724.87   1
   2   5 -17  25453. 1602.96   1
  -2  -5 -17  26796. 1684.51   1
  -2   5  17  26096. 1645.80   1
   2  -5  17  27446. 1725.70   1
   2  -5 -19 3825.37 256.754   1
   2   5  19 4017.29 273.064   1
  -2  -5  19 3823.72 252.636   1
  -5   2  19 3652.39 244.398   1
   5  -2  19 3994.23 269.851   1
   5   2 -19 4037.06 271.828   1
  -5  -2 -19 4177.10 277.100   1
   5   2  19 3846.78 262.026   1
  -5  -2  19 3781.71 249.753   1
  -5   2 -19 3911.86 259.555   1
   5  -2 -19 3873.14 261.697   1
   2   5 -19 4132.62 275.535   1
  -2  -5 -19 3934.10 261.285   1
  -2   5  19 3794.07 257.166   1
   2  -5  19 3836.08 260.708   1
  -2   5 -21 4341.84 286.902   1
   2  -5 -21 4342.66 289.868   1
   2   5  21 4266.88 290.362   1
  -2  -5  21 4943.16 326.029   1
  -5   2  21 4134.26 274.794   1
   5  -2  21 4743.82 319.275   1
  -5  -2  21 4132.62 272.076   1
  -5   2 -21 4722.40 312.438   1
   5  -2 -21 4249.58 285.337   1
   2   5 -21 4448.10 295.552   1
  -2  -5 -21 4232.29 280.642   1
  -2   5  21 4298.18 288.962   1
   2  -5  21 5126.02 340.115   1
  -2   5 -23  12677. 807.413   1
   2  -5 -23  12949. 826.194   1
   2   5  23  12751. 819.110   1
  -2  -5  23  13468. 855.848   1
  -5   2  23  12356. 787.643   1
   5   2 -23  13040. 833.607   1
  -5  -2 -23  13262. 844.315   1
   5   2  23  12759. 818.121   1
  -5  -2  23  12175. 773.558   1
   2   5 -23  13221. 844.315   1
  -2  -5 -23  12603. 803.376   1
  -2   5  23  12356. 790.938   1
   2  -5  23  12595. 803.624   1
  -2   5 -25 2271.00 164.003   1
   2  -5 -25 2109.55 153.048   1
   2   5  25 2247.94 168.698   1
  -2  -5  25 2106.26 149.670   1
  -5   2  25 2093.08 150.659   1
   5  -2  25 2219.93 166.227   1
   5   2 -25 2270.18 164.415   1
  -5  -2 -25 1997.53 149.588   1
   5   2  25 2125.20 159.720   1
  -5  -2  25 2132.62 150.494   1
  -5   2 -25 2051.89 151.565   1
   5  -2 -25 2162.27 157.249   1
   2   5 -25 2205.93 161.697   1
  -2  -5 -25 2195.22 158.978   1
  -2   5  25 1934.92 144.316   1
   2  -5  25 2112.02 151.977   1
  -2   5 -27 3771.82 258.896   1
   2  -5 -27 3773.47 257.990   1
   2   5  27 3608.73 251.894   1
  -2  -5  27 3501.64 236.408   1
  -5   2  27 3766.06 255.107   1
   5  -2  27 3626.03 254.613   1
   5   2 -27 3853.37 264.250   1
  -5  -2 -27 3434.10 238.303   1
   5   2  27 3746.29 261.285   1
  -5  -2  27 3778.41 253.624   1
   5  -2 -27 3831.96 262.520   1
   2   5 -27 3813.01 262.767   1
  -2  -5 -27 3961.28 269.604   1
  -2   5  27 3845.96 263.262   1
   2  -5  27 3721.58 253.295   1
  -2   5 -29 2553.54 187.891   1
   2  -5 -29 2465.40 178.748   1
   2   5  29 2520.59 185.914   1
  -2  -5  29 2376.44 168.204   1
  -5   2  29 2473.64 176.112   1
   5  -2  29 2404.45 178.171   1
   5   2 -29 2593.90 188.138   1
  -5  -2 -29 2490.11 189.127   1
   5   2  29 2502.47 187.809   1
  -5  -2  29 2416.80 170.758   1
  -5   2 -29 2461.28 189.950   1
   5  -2 -29 2628.50 191.186   1
   2   5 -29 2594.73 190.033   1
  -2  -5 -29 2481.05 181.466   1
  -2   5  29 2545.30 183.196   1
   2  -5  29 2443.16 175.535   1
   5   3   0 281548.  17562.   1
  -5  -3   0 332042.  20708.   1
   5  -3   0 277594.  17315.   1
   5  -3   0 303459.  18929.   1
   3   5   0 329489.  20544.   1
  -3  -5   0 312191.  19473.   1
  -3   5   0 302059.  18839.   1
   3  -5   0 284184.  17727.   1
   3  -5  -2 5984.34 380.395   1
   3   5   2 5425.04 343.657   1
  -3  -5   2 5657.33 360.131   1
  -5   3   2 6998.35 440.774   1
   5  -3   2 6621.08 438.879   1
   5   3  -2 5260.29 339.785   1
  -5  -3  -2 6234.75 402.224   1
   5   3   2 5926.68 373.805   1
  -5  -3   2 6336.07 400.659   1
   5  -3  -2 6232.28 394.645   1
  -3  -5  -2 6018.94 379.242   1
  -3   5   2 5863.26 371.252   1
   3  -5   2 5845.96 367.133   1
   3  -5   2 5219.11 328.336   1
  -3   5  -4  63789. 3990.94   1
   3  -5  -4  66944. 4182.86   1
   3   5   4  68880. 4301.48   1
  -5   3   4  65923. 4115.32   1
   5  -3   4  69975. 4365.73   1
   5   3  -4  69728. 4351.73   1
   5   3  -4  63838. 3985.99   1
   5   3   4  59769. 3732.29   1
  -5   3  -4  73287. 4585.66   1
   5  -3  -4  67916. 4241.35   1
   3   5  -4  66870. 4176.27   1
   3   5  -4  69687. 4347.61   1
  -3   5   4  63624. 3974.46   1
   3  -5   4  70313. 4399.50   1
  -3   5  -6 105272. 6570.83   1
   3  -5  -6  98105. 6128.49   1
   3   5   6  92834. 5797.36   1
  -3  -5   6  94646. 5906.09   1
  -5   3   6  96046. 5997.52   1
   5  -3   6 101235. 6315.48   1
   5   3  -6  87479. 5457.98   1
  -5  -3  -6 101400. 6324.54   1
   5   3   6  93740. 5850.08   1
  -5   3  -6 108567. 6772.65   1
   5  -3  -6  99259. 6196.04   1
   3   5  -6  96623. 6030.47   1
  -3  -5  -6  89786. 5603.78   1
   3  -5   6  96046. 5998.35   1
  -3   5  -8 163179.  10181.   1
   3  -5  -8 154860. 9670.50   1
   3   5   8 152883. 9538.71   1
  -3  -5   8 146870. 9159.79   1
  -5   3   8 146128. 9118.61   1
   5  -3   8 153212. 9563.42   1
   5   3  -8 151565. 9456.33   1
  -5  -3  -8 157084. 9802.30   1
   5   3   8 152801. 9538.71   1
  -5  -3   8 152965. 9546.94   1
  -5   3  -8 174876.  10906.   1
   5  -3  -8 154860. 9670.50   1
   3   5  -8 151235. 9431.62   1
  -3  -5  -8 150741. 9406.91   1
  -3   5   8 153542. 9588.13   1
   3  -5   8 151977. 9481.04   1
  -3   5 -10  31960. 1999.17   1
   3  -5 -10  32265. 2025.53   1
   3   5  10  31689. 1988.47   1
  -3  -5  10  30857. 1929.98   1
  -5   3  10  32306. 2024.71   1
   5   3 -10  32026. 2008.24   1
  -5  -3 -10  31952. 2001.65   1
   5   3  10  31334. 1964.58   1
  -5  -3  10  31804. 1990.11   1
   5  -3 -10  33048. 2075.78   1
   3   5 -10  31606. 1981.05   1
  -3  -5 -10  31804. 1993.41   1
  -3   5  10  32595. 2046.13   1
   3  -5  10  30247. 1894.56   1
   3  -5 -12  35231. 2211.69   1
   3   5  12  35906. 2252.88   1
  -3  -5  12  35082. 2194.40   1
  -5   3  12  35857. 2247.11   1
   5  -3  12  34506. 2162.27   1
   5   3 -12  36516. 2291.60   1
  -5  -3 -12  34638. 2170.51   1
   5   3  12  35338. 2216.64   1
  -5  -3  12  36112. 2260.29   1
  -5   3 -12  34390. 2152.39   1
   5  -3 -12  36137. 2270.18   1
   3   5 -12  35280. 2212.52   1
  -3  -5 -12  36680. 2298.19   1
  -3   5  12  35395. 2222.40   1
  -3   5 -14 8673.80 550.411   1
   3  -5 -14 9151.56 586.985   1
   3   5  14 8599.66 552.883   1
  -3  -5  14 9275.11 587.067   1
  -5   3  14 8986.81 573.887   1
   5  -3  14 8377.26 535.337   1
   5   3 -14 9299.83 596.787   1
  -5  -3  14 9415.15 597.528   1
  -5   3 -14 8583.19 544.810   1
   5  -3 -14 9308.06 598.434   1
   3   5 -14 9044.47 578.747   1
  -3  -5 -14 8879.73 566.886   1
  -3   5  14 8978.57 576.441   1
   3  -5  14 8706.75 556.177   1
  -3   5 -16  16128. 1016.47   1
   3  -5 -16  16680. 1056.84   1
   3   5  16  15923. 1011.53   1
  -3  -5  16  15527. 978.582   1
  -5   3  16  16071. 1016.47   1
   5  -3  16  15931. 1009.88   1
   5   3 -16  16853. 1069.19   1
  -5  -3 -16  17199. 1085.67   1
   5   3  16  16787. 1064.25   1
  -5   3 -16  16351. 1030.48   1
   5  -3 -16  16977. 1076.61   1
   3   5 -16  16318. 1033.77   1
  -3  -5 -16  16969. 1071.66   1
  -3   5  16  16005. 1016.47   1
   3  -5  16  16054. 1015.65   1
  -3   5 -18  16787. 1059.31   1
   3  -5 -18  17158. 1087.31   1
   3   5  18  17315. 1100.49   1
  -3  -5  18  16326. 1029.65   1
  -5   3  18  16507. 1045.30   1
   5   3 -18  16903. 1073.31   1
  -5  -3 -18  16993. 1074.13   1
   5   3  18  16458. 1045.30   1
  -5  -3  18  15321. 967.050   1
  -5   3 -18  18418. 1163.92   1
   5  -3 -18  16837. 1069.19   1
   3   5 -18  17068. 1081.55   1
  -3  -5 -18  17100. 1080.72   1
  -3   5  18  16944. 1074.96   1
   3  -5  18  17619. 1114.50   1
  -3   5 -20 3360.79 224.382   1
   3  -5 -20 3433.28 232.949   1
  -3  -5  20 3214.99 214.497   1
  -5   3  20 3195.22 217.051   1
   5  -3  20 3727.34 255.931   1
   5   3 -20 3219.93 222.570   1
   5   3  20 3191.10 223.641   1
  -5  -3  20 3028.00 203.130   1
  -5   3 -20 3694.40 248.105   1
   5  -3 -20 3232.29 221.581   1
   3   5 -20 3218.28 219.852   1
  -3  -5 -20 3490.94 234.596   1
  -3   5  20 3204.28 219.687   1
   3  -5  20 4023.06 271.499   1
  -3   5 -22 1116.14  89.786   1
   3  -5 -22 1011.53  83.525   1
   3   5  22 1059.31  92.834   1
  -3  -5  22 1126.85  88.221   1
  -5   3  22  991.76  81.071   1
   5  -3  22 1344.31 113.427   1
   5   3 -22 1046.13  88.385   1
  -5  -3 -22 1006.59  86.491   1
   5   3  22  949.75  85.585   1
  -5  -3  22 1043.66  81.359   1
  -5   3 -22 1029.65  86.738   1
   5  -3 -22 1037.89  86.326   1
   3   5 -22  938.22  79.967   1
  -3  -5 -22 1050.25  87.232   1
  -3   5  22  951.40  80.964   1
   3  -5  22 1072.49  86.820   1
  -3   5 -24 3710.05 251.647   1
   3  -5 -24 3669.68 250.082   1
   3   5  24 3661.45 260.626   1
  -3  -5  24 3771.00 251.894   1
   5  -3  24 3545.30 245.552   1
   5   3 -24 3509.88 241.104   1
  -5  -3 -24 3726.52 253.542   1
   5   3  24 3617.79 251.977   1
  -5  -3  24 3776.77 251.977   1
  -5   3 -24 3584.84 245.140   1
   3   5 -24 3590.61 245.634   1
   3  -5  24 3604.61 244.728   1
  -3   5 -26  684.35  68.954   1
   3  -5 -26  660.63  67.109   1
   3   5  26  678.58  74.390   1
  -3  -5  26  735.91  65.156   1
  -5   3  26  669.60  65.247   1
   5  -3  26  709.22  71.927   1
   5   3 -26  671.99  67.175   1
  -5  -3 -26  655.85  70.478   1
   5   3  26  652.31  71.614   1
  -5   3 -26  542.67  67.644   1
   5  -3 -26  721.42  69.465   1
   3   5 -26  660.71  66.837   1
  -3  -5 -26  584.60  63.352   1
  -3   5  26  620.59  63.600   1
   3  -5  26  736.49  67.636   1
  -3   5 -28  270.68  57.199   1
   3  -5 -28  265.32  47.949   1
   3   5  28  206.51  48.130   1
  -5   3  28  253.38  43.550   1
   5  -3  28  307.25  49.308   1
   5   3 -28  206.51  41.087   1
  -5  -3  28  213.10  35.931   1
  -5   3 -28  218.04  61.845   1
   5  -3 -28  291.76  49.316   1
   3   5 -28  267.46  48.501   1
  -3  -5 -28  228.09  50.222   1
  -3   5  28  295.39  46.310   1
   3  -5  28  252.64  39.934   1
  -4   5  -1 214497.  13377.   1
   4  -5  -1 197446.  12315.   1
   4   5   1 216557.  13501.   1
  -4  -5   1 243080.  15173.   1
  -5   4   1 197776.  12331.   1
   5  -4   1 220016.  13723.   1
   5  -4   1 236573.  14753.   1
   5   4   1 212685.  13262.   1
  -5  -4   1 208155.  12982.   1
   5  -4  -1 213426.  13311.   1
   4   5  -1 177842.  11096.   1
  -4  -5  -1 244975.  15280.   1
  -4   5   1 205354.  12809.   1
   4  -5   1 221746.  13839.   1
   4  -5  -3  79975. 4995.05   1
   4   5   3  74292. 4637.56   1
  -4  -5   3  97034. 6055.18   1
  -5   4   3  84514. 5276.77   1
   5  -4   3 103377. 6448.92   1
   5   4  -3  77636. 4850.08   1
   5   4  -3  86491. 5397.03   1
  -5   4  -3  81985. 5116.14   1
   5  -4  -3  86903. 5425.04   1
   4   5  -3  80420. 5027.18   1
  -4   5   3  83278. 5200.16   1
   4  -5   3  91268. 5696.86   1
   4  -5   3  77586. 4843.49   1
  -4   5  -5  66614. 4165.56   1
   4   5   5  61581. 3846.78   1
   5   4  -5  58056. 3625.20   1
  -5  -4  -5  64687. 4037.06   1
   5   4   5  61112. 3817.95   1
  -5   4  -5  61952. 3878.09   1
   5  -4  -5  62109. 3882.20   1
   4   5  -5  64110. 4004.11   1
   4   5  -5  59621. 3721.58   1
   4  -5   5  74209. 4633.44   1
  -4   5  -7 158649. 9901.14   1
   4  -5  -7 147282. 9192.74   1
   4   5   7 144563. 9019.76   1
  -4  -5   7 133773. 8344.31   1
  -5   4   7 148764. 9283.35   1
   5  -4   7 146211. 9126.84   1
   5   4  -7 141516. 8830.30   1
  -5  -4  -7 122323. 7634.26   1
   5   4   7 149588. 9341.01   1
  -5  -4   7 143245. 8937.39   1
  -5   4  -7 154283. 9629.32   1
   5  -4  -7 150576. 9398.67   1
  -4  -5  -7 136491. 8517.29   1
  -4   5   7 148764. 9283.35   1
  -4   5  -9 147199. 9184.50   1
   4  -5  -9 131301. 8198.51   1
   4   5   9 131219. 8192.74   1
  -4  -5   9 124876. 7791.59   1
  -5   4   9 127842. 7981.05   1
   5  -4   9 129160. 8062.60   1
   5   4  -9 128913. 8045.30   1
  -5  -4  -9 124464. 7766.06   1
   5   4   9 128089. 7995.05   1
  -5  -4   9 128665. 8028.82   1
  -5   4  -9 148023. 9233.93   1
   5  -4  -9 131796. 8228.16   1
   4   5  -9 129736. 8098.84   1
  -4  -5  -9 121911. 7612.02   1
  -4   5   9 127595. 7963.75   1
   4  -5   9 129901. 8107.08   1
  -4   5 -11 4693.57 299.753   1
   4  -5 -11 5201.81 340.444   1
   4   5  11 4871.49 317.792   1
  -4  -5  11 4912.68 313.344   1
  -5   4  11 4981.05 323.805   1
   5   4 -11 4742.99 309.308   1
  -5  -4 -11 4919.27 318.369   1
   5   4  11 4766.88 310.461   1
  -5  -4  11 4850.08 309.720   1
  -5   4 -11 5279.24 336.738   1
   5  -4 -11 5123.55 336.161   1
  -4  -5 -11 4836.07 313.426   1
  -4   5  11 5326.19 346.540   1
   4  -5  11 4947.28 318.204   1
  -4   5 -13 8772.64 555.683   1
  -4  -5  13 9143.32 578.088   1
   5  -4  13 8467.87 539.703   1
   5   4 -13 8714.98 559.966   1
   5   4  13 8879.73 568.533   1
  -5  -4  13 8970.34 568.286   1
  -5   4 -13 8731.46 553.706   1
   4   5 -13 8846.78 566.556   1
   4  -5  13 8311.36 530.477   1
  -4   5 -15 4530.47 292.504   1
   4  -5 -15 4781.71 316.145   1
   4   5  15 4596.37 304.365   1
  -4  -5  15 4427.51 285.585   1
  -5   4  15 4651.56 305.601   1
   5  -4  15 5004.94 327.100   1
   5   4 -15 4879.73 322.817   1
  -5  -4 -15 4651.56 304.118   1
   5   4  15 4559.30 301.235   1
  -5  -4  15 4523.88 292.257   1
  -5   4 -15 4396.21 284.761   1
   5  -4 -15 4629.32 307.331   1
   4   5 -15 4551.07 301.153   1
  -4  -5 -15 4830.31 315.486   1
  -4   5  15 4324.54 286.244   1
   4  -5  15 4707.57 308.566   1
  -4   5 -17  21178. 1331.96   1
   4  -5 -17  22306. 1408.57   1
   4   5  17  22488. 1420.92   1
  -5   4  17  22694. 1429.98   1
   5  -4  17  23344. 1473.64   1
   5   4 -17  22727. 1435.75   1
  -5  -4 -17  22059. 1388.80   1
   5   4  17  22924. 1448.10   1
  -5  -4  17  21540. 1354.20   1
  -5   4 -17  20988. 1320.43   1
   5  -4 -17  23270. 1470.34   1
   4   5 -17  22348. 1411.04   1
  -4  -5 -17  22595. 1422.57   1
  -4   5  17  21384. 1350.08   1
   4  -5  17  23303. 1469.52   1
   4   5  19  11474. 736.655   1
  -4  -5  19  11853. 751.647   1
  -5   4  19  11112. 710.708   1
   5  -4  19  12809. 819.274   1
   5   4 -19  11458. 734.184   1
  -5  -4 -19  11820. 752.306   1
   5   4  19  11549. 741.433   1
  -5  -4  19  11647. 738.549   1
  -5   4 -19  11549. 734.184   1
   4   5 -19  11713. 750.164   1
  -4  -5 -19  11021. 702.470   1
   4  -5  19  12916. 825.370   1
  -4   5 -21  19555. 1234.76   1
   4  -5 -21  18196. 1152.39   1
   4   5  21  18871. 1199.34   1
  -4  -5  21  20725. 1306.42   1
  -5   4  21  18789. 1187.81   1
   5  -4  21  23633. 1498.35   1
   5   4 -21  19407. 1230.64   1
   5   4  21  19259. 1223.23   1
  -5  -4  21  19160. 1207.58   1
  -5   4 -21  19349. 1222.40   1
   5  -4 -21  18937. 1200.16   1
   4   5 -21  19044. 1206.75   1
  -4  -5 -21  19662. 1242.17   1
  -4   5  21  18237. 1155.68   1
   4  -5  21  21013. 1330.31   1
  -4   5 -23 6186.16 404.860   1
   4  -5 -23 6060.95 398.270   1
   4   5  23 6053.54 402.965   1
  -4  -5  23 6363.26 412.273   1
  -5   4  23 6009.88 393.657   1
   5  -4  23 5640.85 373.723   1
   5   4 -23 5848.43 386.655   1
  -5  -4 -23 6390.44 417.627   1
   5   4  23 6054.36 402.471   1
  -5  -4  23 6165.56 399.752   1
  -5   4 -23 5912.68 387.973   1
   5  -4 -23 6055.18 398.105   1
   4   5 -23 6084.84 400.988   1
  -4   5  23 6140.03 402.718   1
   4  -5  23 5794.89 381.136   1
  -4   5 -25 3063.42 214.909   1
   4  -5 -25 2918.45 203.130   1
   4   5  25 2878.91 207.825   1
  -4  -5  25 3034.59 205.766   1
  -5   4  25 2894.56 201.235   1
   5  -4  25 3086.49 217.463   1
   5   4 -25 2884.68 203.377   1
  -5  -4 -25 2791.60 197.446   1
   5   4  25 3034.59 218.122   1
  -5  -4  25 2761.94 188.797   1
  -5   4 -25 2899.50 205.189   1
   5  -4 -25 2855.85 199.917   1
   4   5 -25 2920.92 205.025   1
  -4  -5 -25 3019.77 210.626   1
  -4   5  25 2938.22 204.283   1
   4  -5  25 2792.42 196.293   1
  -4   5 -27  656.42  75.074   1
   4   5  27  732.29  80.239   1
   5  -4  27  748.52  73.690   1
   5   4 -27  710.21  71.005   1
  -5  -4 -27  561.45  68.311   1
   5   4  27  618.70  70.857   1
  -5  -4  27  708.24  63.287   1
  -5   4 -27  602.55  79.679   1
   4   5 -27  749.75  74.440   1
  -4  -5 -27  592.01  70.684   1
   4  -5  27  760.05  71.829   1
  -4   5 -29  881.38 100.906   1
   4  -5 -29 1084.02  97.446   1
   4   5  29  852.55  88.221   1
  -4  -5  29  920.92  77.677   1
  -5   4  29 1023.89  89.044   1
   5  -4  29  983.52  88.138   1
  -5  -4 -29  929.16 101.483   1
   5   4  29  886.33  89.292   1
  -5  -4  29  898.68  77.405   1
  -5   4 -29  976.11 113.097   1
   5  -4 -29  995.06  91.516   1
   4   5 -29  927.51  87.809   1
  -4  -5 -29  866.56  92.175   1
  -4   5  29  998.35  87.974   1
   4  -5  29  920.10  81.952   1
   5   5   0 929983.  57974.   1
  -5   5   0 848434.  52924.   1
   5  -5   0 763591.  47619.   1
  -5  -5   2  22117. 1387.15   1
   5  -5  -2  23484. 1471.17   1
   5   5  -2  23443. 1486.00   1
  -5   5   2  21269. 1331.14   1
   5  -5   2  22076. 1379.74   1
   5   5   4 6514.82 413.838   1
  -5   5  -4 7352.55 461.861   1
   5   5  -4 7462.93 476.194   1
  -5  -5  -4 7462.93 470.098   1
  -5   5   4 7520.59 475.864   1
   5  -5   4 7334.42 459.472   1
   5   5   6 165321.  10321.   1
  -5   5  -6 173970.  10865.   1
   5  -5  -6 175453.  10956.   1
   5   5  -6 162438.  10132.   1
  -5  -5  -6 174794.  10906.   1
  -5   5   6 173229.  10807.   1
   5   5   8 8009.05 510.049   1
  -5  -5   8 7568.36 476.523   1
  -5   5  -8 7691.10 482.784   1
   5  -5  -8 8303.12 531.960   1
   5   5  -8 7757.82 492.092   1
  -5  -5  -8 8311.36 526.935   1
  -5   5   8 7593.90 484.596   1
   5  -5   8 7504.94 473.970   1
   5   5  10  181.05  28.674   1
  -5  -5  10  164.58  20.000   1
  -5   5 -10  119.28  22.166   1
   5  -5 -10  185.34  30.848   1
   5   5 -10  170.18  27.496   1
  -5  -5 -10  183.69  31.903   1
  -5   5  10  150.08  27.117   1
   5  -5  10  178.17  22.282   1
   5   5  12  121.99  25.247   1
  -5  -5  12  135.01  22.257   1
  -5   5 -12  218.53  30.593   1
   5  -5 -12  124.13  28.830   1
   5   5 -12  106.92  26.491   1
  -5  -5 -12  118.29  26.779   1
  -5   5  12  123.39  26.903   1
   5   5  14   40.62  21.886   1
  -5  -5  14   29.51  15.033   1
  -5   5 -14   -3.48  22.051   1
   5  -5 -14    3.29  21.334   1
   5   5 -14   49.17  25.486   1
  -5  -5 -14    0.25  23.122   1
  -5   5  14   13.45  20.461   1
   5  -5  14   11.94  19.547   1
   5   5  16  147.61  32.842   1
  -5   5 -16  117.46  26.367   1
   5  -5 -16  167.05  31.952   1
  -5  -5 -16  145.72  33.007   1
  -5   5  16  136.57  29.110   1
   5  -5  16   96.38  27.521   1
   5   5  18   36.71  31.392   1
  -5  -5  18   19.36  19.572   1
  -5   5 -18   23.46  25.642   1
   5  -5 -18   13.28  22.990   1
   5   5 -18   18.41  25.914   1
  -5  -5 -18   28.82  30.585   1
  -5   5  18   16.67  23.979   1
   5  -5  18   18.67  27.603   1
   5   5  20    9.43  32.356   1
  -5  -5  20   31.88  20.486   1
  -5   5 -20   12.66  31.886   1
   5  -5 -20   24.50  24.020   1
   5   5 -20   23.71  27.488   1
  -5  -5 -20   39.56  35.338   1
  -5   5  20   38.99  25.041   1
   5  -5  20   58.36  32.372   1
   5   5  22  30231. 1908.56   1
  -5   5 -22  29926. 1882.21   1
   5  -5 -22  29959. 1887.15   1
  -5  -5 -22  31326. 1970.34   1
  -5   5  22  29811. 1876.44   1
   5  -5  22  29778. 1876.44   1
  -5  -5  24 8393.73 538.138   1
  -5   5 -24 8673.80 562.932   1
   5  -5 -24 8046.94 522.734   1
   5   5 -24 8138.38 529.654   1
  -5  -5 -24 8344.31 540.444   1
  -5   5  24 8134.26 526.359   1
   5  -5  24 8525.53 554.118   1
   5   5  26  419.11  59.481   1
  -5  -5  26  500.74  49.687   1
  -5   5 -26  389.62  67.084   1
   5  -5 -26  468.62  54.778   1
   5   5 -26  408.81  53.460   1
  -5  -5 -26  385.50  58.278   1
  -5   5  26  457.50  52.224   1
   5  -5  26  558.48  59.432   1
   5   5  28 1244.64 111.450   1
  -5  -5  28 1216.64  94.481   1
  -5   5 -28 1252.06 123.888   1
   5  -5 -28 1300.66 108.237   1
   5   5 -28 1218.29 104.448   1
  -5  -5 -28 1292.42 114.992   1
  -5   5  28 1272.65 102.553   1
   5  -5  28 1351.73 111.038   1
  -6   0   0 190856.  11903.   1
   6   0   0 182619.  11400.   1
   0   6   0 207166.  12924.   1
   0  -6   0 176524.  11013.   1
   6   0   2  48443. 3028.00   1
  -6   0  -2  41664. 2611.20   1
   6   0  -2  39975. 2497.53   1
   6   0  -2  46285. 2889.62   1
   0  -6  -2  43707. 2729.82   1
   0   6   2  43525. 2719.93   1
   6   0   4 576111.  35923.   1
   0   6  -4 611614.  38188.   1
   0  -6  -4 670757.  41829.   1
  -6   0   6 1228.17  83.196   1
   6   0  -6 1240.53  86.985   1
   0   6  -6 1233.11  81.960   1
   0  -6  -6 1224.88  85.914   1
   0   6   6 1190.28  85.997   1
   0  -6   6 1334.43  85.420   1
   6   0   8  253.46  28.460   1
  -6   0   8  222.82  25.469   1
  -6   0  -8  305.85  29.712   1
   6   0  -8  180.40  27.051   1
   0   6  -8  185.17  21.285   1
   0  -6  -8  210.38  27.479   1
   0   6   8  167.87  26.656   1
   0  -6   8  218.62  19.835   1
   6   0  10 6740.52 430.560   1
  -6   0  10 6103.78 389.538   1
  -6   0 -10 5700.16 363.426   1
   6   0 -10 7224.87 464.991   1
   0   6 -10 6765.23 430.395   1
   0  -6 -10 7119.43 455.848   1
   0   6  10 7423.39 477.924   1
   0  -6  10 5917.62 374.794   1
   6   0  12  32273. 2023.89   1
  -6   0  12  33369. 2090.61   1
  -6   0 -12  29382. 1841.84   1
   6   0 -12  35140. 2207.58   1
   0   6 -12  32545. 2038.71   1
   0  -6 -12  32603. 2045.30   1
   0   6  12  32759. 2059.31   1
   6   0  14  337.73  37.389   1
   6   0 -14  333.69  42.471   1
   0   6 -14  368.45  37.142   1
   0  -6 -14  366.23  40.741   1
   0   6  14  394.32  45.527   1
   0  -6  14  443.90  39.753   1
  -6   0  16  13295. 841.844   1
  -6   0 -16  12924. 818.615   1
   6   0 -16  13476. 859.966   1
   0   6 -16  13114. 830.312   1
   0  -6 -16  13147. 834.431   1
   0   6  16  13624. 869.027   1
   0  -6  16  13979. 882.207   1
   6   0  18   54.58  27.405   1
  -6   0  18   29.58  22.191   1
  -6   0 -18   81.96  31.112   1
   6   0 -18   26.88  26.466   1
   0   6 -18   60.06  21.647   1
   0  -6 -18   58.25  27.430   1
   0   6  18   28.41  28.921   1
   0  -6  18   78.12  23.591   1
   6   0  20  11516. 738.879   1
  -6   0 -20  12965. 825.370   1
   0   6 -20  12117. 771.334   1
   0  -6 -20  11829. 753.788   1
   0   6  20  12208. 783.360   1
   0  -6  20  13740. 872.322   1
  -6   0  22 5136.73 335.832   1
  -6   0 -22 5570.83 366.062   1
   6   0 -22 5499.99 364.332   1
   0   6 -22 5605.43 367.051   1
   0  -6 -22 5485.17 359.308   1
   0   6  22 5614.49 372.652   1
   0  -6  22 5409.39 353.047   1
   6   0  24 4103.79 284.019   1
  -6   0  24 3636.73 243.739   1
  -6   0 -24 3777.59 258.072   1
   6   0 -24 3513.18 241.598   1
   0   6 -24 3652.39 247.858   1
   0  -6 -24 3666.39 248.352   1
   0  -6  24 3710.87 248.517   1
  -6   0  26   33.22  24.489   1
   6   0 -26   53.43  27.710   1
   0   6 -26   -3.90  28.666   1
   0  -6 -26   21.81  31.153   1
   0   6  26   32.47  32.133   1
   0  -6  26   45.89  25.758   1
   6   0  28  175.95  45.782   1
  -6   0 -28   84.35  58.089   1
   6   0 -28  147.61  37.002   1
   0   6 -28  162.77  42.446   1
   0  -6 -28  172.16  42.751   1
   0   6  28  123.56  38.995   1
   0  -6  28  182.54  36.820   1
  -1   6  -1  65222. 4072.48   1
   1  -6  -1  75988. 4742.17   1
   1   6   1  73534. 4589.78   1
  -1  -6   1  66236. 4134.26   1
   6  -1   1  60264. 3772.65   1
   6   1  -1  60025. 3751.23   1
  -6  -1  -1  62834. 3927.51   1
  -6  -1   1  68731. 4290.77   1
  -6   1  -1  66829. 4172.98   1
   6  -1  -1  72059. 4498.35   1
   6  -1  -1  79506. 4960.46   1
   1   6  -1  64300. 4012.35   1
  -1   6   1  68797. 4295.71   1
   1  -6  -3 228253.  14242.   1
   1   6   3 226936.  14152.   1
  -1  -6   3 247199.  15420.   1
  -6   1   3 228583.  14250.   1
   6  -1   3 234431.  14621.   1
   6   1  -3 248352.  15494.   1
   6   1   3 214497.  13377.   1
  -6   1  -3 215651.  13460.   1
   1   6  -3 191021.  11919.   1
  -1  -6  -3 219769.  13707.   1
  -1   6   3 228501.  14259.   1
  -1   6  -5 145964. 9135.08   1
  -1   6  -5 158484. 9917.62   1
  -6   1   5 156754. 9777.58   1
   6  -1   5 169440.  10568.   1
   6   1  -5 159061. 9925.86   1
  -6  -1   5 158402. 9876.43   1
  -6   1  -5 152801. 9530.47   1
   6  -1  -5 154448. 9637.55   1
   1   6  -5 147776. 9225.69   1
   1   6  -5 159143. 9925.86   1
  -1   6   5 153954. 9604.60   1
  -1   6  -7  18839. 1179.57   1
   1  -6  -7  18608. 1170.51   1
   1   6   7  18888. 1188.63   1
  -1  -6   7  18353. 1147.45   1
  -6   1   7  18418. 1155.68   1
   6   1  -7  18674. 1172.98   1
  -6  -1  -7  19786. 1238.05   1
   6   1   7  19135. 1200.99   1
  -6  -1   7  18237. 1143.33   1
   6  -1  -7  19926. 1252.06   1
  -1  -6  -7  18328. 1151.56   1
  -1   6   7  19110. 1204.28   1
  -1   6  -9 124794. 7787.47   1
   1  -6  -9 119275. 7448.10   1
   1   6   9 122570. 7655.68   1
  -1  -6   9 118039. 7363.25   1
  -6   1   9 116062. 7243.81   1
   6  -1   9 121417. 7580.72   1
   6   1  -9 121087. 7561.77   1
  -6  -1  -9 109802. 6851.72   1
   6   1   9 121499. 7583.19   1
  -6  -1   9 119275. 7441.51   1
  -6   1  -9 133937. 8352.54   1
   6  -1  -9 122323. 7639.20   1
   1   6  -9 124053. 7742.99   1
  -1  -6  -9 118534. 7401.15   1
  -1   6   9 122982. 7682.04   1
   1  -6   9 115486. 7205.10   1
  -1   6 -11 109473. 6832.78   1
   1  -6 -11 107249. 6701.81   1
   1   6  11 108567. 6783.35   1
  -6   1  11 104366. 6518.12   1
   6  -1  11 103871. 6488.46   1
   6   1 -11 111614. 6971.99   1
  -6  -1 -11  98847. 6173.80   1
   6   1  11 102965. 6429.98   1
  -6  -1  11 105025. 6554.36   1
  -6   1 -11  95469. 5958.81   1
   6  -1 -11 109226. 6827.01   1
  -1  -6 -11 107249. 6698.51   1
  -1   6  11 107166. 6697.69   1
   1  -6  11 103212. 6443.98   1
  -1   6 -13 1023.06  74.481   1
   1   6  13  988.47  80.354   1
  -1  -6  13  823.48  60.824   1
  -6   1  13  921.75  71.211   1
   6   1 -13 1070.02  85.914   1
  -6  -1 -13  958.81  75.132   1
   6   1  13  957.17  74.514   1
  -6  -1  13  907.74  68.814   1
  -6   1 -13  967.05  74.745   1
   1   6 -13  984.35  75.000   1
  -1   6  13 1004.12  82.619   1
   1  -6  13  943.99  69.637   1
  -1   6 -15  14720. 928.335   1
   1  -6 -15  15066. 954.694   1
   1   6  15  14761. 939.044   1
  -1  -6  15  14399. 907.742   1
  -6   1  15  14901. 941.515   1
   6  -1  15  14176. 898.681   1
   6   1 -15  15239. 969.521   1
  -6  -1  15  14481. 914.332   1
  -6   1 -15  14654. 925.040   1
   6  -1 -15  15428. 981.053   1
   1   6 -15  14086. 891.268   1
  -1  -6 -15  14498. 918.451   1
  -1   6  15  14465. 920.922   1
   1  -6  15  14778. 932.454   1
  -1   6 -17 4210.87 275.865   1
   1  -6 -17 4209.22 279.242   1
   1   6  17 4232.29 284.843   1
  -1  -6  17 4164.74 272.158   1
  -6   1  17 4167.21 273.888   1
   6  -1  17 4123.55 274.711   1
   6   1 -17 4584.84 306.260   1
  -6  -1 -17 4119.44 271.746   1
   6   1  17 4075.78 272.652   1
  -6  -1  17 4239.70 277.347   1
  -6   1 -17 4163.92 274.052   1
   6  -1 -17 4424.21 296.211   1
   1   6 -17 3855.84 255.436   1
  -1  -6 -17 4220.75 278.748   1
  -1   6  17 4144.97 279.571   1
   1  -6  17 4034.59 264.580   1
   1   6  19  17010. 1083.19   1
  -6   1  19  16664. 1053.54   1
   6  -1  19  16870. 1071.66   1
  -6  -1 -19  16376. 1036.24   1
   6   1  19  16326. 1037.07   1
  -6  -1  19  16021. 1012.35   1
  -6   1 -19  17381. 1098.85   1
   6  -1 -19  16038. 1019.77   1
   1   6 -19  16466. 1042.83   1
  -1   6  19  16557. 1053.54   1
   1  -6  19  18196. 1149.92   1
  -1   6 -21 6293.24 408.566   1
   1  -6 -21 5922.56 386.738   1
   1   6  21 6088.96 402.471   1
  -1  -6  21 7319.60 473.558   1
  -6   1  21 6179.57 401.153   1
   6  -1  21 6521.41 428.912   1
   6   1 -21 6076.60 400.576   1
   6   1  21 6172.15 407.331   1
  -6  -1  21 5939.04 384.761   1
  -6   1 -21 6867.37 446.375   1
   6  -1 -21 6181.21 407.001   1
   1   6 -21 6261.11 408.319   1
  -1  -6 -21 6167.21 401.153   1
  -1   6  21 5985.17 395.140   1
   1  -6  21 6913.50 448.023   1
  -1   6 -23  11153. 712.685   1
   1  -6 -23  11178. 714.991   1
   1   6  23  11433. 737.396   1
  -1  -6  23  11112. 708.072   1
  -6   1  23  11590. 739.291   1
   6  -1  23  11845. 763.920   1
   6   1 -23  10988. 706.424   1
  -6  -1 -23  11474. 733.690   1
   6   1  23  10478. 676.276   1
  -6  -1  23  10766. 685.749   1
  -6   1 -23  11458. 733.195   1
   6  -1 -23  11367. 730.477   1
   1   6 -23  11540. 738.797   1
  -1  -6 -23  10980. 701.894   1
  -1   6  23  11244. 723.146   1
   1  -6  23  11450. 729.983   1
  -1   6 -25  156.84  39.316   1
   1  -6 -25  135.50  35.634   1
   1   6  25  154.70  43.212   1
  -1  -6  25  182.87  32.364   1
  -6   1  25  136.82  32.397   1
   6  -1  25  158.24  42.916   1
   6   1 -25  137.89  34.926   1
  -6  -1 -25  165.57  49.152   1
   6   1  25  138.80  42.702   1
  -6   1 -25  175.70  50.708   1
   6  -1 -25  147.78  33.122   1
   1   6 -25  147.86  35.914   1
  -1  -6 -25  151.24  37.718   1
  -1   6  25  166.97  39.382   1
  -1   6 -27 1128.50  97.035   1
  -1  -6  27 1047.77  85.585   1
  -6   1  27  988.47  82.191   1
   6  -1  27 1029.65  95.058   1
   6   1 -27 1041.19  90.527   1
  -6  -1 -27  881.38  95.140   1
   6   1  27  986.00  93.492   1
  -6  -1  27  988.47  81.441   1
  -6   1 -27  931.63  98.682   1
   6  -1 -27 1121.91  95.058   1
   1   6 -27 1073.31  93.410   1
   1  -6  27  983.52  82.949   1
  -1   6 -29  238.71  51.985   1
   1  -6 -29  217.05  44.901   1
   1   6  29  192.17  45.272   1
  -1  -6  29  258.98  39.250   1
  -6   1  29  294.56  42.842   1
   6  -1  29  196.29  47.051   1
   6   1 -29  231.63  43.666   1
  -6  -1 -29  164.58  68.278   1
   6   1  29  203.62  48.600   1
  -6  -1  29  271.83  40.741   1
  -6   1 -29  190.28  69.110   1
   6  -1 -29  259.97  47.175   1
   1   6 -29  183.20  46.145   1
  -1  -6 -29  195.88  48.105   1
  -1   6  29  236.41  45.807   1
   1  -6  29  245.72  40.404   1
   6   2   0 316474.  19753.   1
  -6  -2   0 307248.  19168.   1
   6  -2   0 314662.  19629.   1
   6  -2   0 268369.  16738.   1
   2   6   0 375535.  23418.   1
  -2  -6   0 329159.  20527.   1
  -2   6   0 326112.  20346.   1
   2  -6   0 307166.  19160.   1
  -2   6  -2 253459.  15881.   1
   2  -6  -2 263097.  16409.   1
   2   6   2 255272.  15923.   1
  -2  -6   2 254201.  15857.   1
  -6   2   2 245057.  15280.   1
   6  -2   2 221499.  13830.   1
   6   2  -2 270593.  16878.   1
   6   2   2 261120.  16285.   1
  -6   2  -2 238221.  14860.   1
   6  -2  -2 258319.  16112.   1
   2   6  -2 219687.  13699.   1
  -2  -6  -2 207660.  12949.   1
  -2   6   2 244728.  15264.   1
   2  -6  -4 3898.68 251.482   1
   2   6   4 3941.51 253.624   1
   6  -2   4 3737.23 236.820   1
   6   2  -4 4037.06 257.578   1
  -6  -2  -4 4041.18 257.743   1
   2   6  -4 4492.58 282.866   1
   2   6  -4 3577.43 235.338   1
  -2   6   4 4021.41 260.626   1
  -2   6  -6  45387. 2839.37   1
   2  -6  -6  44110. 2760.29   1
   2   6   6  41903. 2621.91   1
  -6   2   6  42035. 2626.85   1
   6  -2   6  49983. 3122.73   1
   6   2  -6  44003. 2751.23   1
  -6  -2  -6  45387. 2834.43   1
   6   2   6  41573. 2599.67   1
  -6  -2   6  42356. 2645.80   1
  -6   2  -6  44234. 2761.94   1
   6  -2  -6  43690. 2733.93   1
   2   6  -6  41647. 2602.14   1
   2   6  -6  37644. 2350.90   1
  -2  -6  -6  43320. 2709.22   1
  -2   6   6  43180. 2703.46   1
  -2   6  -8  14736. 923.393   1
   2  -6  -8  16038. 1011.53   1
   2   6   8  15198. 959.637   1
  -2  -6   8  13344. 836.078   1
  -6   2   8  14176. 892.091   1
   6   2  -8  14382. 906.918   1
  -6  -2  -8  15560. 976.111   1
   6   2   8  14843. 935.749   1
  -6  -2   8  14110. 886.325   1
   6  -2  -8  15247. 963.755   1
  -2  -6  -8  14423. 908.566   1
  -2   6   8  16161. 1021.42   1
   2  -6   8  14654. 918.451   1
  -2   6 -10  61326. 3831.13   1
   2  -6 -10  62726. 3923.39   1
   2   6  10  62751. 3925.86   1
  -2  -6  10  57751. 3606.26   1
  -6   2  10  62883. 3929.98   1
   6  -2  10  59638. 3727.34   1
   6   2 -10  63377. 3963.75   1
  -6  -2 -10  51516. 3219.93   1
   6   2  10  60486. 3781.71   1
  -6  -2  10  61639. 3850.08   1
  -6   2 -10  73954. 4616.14   1
   6  -2 -10  61186. 3830.31   1
  -2  -6 -10  60486. 3781.71   1
  -2   6  10  61590. 3855.02   1
   2  -6  10  63039. 3938.22   1
   2  -6 -12  21837. 1375.62   1
   2   6  12  22150. 1396.21   1
  -2  -6  12  20478. 1283.36   1
  -6   2  12  21030. 1322.90   1
   6  -2  12  21227. 1334.43   1
   6   2 -12  22216. 1401.15   1
  -6  -2 -12  20684. 1300.66   1
   6   2  12  21936. 1380.56   1
  -6  -2  12  21054. 1322.07   1
  -6   2 -12  22059. 1383.85   1
   6  -2 -12  22479. 1418.45   1
   2   6 -12  21211. 1334.43   1
  -2  -6 -12  21524. 1353.38   1
  -2   6  12  21466. 1355.02   1
   2  -6  12  20395. 1280.06   1
  -2   6 -14  11812. 745.881   1
   2  -6 -14  11960. 761.696   1
   2   6  14  11516. 735.090   1
  -2  -6  14  11829. 746.128   1
  -6   2  14  11161. 708.401   1
   6  -2  14  11565. 734.101   1
   6   2  14  11557. 735.172   1
  -6  -2  14  11557. 730.889   1
  -6   2 -14  11054. 700.246   1
   6  -2 -14  11837. 756.507   1
   2   6 -14  11499. 730.889   1
  -2  -6 -14  11722. 744.398   1
  -2   6  14  12142. 776.111   1
   2  -6  14  11845. 749.340   1
  -2   6 -16 7229.81 461.696   1
   2  -6 -16 7669.68 494.975   1
   2   6  16 7706.75 499.752   1
  -2  -6  16 7616.14 485.420   1
  -6   2  16 7464.57 479.406   1
   6  -2  16 7454.69 480.724   1
   6   2 -16 7841.84 509.060   1
  -6  -2 -16 7498.35 481.713   1
   6   2  16 7533.77 486.902   1
  -6  -2  16 7840.19 500.576   1
  -6   2 -16 7468.69 478.747   1
   6  -2 -16 7958.81 515.733   1
   2   6 -16 7369.02 474.876   1
  -2  -6 -16 7686.98 493.822   1
  -2   6  16 7379.73 479.571   1
   2  -6  16 7640.03 488.797   1
  -2   6 -18 2160.62 148.270   1
   2  -6 -18 2238.05 157.743   1
   2   6  18 2373.14 170.675   1
  -2  -6  18 2252.88 153.130   1
  -6   2  18 2050.25 143.822   1
   6  -2  18 2035.42 147.199   1
   6   2 -18 2089.78 152.389   1
  -6  -2 -18 2165.57 151.647   1
  -6   2 -18 2201.81 154.201   1
   6  -2 -18 2104.61 152.059   1
  -2  -6 -18 2160.62 151.894   1
  -2   6  18 2214.17 159.555   1
   2  -6  18 2340.20 161.532   1
  -2   6 -20  373.39  43.155   1
   2  -6 -20  335.67  44.530   1
   2   6  20  331.88  49.522   1
  -2  -6  20  410.96  45.107   1
  -6   2  20  338.47  41.639   1
   6  -2  20  419.27  52.133   1
   6   2 -20  324.79  45.807   1
  -6  -2 -20  316.64  48.311   1
   6   2  20  330.31  47.232   1
  -6  -2  20  360.71  39.242   1
  -6   2 -20  347.03  54.011   1
   6  -2 -20  321.83  44.011   1
   2   6 -20  336.57  41.285   1
  -2  -6 -20  321.09  42.125   1
  -2   6  20  351.32  47.628   1
  -2   6 -22 8303.12 533.690   1
   2  -6 -22 8261.94 533.195   1
   2   6  22 8739.70 568.698   1
  -2  -6  22 9406.91 602.306   1
  -6   2  22 8459.63 543.410   1
   6  -2  22 8904.44 579.489   1
   6   2 -22 8311.36 540.115   1
  -6  -2 -22 8706.75 561.120   1
   6   2  22 7919.27 516.803   1
  -6  -2  22 8041.18 515.815   1
  -6   2 -22 8616.14 555.930   1
   6  -2 -22 8116.96 527.100   1
   2   6 -22 8566.71 553.294   1
  -2  -6 -22 8443.16 543.163   1
  -2   6  22 8690.27 562.767   1
   2  -6  22 8303.12 534.019   1
  -2   6 -24 5971.99 391.845   1
   2  -6 -24 5706.75 375.370   1
   2   6  24 5524.71 374.299   1
   6  -2  24 5883.85 393.163   1
   6   2 -24 5599.67 371.746   1
  -6  -2 -24 6037.06 398.023   1
   6   2  24 5388.79 361.120   1
  -6  -2  24 5665.56 368.616   1
  -6   2 -24 6295.71 415.486   1
   2   6 -24 5851.72 386.902   1
  -2  -6 -24 5910.21 387.644   1
  -2   6  24 5819.60 384.267   1
   2  -6  24 5927.51 387.644   1
  -2   6 -26  166.47  41.145   1
   2  -6 -26  200.00  41.516   1
  -2  -6  26  151.24  31.046   1
  -6   2  26  163.76  35.074   1
   6  -2  26  167.38  41.820   1
   6   2 -26  219.03  40.305   1
  -6  -2 -26  184.02  53.311   1
   6   2  26  206.18  46.277   1
  -6  -2  26  194.81  32.990   1
  -6   2 -26  158.32  56.376   1
   6  -2 -26  202.97  37.850   1
   2   6 -26  191.76  40.725   1
  -2  -6 -26  167.05  40.387   1
  -2   6  26  148.02  37.405   1
   2  -6  26  194.56  36.647   1
  -2   6 -28  119.44  44.044   1
   2  -6 -28  109.23  38.682   1
   2   6  28   91.10  40.362   1
  -6   2  28  153.38  35.346   1
   6   2 -28  136.41  38.311   1
  -6  -2 -28   58.38  57.356   1
   6   2  28  118.45  44.555   1
  -6  -2  28  139.04  31.499   1
  -6   2 -28   81.53  59.909   1
   6  -2 -28  131.38  37.043   1
   2   6 -28  116.64  38.773   1
  -2  -6 -28   81.25  42.545   1
  -2   6  28   81.67  37.916   1
   2  -6  28  168.12  36.441   1
  -3   6  -1 170099.  10618.   1
   3  -6  -1 174712.  10898.   1
   3   6   1 194728.  12142.   1
  -6   3   1 187809.  11713.   1
   6  -3   1 163674.  10206.   1
   6  -3   1 170428.  10634.   1
   6   3  -1 179736.  11227.   1
   6   3   1 156260. 9744.64   1
   6  -3  -1 170099.  10610.   1
   3   6  -1 172982.  10791.   1
  -3  -6  -1 186079.  11606.   1
  -3   6   1 164992.  10288.   1
   3  -6   1 153542. 9588.13   1
   3  -6  -3 331054.  20651.   1
   3   6   3 311614.  19440.   1
  -3  -6   3 309555.  19308.   1
  -6   3   3 362767.  22619.   1
  -6  -3  -3 390609.  24366.   1
  -6   3  -3 347199.  21647.   1
   3   6  -3 292669.  18262.   1
  -3   6   3 334514.  20865.   1
   3  -6   3 331219.  20955.   1
   3  -6   3 281548.  17817.   1
  -3   6  -5 110955. 6989.28   1
   3   6   5 106343. 6637.56   1
  -6   3   5 105848. 6605.43   1
   6  -3   5 129819. 8097.19   1
   6   3  -5 117463. 7330.31   1
   6   3  -5 102883. 6420.92   1
  -6  -3  -5 112932. 7042.83   1
  -6   3  -5 107990. 6754.52   1
   6  -3  -5 108649. 6780.06   1
   3   6  -5 111697. 6969.52   1
   3   6  -5 104860. 6541.18   1
  -3  -6  -5  89786. 5602.14   1
   3  -6   5 104036. 6567.54   1
  -3   6  -7  22117. 1383.03   1
   3  -6  -7  17554. 1106.26   1
   3   6   7  18806. 1182.87   1
  -6   3   7  17784. 1116.97   1
   6  -3   7  17710. 1110.38   1
   6   3  -7  18394. 1154.86   1
  -6  -3  -7  18740. 1173.80   1
   6   3   7  18147. 1140.86   1
  -6  -3   7  20181. 1263.59   1
  -6   3  -7  20700. 1294.89   1
   6  -3  -7  17883. 1127.68   1
   3   6  -7  17776. 1114.50   1
  -3  -6  -7  17669. 1110.38   1
  -3   6   7  17290. 1090.61   1
   3  -6   7  17965. 1125.20   1
  -3   6  -9  18731. 1172.16   1
   3  -6  -9  18287. 1153.21   1
   3   6   9  18468. 1163.92   1
  -6   3   9  18418. 1158.15   1
   6   3  -9  19234. 1209.22   1
  -6  -3  -9  14399. 905.271   1
   6   3   9  18196. 1144.97   1
  -6  -3   9  17949. 1125.20   1
   6  -3  -9  19036. 1201.81   1
  -3  -6  -9  17974. 1130.97   1
  -3   6   9  17759. 1121.91   1
   3  -6   9  16919. 1061.78   1
  -3   6 -11  67792. 4233.93   1
   3  -6 -11  64061. 4008.23   1
   3   6  11  64514. 4036.24   1
  -3  -6  11  64530. 4030.47   1
  -6   3  11  62125. 3883.85   1
   6  -3  11  64160. 4009.88   1
   6   3 -11  64028. 4004.94   1
  -6  -3 -11  60667. 3792.42   1
   6   3  11  64876. 4056.83   1
  -6  -3  11  60264. 3764.41   1
  -6   3 -11  75420. 4709.22   1
   6  -3 -11  66351. 4153.21   1
   3   6 -11  61590. 3851.73   1
  -3  -6 -11  66812. 4176.27   1
  -3   6  11  63328. 3963.75   1
   3  -6  11  63311. 3957.16   1
  -3   6 -13 2707.58 177.183   1
   3  -6 -13 2780.89 190.280   1
  -3  -6  13 2662.27 173.805   1
   6  -3  13 2570.84 172.487   1
   6   3 -13 2558.48 176.771   1
  -6  -3 -13 2343.49 162.932   1
   6   3  13 2581.55 175.865   1
  -6  -3  13 2608.73 172.487   1
  -6   3 -13 2700.99 179.160   1
   6  -3 -13 2549.42 178.254   1
   3   6 -13 2871.50 193.822   1
  -3  -6 -13 2728.99 183.772   1
  -3   6 -15  11178. 706.424   1
   3  -6 -15  11919. 760.461   1
   3   6  15  11672. 746.210   1
  -3  -6  15  11054. 698.517   1
  -6   3  15  11334. 720.180   1
   6  -3  15  11170. 711.120   1
   6   3 -15  11829. 756.342   1
  -6  -3 -15  10988. 698.681   1
   6   3  15  11079. 707.166   1
  -6   3 -15  10634. 674.711   1
   6  -3 -15  11903. 761.779   1
   3   6 -15  11582. 738.302   1
  -3  -6 -15  11812. 750.411   1
  -3   6  15  11960. 764.003   1
   3  -6  15  11384. 722.734   1
  -3   6 -17 1864.08 128.336   1
   3  -6 -17 1942.34 139.868   1
   3   6  17 1981.05 145.469   1
  -3  -6  17 1890.44 129.407   1
  -6   3  17 1979.41 139.291   1
   6  -3  17 1953.05 140.527   1
   6   3 -17 1953.87 143.987   1
  -6  -3 -17 1813.01 129.736   1
   6   3  17 1860.79 135.585   1
  -6  -3  17 1806.42 125.041   1
  -6   3 -17 1881.38 133.855   1
   6  -3 -17 1904.45 139.868   1
   3   6 -17 1868.20 134.596   1
  -3  -6 -17 1926.69 136.738   1
  -3   6  17 2063.42 149.176   1
   3  -6  17 2002.47 140.033   1
  -3   6 -19  18023. 1136.74   1
   3  -6 -19  17982. 1140.86   1
  -3  -6  19  18913. 1191.93   1
   6  -3  19  18707. 1186.98   1
   6   3 -19  18196. 1155.68   1
   6   3  19  18229. 1157.33   1
  -6  -3  19  16969. 1070.02   1
  -6   3 -19  19703. 1243.82   1
   3   6 -19  17982. 1139.21   1
   3  -6  19  19481. 1230.64   1
  -3   6 -21  138.96  32.488   1
   3  -6 -21  106.84  29.530   1
   3   6  21  111.20  36.367   1
  -3  -6  21  167.55  33.130   1
  -6   3  21  155.02  31.944   1
   6  -3  21  178.99  46.211   1
  -6  -3 -21  110.21  37.100   1
   6   3  21  113.92  35.717   1
  -6   3 -21  124.38  42.265   1
   6  -3 -21  138.47  31.557   1
   3   6 -21  116.06  29.193   1
  -3  -6 -21  109.23  34.868   1
  -3   6  21  123.81  33.583   1
   3  -6  21  151.73  29.811   1
  -3   6 -23 3861.61 259.473   1
   3  -6 -23 3688.63 250.412   1
   3   6  23 3477.76 242.916   1
  -3  -6  23 3605.43 239.456   1
  -6   3  23 3599.67 242.504   1
   6  -3  23 3587.31 248.270   1
   6   3 -23 3751.23 256.260   1
  -6  -3 -23 4042.83 273.970   1
   6   3  23 3782.53 260.461   1
  -6  -3  23 3562.60 236.079   1
   6  -3 -23 3696.04 252.059   1
   3   6 -23 3724.05 253.624   1
  -3  -6 -23 3981.05 267.710   1
  -3   6  23 3544.48 242.339   1
   3  -6  23 3635.09 244.893   1
   3  -6 -25 1570.01 120.016   1
   3   6  25 1381.38 115.651   1
  -3  -6  25 1584.02 115.404   1
  -6   3  25 1586.49 120.263   1
   6  -3  25 1409.39 115.980   1
   6   3 -25 1341.84 108.072   1
  -6  -3 -25 1614.50 129.736   1
   6   3  25 1528.83 124.712   1
  -6  -3  25 1597.20 116.310   1
  -6   3 -25 1546.95 129.572   1
   3   6 -25 1593.08 123.641   1
  -3   6  25 1696.04 129.489   1
   3  -6  25 1633.44 125.206   1
  -3   6 -27 1546.13 125.535   1
   3  -6 -27 1612.02 125.041   1
   6  -3  27 1498.35 122.982   1
   6   3 -27 1466.23 117.463   1
  -6  -3 -27 1477.76 128.501   1
   6   3  27 1480.23 123.476   1
  -6  -3  27 1468.70 109.555   1
   3   6 -27 1559.31 131.054   1
  -3   6  27 1505.76 117.957   1
   3  -6  27 1446.46 112.026   1
  -3   6 -29 1257.82 118.122   1
   3   6  29 1419.27 120.181   1
  -3  -6  29 1414.33 107.825   1
  -6   3  29 1429.98 110.873   1
   6  -3  29 1482.70 121.334   1
   6   3 -29 1484.35 121.581   1
  -6  -3 -29 1356.67 132.455   1
   6   3  29 1559.31 131.960   1
  -6  -3  29 1515.65 114.086   1
  -6   3 -29  983.52 114.827   1
   6  -3 -29 1654.03 129.654   1
   3   6 -29 1563.43 128.006   1
  -3  -6 -29 1490.94 125.288   1
  -3   6  29 1475.29 119.193   1
   6  -4   0  61581. 3844.31   1
   6  -4   0  57315. 3578.25   1
   4   6   0  58558. 3654.03   1
  -4  -6   0  47257. 2963.75   1
  -4   6   0  53550. 3342.67   1
   4  -6   0  52257. 3264.41   1
   4  -6  -2 172405.  10758.   1
   4   6   2 181054.  11293.   1
  -4  -6   2 181878.  11351.   1
  -6   4   2 170016.  10610.   1
   6  -4   2 157990. 9859.96   1
   6  -4   2 182125.  11359.   1
   6  -4  -2 182619.  11392.   1
   4   6  -2 199094.  12422.   1
  -4   6   2 173476.  10824.   1
   4  -6   2 163427.  10198.   1
   4  -6   2 169110.  10560.   1
   4   6   4  24819. 1555.19   1
   6  -4   4  24918. 1556.84   1
   6   4  -4  26252. 1641.68   1
  -6  -4  -4  27455. 1716.64   1
   6   4   4  26491. 1657.33   1
  -6   4  -4  25667. 1607.91   1
   6  -4  -4  26771. 1677.92   1
   4   6  -4  24250. 1515.65   1
   4   6  -4  26557. 1670.51   1
  -4  -6  -4  21277. 1331.14   1
  -4   6   4  26557. 1663.92   1
   4  -6   4  25923. 1621.91   1
  -4   6  -6  24909. 1565.07   1
   4  -6  -6  19679. 1239.70   1
   4   6   6  20288. 1274.30   1
  -6   4   6  21161. 1327.02   1
   6   4  -6  22710. 1422.57   1
   6   4  -6  20980. 1314.66   1
  -6  -4  -6  22306. 1396.21   1
   6   4   6  20667. 1297.36   1
  -6   4  -6  19942. 1260.30   1
   6  -4  -6  22537. 1416.80   1
   4   6  -6  20585. 1289.13   1
   4   6  -6  20437. 1280.89   1
  -4  -6  -6  20371. 1277.59   1
  -4   6   6  20255. 1272.65   1
   4  -6   6  20651. 1292.42   1
  -4   6  -8  17899. 1118.61   1
   4  -6  -8  16219. 1024.71   1
   4   6   8  16252. 1023.89   1
  -6   4   8  16540. 1041.19   1
   6  -4   8  15873. 996.704   1
   6   4  -8  16046. 1009.06   1
  -6  -4  -8  15338. 962.932   1
   6   4   8  15865. 1000.00   1
  -6  -4   8  16680. 1045.30   1
  -6   4  -8  17982. 1125.20   1
   6  -4  -8  15906. 1006.59   1
   4   6  -8  16425. 1031.30   1
  -4  -6  -8  14786. 930.806   1
  -4   6   8  16186. 1022.24   1
   4  -6   8  16664. 1044.48   1
  -4   6 -10 182125.  11367.   1
   4  -6 -10 163756.  10222.   1
   4   6  10 166721.  10404.   1
  -6   4  10 162520.  10148.   1
   6   4 -10 162768.  10165.   1
  -6  -4 -10 154283. 9629.32   1
   6   4  10 161450.  10074.   1
  -6  -4  10 156507. 9761.11   1
   6  -4 -10 167380.  10453.   1
   4   6 -10 170016.  10610.   1
  -4  -6 -10 159473. 9950.57   1
  -4   6  10 171993.  10733.   1
   4  -6  10 162768.  10156.   1
   4   6  12  641.68  55.997   1
  -4  -6  12  535.01  42.273   1
  -6   4  12  605.60  52.817   1
   6  -4  12  539.29  46.120   1
   6   4 -12  586.41  54.193   1
  -6  -4 -12  539.54  51.993   1
   6   4  12  574.55  52.603   1
  -6  -4  12  539.46  43.698   1
  -6   4 -12  530.31  47.834   1
   4   6 -12  596.62  53.015   1
  -4   6  12  696.46  61.886   1
   4  -6  12  672.98  55.560   1
  -4   6 -14  10939. 690.856   1
   4  -6 -14  11030. 705.024   1
   4   6  14  10560. 675.617   1
  -4  -6  14  10527. 664.332   1
  -6   4  14  10898. 693.162   1
   6  -4  14  10708. 680.642   1
  -6  -4 -14  10165. 647.281   1
   6   4  14  10684. 681.795   1
  -6  -4  14  10560. 667.545   1
  -6   4 -14  10610. 671.334   1
   6  -4 -14  11376. 728.253   1
   4   6 -14  10733. 685.337   1
  -4  -6 -14  10667. 678.335   1
  -4   6  14  10914. 697.199   1
   4  -6  14  11030. 700.658   1
  -4   6 -16  12372. 781.465   1
   4  -6 -16  12298. 784.596   1
   4   6  16  12743. 813.755   1
  -4  -6  16  12010. 758.566   1
  -6   4  16  12232. 777.264   1
   6  -4  16  12471. 794.151   1
   6   4 -16  12702. 811.449   1
  -6  -4 -16  12100. 768.368   1
   6   4  16  12282. 782.866   1
  -6  -4  16  11812. 746.869   1
  -6   4 -16  11598. 735.502   1
   6  -4 -16  12364. 790.197   1
   4   6 -16  12109. 772.405   1
  -4  -6 -16  12249. 777.512   1
  -4   6  16  12068. 769.192   1
   4  -6  16  12290. 780.807   1
  -4   6 -18  411.94  44.003   1
   4  -6 -18  439.54  47.908   1
   4   6  18  483.53  57.298   1
  -4  -6  18  582.78  50.568   1
  -6   4  18  416.31  45.206   1
   6  -4  18  456.42  52.916   1
   6   4 -18  488.22  56.112   1
  -6  -4 -18  435.67  52.191   1
   6   4  18  462.60  53.394   1
  -6  -4  18  558.48  49.003   1
   6  -4 -18  421.25  49.506   1
   4   6 -18  449.18  50.972   1
  -4  -6 -18  426.11  48.212   1
  -4   6  18  473.06  51.425   1
   4  -6  18  486.33  50.091   1
  -4   6 -20 9415.15 603.294   1
   4  -6 -20 8739.70 563.344   1
   4   6  20 8855.02 575.123   1
  -4  -6  20  10395. 661.696   1
  -6   4  20 8434.92 542.256   1
   6  -4  20  10115. 655.354   1
   6   4 -20 8714.98 565.403   1
  -6  -4 -20 9736.40 625.041   1
   6   4  20 8714.98 566.062   1
  -6  -4  20 8822.07 562.520   1
  -6   4 -20  10420. 668.863   1
   6  -4 -20 8451.39 546.952   1
   4   6 -20 9044.47 584.019   1
  -4  -6 -20 8591.42 551.565   1
  -4   6  20 8673.80 559.307   1
  -4   6 -22  15354. 974.464   1
   4  -6 -22  14143. 901.152   1
   4   6  22  14374. 920.098   1
  -4  -6  22  15774. 997.528   1
  -6   4  22  14316. 909.390   1
   6  -4  22  15016. 958.813   1
   6   4 -22  14300. 913.508   1
  -6  -4 -22  14835. 943.162   1
   6   4  22  14465. 925.040   1
  -6  -4  22  14407. 911.037   1
  -6   4 -22  15222. 967.874   1
   6  -4 -22  14217. 906.918   1
   4   6 -22  14736. 939.867   1
  -4  -6 -22  15297. 971.169   1
  -4   6  22  15189. 966.226   1
   4  -6  22  14456. 920.098   1
  -4   6 -24  11030. 707.825   1
   4  -6 -24  10535. 676.853   1
   4   6  24  10766. 697.611   1
  -4  -6  24  10189. 650.164   1
  -6   4  24  10206. 654.447   1
   6   4 -24  10362. 668.780   1
  -6  -4  24  10873. 692.998   1
   6  -4 -24  10404. 669.769   1
   4   6 -24  10832. 697.775   1
  -4  -6 -24  11013. 706.260   1
  -4   6  24  10486. 673.640   1
   4  -6  24  10404. 668.780   1
  -4   6 -26 1900.33 145.222   1
   4  -6 -26 2116.14 155.272   1
   4   6  26 2075.78 159.061   1
  -4  -6  26 2085.67 146.211   1
  -6   4  26 2123.56 152.883   1
   6  -4  26 2183.69 162.685   1
   6   4 -26 2121.91 157.660   1
  -6  -4 -26 2121.09 162.603   1
   6   4  26 2009.06 155.848   1
  -6  -4  26 2179.57 152.306   1
   6  -4 -26 2076.60 153.295   1
   4   6 -26 2086.49 155.766   1
  -4  -6 -26 2100.49 155.931   1
  -4   6  26 2116.97 153.789   1
   4  -6  26 2097.20 152.471   1
  -4   6 -28   67.22  54.975   1
   4  -6 -28   58.85  36.565   1
   4   6  28   71.22  42.537   1
  -4  -6  28  116.97  30.115   1
  -6   4  28   61.79  32.273   1
   6   4 -28   91.27  33.954   1
  -6  -4 -28   45.49  56.244   1
   6   4  28   79.79  41.458   1
  -6  -4  28   98.35  28.995   1
  -6   4 -28   47.36  63.904   1
   6  -4 -28   63.43  33.410   1
   4   6 -28   59.32  33.674   1
  -4  -6 -28   42.03  44.094   1
  -4   6  28   68.66  31.656   1
   4  -6  28   93.66  28.929   1
  -5   6  -1  51697. 3226.52   1
   5  -6  -1  53418. 3337.72   1
  -6   5   1  51293. 3201.81   1
   6  -5   1  48649. 3038.71   1
   6  -5   1  53254. 3325.37   1
  -6  -5  -1  51960. 3268.53   1
   6   5   1  50478. 3151.56   1
  -6  -5   1  53278. 3332.78   1
   6  -5  -1  54629. 3411.86   1
   5   6  -1  50799. 3172.16   1
  -5  -6  -1  44325. 2778.42   1
  -5   6   1  53180. 3320.43   1
   5  -6   1  54275. 3389.62   1
   5  -6  -3  23212. 1457.16   1
  -6   5   3  25585. 1600.49   1
   6  -5   3  24110. 1505.76   1
   6  -5   3  23138. 1453.05   1
   6   5  -3  22759. 1438.22   1
  -6  -5  -3  25445. 1592.26   1
   6   5   3  27298. 1706.75   1
  -6  -5   3  30923. 1934.10   1
   5   6  -3  28130. 1782.54   1
  -5  -6  -3  25412. 1588.96   1
  -5   6   3  26021. 1628.50   1
   5  -6   3  22842. 1432.45   1
   5  -6   3  25329. 1582.37   1
  -5   6  -5  35074. 2191.10   1
   5  -6  -5  44786. 2803.95   1
   5   6   5  42331. 2648.27   1
  -6   5   5  42479. 2655.68   1
   6  -5   5  44662. 2788.30   1
   6   5  -5  42957. 2687.81   1
   6   5  -5  40058. 2502.47   1
  -6  -5  -5  43427. 2712.52   1
   6   5   5  43484. 2719.93   1
  -6   5  -5  42685. 2668.86   1
   6  -5  -5  46318. 2899.50   1
  -5  -6  -5  42537. 2657.33   1
  -5   6   5  43822. 2740.52   1
  -5   6  -7  12949. 820.757   1
   5  -6  -7  14250. 902.800   1
   5   6   7  13666. 862.437   1
  -6   5   7  14357. 904.447   1
   6  -5   7  14695. 921.745   1
   6   5  -7  13468. 846.787   1
   6   5  -7  13904. 873.969   1
  -6  -5  -7  13089. 822.240   1
   6   5   7  13896. 876.441   1
  -6   5  -7  13155. 836.902   1
   6  -5  -7  14687. 929.983   1
   5   6  -7  13600. 855.024   1
   5   6  -7  13822. 869.027   1
  -5  -6  -7  11120. 700.494   1
  -5   6   7  14489. 914.332   1
   5  -6   7  13781. 864.085   1
  -5   6  -9  10305. 645.798   1
   5  -6  -9 8632.61 553.789   1
   5   6   9 9456.33 601.647   1
  -5  -6   9 9390.44 590.691   1
  -6   5   9  10058. 638.138   1
   6  -5   9 9612.84 606.754   1
   6   5  -9 9406.91 596.128   1
   6   5   9 9357.49 595.222   1
  -6  -5   9  10437. 656.260   1
  -6   5  -9  10329. 648.105   1
   6  -5  -9 9950.57 636.573   1
   5   6  -9 8822.07 559.307   1
  -5  -6  -9 9505.76 603.377   1
  -5   6   9 9209.22 586.902   1
   5  -6   9 9341.01 588.879   1
  -5   6 -11 6383.02 403.953   1
   5  -6 -11 5887.97 383.937   1
   5   6  11 5806.42 375.782   1
  -5  -6  11 6048.59 383.443   1
  -6   5  11 6064.24 390.692   1
   6   5 -11 6102.96 393.410   1
  -6  -5 -11 5640.03 363.921   1
   6   5  11 5566.72 360.461   1
  -6  -5  11 6084.01 386.079   1
   6  -5 -11 5980.22 390.280   1
   5   6 -11 5878.91 378.995   1
  -5  -6 -11 5748.76 370.428   1
  -5   6  11 6133.44 397.281   1
   5  -6  11 5821.25 372.158   1
  -5   6 -13  13311. 838.549   1
   5  -6 -13  12158. 775.535   1
   5   6  13  11969. 762.273   1
  -5  -6  13  11656. 733.690   1
  -6   5  13  12562. 796.375   1
   6  -5  13  12776. 808.648   1
   6   5 -13  12644. 804.118   1
  -6  -5 -13  11549. 733.525   1
   6   5  13  11886. 756.095   1
  -6  -5  13  12142. 765.403   1
  -6   5 -13  14119. 888.797   1
   6  -5 -13  13048. 832.783   1
   5   6 -13  11367. 723.970   1
  -5  -6 -13  11862. 752.059   1
  -5   6  13  12389. 787.891   1
   5  -6  13  12183. 771.169   1
  -5   6 -15 8092.25 514.991   1
   5  -6 -15 7783.35 504.036   1
   5   6  15 7761.94 501.400   1
  -5  -6  15 7166.39 455.518   1
  -6   5  15 7631.79 490.609   1
   6  -5  15 8319.60 533.607   1
  -6  -5 -15 7736.40 496.787   1
   6   5  15 7836.07 505.766   1
  -6   5 -15 7708.39 492.092   1
   6  -5 -15 8327.83 538.303   1
   5   6 -15 7517.29 486.490   1
  -5  -6 -15 7801.48 500.247   1
  -5   6  15 7747.93 499.423   1
   5  -6  15 8665.56 556.754   1
  -5   6 -17  10881. 690.197   1
   5  -6 -17  10478. 672.569   1
   5   6  17  10651. 683.937   1
  -5  -6  17  11614. 734.266   1
  -6   5  17  11137. 709.884   1
   6  -5  17  12241. 780.971   1
   6   5 -17  11351. 728.335   1
  -6  -5 -17  10222. 652.471   1
   6   5  17  11120. 712.520   1
  -6  -5  17  11186. 707.907   1
  -6   5 -17  10791. 686.326   1
   6  -5 -17  11046. 708.978   1
   5   6 -17  10420. 669.027   1
  -5  -6 -17  10881. 693.080   1
  -5   6  17  10675. 683.031   1
   5  -6  17  11639. 742.092   1
  -5   6 -19  43871. 2749.59   1
   5  -6 -19  39341. 2471.99   1
   5   6  19  38567. 2425.86   1
  -5  -6  19  38715. 2424.22   1
  -6   5  19  37965. 2383.03   1
   6   5 -19  38929. 2448.10   1
  -6  -5 -19  42446. 2663.09   1
  -6  -5  19  39786. 2491.76   1
   6  -5 -19  38896. 2443.98   1
   5   6 -19  39662. 2492.58   1
  -5  -6 -19  42496. 2664.74   1
  -5   6  19  39201. 2461.28   1
   5  -6  19  42545. 2671.33   1
  -5   6 -21  43278. 2714.17   1
   5  -6 -21  40494. 2542.83   1
   5   6  21  41738. 2624.38   1
  -5  -6  21  46878. 2936.57   1
  -6   5  21  40239. 2524.71   1
   6  -5  21  42191. 2651.56   1
   6   5 -21  38468. 2420.92   1
  -6  -5 -21  44119. 2766.88   1
   6   5  21  42603. 2677.92   1
  -6  -5  21  41260. 2584.84   1
  -6   5 -21  43476. 2728.17   1
   6  -5 -21  40840. 2565.07   1
   5   6 -21  42026. 2640.85   1
  -5  -6 -21  41993. 2633.44   1
  -5   6  21  41013. 2574.13   1
   5  -6  21  39811. 2500.82   1
  -5   6 -23 2294.89 167.133   1
   5  -6 -23 2193.57 157.990   1
   5   6  23 2255.35 167.792   1
  -5  -6  23 2342.67 160.543   1
   6  -5  23 2308.07 167.628   1
   6   5 -23 2098.02 154.860   1
  -6  -5 -23 2325.37 168.781   1
   6   5  23 2196.87 164.497   1
  -6  -5  23 2469.52 169.357   1
  -6   5 -23 2327.84 172.652   1
   6  -5 -23 2055.19 150.412   1
   5   6 -23 2236.41 162.768   1
   5  -6  23 2359.96 167.628   1
   5  -6 -25 2713.34 191.268   1
   5   6  25 2851.73 206.837   1
  -5  -6  25 2740.52 185.997   1
  -6   5  25 2742.17 191.186   1
   6  -5  25 2945.63 209.308   1
   6   5 -25 2699.34 192.833   1
  -6  -5 -25 2820.43 201.318   1
   6   5  25 2854.20 206.590   1
  -6  -5  25 2616.14 177.842   1
   6  -5 -25 2734.76 193.163   1
   5   6 -25 2850.90 202.883   1
  -5  -6 -25 2705.10 192.174   1
  -5   6  25 2831.96 197.199   1
   5  -6  25 2719.11 192.586   1
  -5   6 -27 6299.01 424.464   1
   5  -6 -27 6613.67 435.337   1
   5   6  27 6288.30 421.252   1
  -5  -6  27 5929.98 385.090   1
  -6   5  27 6319.60 414.168   1
   6  -5  27 6429.98 425.535   1
   6   5 -27 5971.99 397.446   1
  -6  -5 -27 6314.66 423.558   1
  -6  -5  27 6148.26 398.929   1
  -6   5 -27 6228.99 422.652   1
   6  -5 -27 6619.43 436.491   1
   5   6 -27 6378.08 425.370   1
  -5  -6 -27 6492.58 429.736   1
  -5   6  27 6208.40 408.072   1
   5  -6  27 6232.28 411.285   1
   6   6   0 130395. 8132.61   1
  -6  -6   0 119769. 7486.81   1
  -6   6   0 133773. 8344.31   1
   6  -6   0 140774. 8789.12   1
   6   6   2  11713. 735.255   1
  -6  -6   2  12521. 790.444   1
   6  -6  -2  11680. 736.984   1
   6   6  -2  11252. 720.922   1
  -6  -6  -2  13707. 873.146   1
  -6   6   2  12488. 784.019   1
   6  -6   2  12595. 789.538   1
   6   6   4  304.12  33.641   1
   6   6  -4  316.06  26.812   1
  -6  -6  -4  250.91  26.507   1
   6  -6   4  359.39  26.194   1
   6  -6   4  271.25  22.133   1
   6   6   6 1192.75  85.997   1
  -6   6  -6 1088.96  76.969   1
   6  -6  -6 1254.53  93.822   1
   6   6  -6 1130.97  77.982   1
   6   6  -6 1125.20  85.832   1
  -6  -6  -6 1062.60  74.975   1
  -6   6   6 1238.05  88.468   1
   6  -6   6 1541.18 101.235   1
   6   6   8  24440. 1534.59   1
  -6   6  -8  23188. 1460.46   1
   6  -6  -8  24778. 1559.31   1
   6   6  -8  24572. 1540.36   1
   6   6  -8  25387. 1591.43   1
  -6  -6  -8  25766. 1614.50   1
  -6   6   8  24819. 1557.66   1
   6  -6   8  24316. 1522.24   1
   6   6  10  10173. 647.034   1
  -6  -6  10 9711.69 610.790   1
  -6   6 -10  11540. 723.722   1
   6  -6 -10  10618. 679.242   1
  -6  -6 -10 9019.76 572.487   1
  -6   6  10  10025. 637.232   1
   6  -6  10  10008. 631.795   1
   6   6  12   50.11  23.114   1
  -6  -6  12   36.05  14.152   1
  -6   6 -12    9.18  23.229   1
   6  -6 -12   14.57  23.427   1
   6   6 -12   38.94  21.878   1
  -6  -6 -12    8.28  26.054   1
   6   6  14 2041.18 145.552   1
  -6  -6  14 1804.78 120.675   1
  -6   6 -14 1951.40 132.619   1
   6  -6 -14 2056.01 148.188   1
   6   6 -14 2088.96 148.188   1
  -6  -6 -14 1939.04 137.397   1
  -6   6  14 1886.32 133.443   1
   6  -6  14 2079.08 143.657   1
   6   6  16  49596. 3110.38   1
  -6  -6  16  47553. 2973.64   1
  -6   6 -16  50527. 3162.27   1
   6  -6 -16  51400. 3224.05   1
   6   6 -16  49613. 3112.02   1
  -6  -6 -16  47883. 3000.00   1
  -6   6  16  49036. 3072.48   1
   6  -6  16  48361. 3030.47   1
   6   6  18 1932.45 143.492   1
  -6  -6  18 2005.76 136.573   1
  -6   6 -18 2168.86 155.107   1
   6  -6 -18 1993.41 145.799   1
   6   6 -18 2009.88 148.847   1
   6  -6  18 2074.96 149.258   1
   6   6  20 1781.71 136.244   1
  -6  -6  20 1924.22 133.114   1
  -6   6 -20 1962.93 145.552   1
   6  -6 -20 1615.32 120.758   1
   6   6 -20 1696.87 129.983   1
  -6  -6 -20 1736.41 130.231   1
  -6   6  20 1848.43 133.608   1
   6   6  22 2843.49 203.377   1
  -6  -6  22 2845.96 192.751   1
  -6   6 -22 2396.21 174.217   1
   6  -6 -22 2739.70 191.680   1
   6   6 -22 2818.78 199.506   1
  -6  -6 -22 2670.51 189.127   1
  -6   6  22 2827.02 195.305   1
   6  -6  22 2485.99 177.265   1
   6   6  24 1107.91 106.837   1
  -6  -6  24 1350.90  99.506   1
   6  -6 -24 1207.58  97.035   1
   6   6 -24 1161.45  98.023   1
  -6  -6 -24 1216.64 105.601   1
  -6   6  24 1287.48 101.483   1
   6  -6  24 1438.22 114.250   1
   6   6  26 3757.82 263.674   1
  -6   6 -26 3629.32 262.685   1
   6  -6 -26 3864.08 263.921   1
  -6  -6 -26 3880.56 269.851   1
   6  -6  26 3644.15 250.659   1
   6   6  28  145.30  47.479   1
  -6  -6  28  255.52  35.387   1
  -6   6 -28  189.13  85.338   1
   6  -6 -28  200.16  44.440   1
   6   6 -28  196.87  41.606   1
  -6  -6 -28  173.31  63.674   1
  -6   6  28  196.95  40.387   1
   6  -6  28  265.98  44.670   1
   7   0   1 5134.26 355.271   1
   0   7  -1 6069.19 382.125   1
   0  -7  -1 5661.44 357.660   1
   0   7   1 5606.25 355.271   1
   0  -7   1 5535.41 347.117   1
   7   0  -3  74588. 4656.50   1
   7   0  -3  73204. 4569.19   1
   0  -7  -3  71046. 4435.75   1
   0   7   3  72348. 4518.94   1
   0  -7   3  69465. 4338.55   1
  -7   0   5  43954. 2745.47   1
  -7   0  -5  50338. 3151.56   1
   7   0  -5  43402. 2713.34   1
   0   7  -5  41738. 2607.91   1
   0   7  -5  47166. 2954.69   1
   0  -7  -5  41285. 2582.37   1
   7   0   7  48979. 3061.78   1
  -7   0   7  46104. 2880.56   1
  -7   0  -7  49580. 3095.55   1
   7   0  -7  46161. 2887.97   1
   0   7  -7  45741. 2859.14   1
   0  -7  -7  44967. 2813.01   1
   0   7   7  47240. 2957.16   1
   7   0   9  27298. 1711.70   1
  -7   0   9  25214. 1579.08   1
  -7   0  -9  28385. 1775.95   1
   7   0  -9  27710. 1739.70   1
   0   7  -9  26071. 1632.62   1
   0  -7  -9  26244. 1646.62   1
   0   7   9  26425. 1662.27   1
   0  -7   9  25494. 1593.90   1
   7   0  11 3000.82 198.682   1
  -7   0  11 2984.35 196.046   1
  -7   0 -11 3085.66 201.647   1
   7   0 -11 3014.82 204.777   1
   0   7 -11 3257.82 212.356   1
   0  -7 -11 3185.33 211.861   1
   0   7  11 3448.10 232.372   1
   0  -7  11 3079.07 197.776   1
   7   0  13  12957. 821.004   1
  -7   0 -13  11631. 735.996   1
   0   7 -13  13567. 856.671   1
   0  -7 -13  13575. 860.790   1
   0  -7  13  13311. 837.726   1
  -7   0  15 7194.39 460.378   1
   7   0 -15 7170.50 467.380   1
   0   7 -15 7256.99 464.168   1
   0  -7 -15 7383.85 475.700   1
   0   7  15 7546.12 490.609   1
   0  -7  15 7493.40 476.771   1
   7   0  17 1993.41 142.339   1
  -7   0  17 1996.70 138.303   1
  -7   0 -17 2148.27 151.812   1
   7   0 -17 1934.92 142.339   1
   0   7 -17 2029.65 140.527   1
   0  -7 -17 2064.25 145.964   1
   0   7  17 2220.76 161.532   1
   0  -7  17 2111.20 143.410   1
   7   0  19  12068. 772.487   1
  -7   0  19  12306. 780.807   1
  -7   0 -19  12735. 811.367   1
   7   0 -19  12315. 788.879   1
   0   7 -19  12315. 782.948   1
   0  -7 -19  12010. 765.238   1
   0  -7  19  13377. 847.610   1
   7   0  21  963.76  85.255   1
  -7   0  21 1044.48  82.175   1
  -7   0 -21  906.92  88.797   1
   0   7 -21  967.87  79.967   1
   0  -7 -21  892.09  76.038   1
   0   7  21 1187.81 100.577   1
   0  -7  21 1118.61  85.420   1
   7   0  23 9571.65 621.993   1
  -7   0  23 9118.61 584.019   1
  -7   0 -23 9497.52 614.579   1
   7   0 -23 9258.64 599.505   1
   0   7 -23 9406.91 604.612   1
   0   7  23 9711.69 629.406   1
   0  -7  23 8937.39 572.158   1
   7   0  25  746.29  78.476   1
  -7   0  25  804.86  70.651   1
  -7   0 -25  663.67  78.320   1
   7   0 -25  695.55  68.451   1
   0  -7 -25  754.45  70.016   1
   0   7  25  707.00  72.817   1
   7   0  27  235.91  49.539   1
  -7   0  27  211.53  35.247   1
  -7   0 -27  148.43  59.184   1
   7   0 -27  185.26  38.773   1
   0   7 -27  210.79  46.359   1
   0  -7 -27  219.19  44.086   1
   0   7  27  185.75  43.311   1
   0  -7  27  228.34  36.087   1
  -7   0  29  418.78  47.405   1
   7   0 -29  423.81  57.842   1
   0  -7  29  459.64  52.413   1
   7  -1   0  39951. 2501.65   1
   1   7   0  47191. 2947.28   1
  -1  -7   0  47117. 2940.69   1
  -1   7   0  44975. 2809.72   1
   1  -7   0  49390. 3083.19   1
  -1   7  -2  80115. 5005.76   1
   1  -7  -2  79333. 4952.22   1
   1   7   2  83031. 5181.21   1
  -1  -7   2  85091. 5317.95   1
   7  -1   2  85008. 5318.78   1
   7   1  -2  87150. 5434.92   1
  -7  -1  -2  80807. 5055.18   1
  -7   1  -2  86903. 5426.68   1
   1   7  -2 100412. 6264.41   1
  -1  -7  -2  78427. 4894.56   1
  -1   7   2  79695. 4976.11   1
   1  -7   2  74209. 4636.73   1
   1  -7  -4 431219.  26886.   1
   1   7   4 426194.  26582.   1
  -7   1   4 422075.  26318.   1
   7  -1   4 354860.  22125.   1
   7   1  -4 404942.  25255.   1
   7   1  -4 415238.  25890.   1
  -7  -1  -4 366556.  22875.   1
   7   1   4 380313.  23715.   1
   7  -1  -4 436655.  27224.   1
   1   7  -4 508401.  31722.   1
  -1   7   4 412191.  25708.   1
  -1   7  -6 3098.02 196.375   1
  -1   7  -6 2971.17 188.221   1
   1  -7  -6 2660.62 176.112   1
   1   7   6 2870.67 190.198   1
  -7   1   6 3022.24 195.305   1
   7   1  -6 2987.64 194.975   1
  -7  -1  -6 3632.62 232.949   1
   7   1   6 3604.61 232.949   1
  -7  -1   6 3007.41 193.410   1
  -7   1  -6 3146.62 204.530   1
   7  -1  -6 2828.66 186.408   1
   1   7  -6 2823.72 181.960   1
   1   7  -6 2862.44 182.866   1
  -1  -7  -6 2937.39 192.586   1
  -1   7   6 2658.98 178.501   1
  -1   7  -8  19448. 1218.29   1
   1  -7  -8  19489. 1226.52   1
   1   7   8  19720. 1243.00   1
  -1  -7   8  18435. 1152.39   1
  -7   1   8  18567. 1164.74   1
   7  -1   8  19308. 1211.70   1
   7   1  -8  18583. 1168.86   1
  -7  -1  -8  20132. 1261.12   1
   7   1   8  19778. 1242.17   1
  -7  -1   8  19341. 1212.52   1
  -7   1  -8  19876. 1243.82   1
   7  -1  -8  19374. 1219.93   1
   1   7  -8  19333. 1212.52   1
  -1  -7  -8  19481. 1224.05   1
  -1   7   8  20181. 1272.65   1
   1  -7   8  18493. 1156.51   1
  -1   7 -10 116804. 7294.06   1
   1  -7 -10 113674. 7096.37   1
   1   7  10 116804. 7298.18   1
  -1  -7  10 114745. 7162.27   1
  -7   1  10 111614. 6968.69   1
   7  -1  10 116557. 7274.29   1
   7   1 -10 120675. 7537.06   1
  -7  -1 -10 113097. 7059.30   1
   7   1  10 114086. 7121.90   1
  -7  -1  10 112685. 7032.94   1
  -7   1 -10 130148. 8118.61   1
   7  -1 -10 117051. 7311.36   1
   1   7 -10 113344. 7077.42   1
  -1  -7 -10 114662. 7157.32   1
  -1   7  10 114168. 7134.26   1
   1  -7  10 108978. 6801.48   1
  -1   7 -12  34514. 2160.62   1
   1  -7 -12  34786. 2182.04   1
   1   7  12  35247. 2214.17   1
  -7   1  12  36549. 2289.12   1
   7  -1  12  33591. 2106.26   1
   7   1 -12  37290. 2341.02   1
  -7  -1 -12  28847. 1808.07   1
   7   1  12  33764. 2116.97   1
  -7  -1  12  35321. 2210.87   1
  -7   1 -12  32834. 2056.83   1
   7  -1 -12  35618. 2237.23   1
   1   7 -12  35280. 2210.87   1
  -1  -7 -12  33097. 2076.60   1
  -1   7  12  35231. 2214.17   1
   1  -7  12  36400. 2275.95   1
  -1   7 -14  16030. 1009.88   1
   1  -7 -14  16746. 1059.31   1
   1   7  14  16853. 1069.19   1
  -1  -7  14  17117. 1075.78   1
  -7   1  14  15684. 989.291   1
   7  -1  14  15618. 987.643   1
   7   1 -14  17133. 1087.31   1
   7   1  14  16104. 1018.12   1
  -7  -1  14  16293. 1026.36   1
  -7   1 -14  16540. 1042.83   1
   7  -1 -14  16433. 1044.48   1
   1   7 -14  16450. 1037.89   1
  -1  -7 -14  16573. 1047.77   1
  -1   7  14  16301. 1035.42   1
   1  -7  14  16046. 1009.06   1
  -1   7 -16 2314.66 156.425   1
   1  -7 -16 2271.00 158.731   1
   1   7  16 2164.74 156.095   1
  -1  -7  16 2421.74 161.450   1
  -7   1  16 2194.40 150.082   1
   7   1 -16 2097.20 152.224   1
  -7  -1 -16 2279.24 159.143   1
  -7  -1  16 2340.20 158.484   1
  -7   1 -16 2167.21 151.894   1
   7  -1 -16 2071.66 150.906   1
   1   7 -16 2187.81 150.576   1
  -1  -7 -16 2125.20 149.011   1
  -1   7  16 2297.36 164.662   1
   1  -7  16 2329.49 156.343   1
  -1   7 -18  26128. 1642.50   1
   1  -7 -18  26689. 1680.39   1
   1   7  18  26359. 1664.74   1
  -1  -7  18  27891. 1750.41   1
  -7   1  18  26532. 1667.21   1
   7  -1  18  27133. 1710.05   1
   7   1 -18  26878. 1696.87   1
  -7  -1 -18  27850. 1752.06   1
   7   1  18  26343. 1660.62   1
  -7  -1  18  27257. 1711.70   1
  -7   1 -18  27784. 1747.94   1
   7  -1 -18  25815. 1630.15   1
   1   7 -18  26318. 1655.68   1
  -1  -7 -18  26030. 1637.56   1
  -1   7  18  25972. 1640.03   1
   1  -7  18  27471. 1724.87   1
   1  -7 -20  12661. 805.601   1
   1   7  20  13435. 859.966   1
  -1  -7  20  14209. 899.505   1
  -7   1  20  12941. 820.922   1
   7  -1  20  13550. 865.732   1
   7   1 -20  13542. 866.556   1
  -7  -1 -20  16038. 1021.42   1
   7   1  20  13229. 845.963   1
  -7   1 -20  14753. 939.867   1
   7  -1 -20  13188. 843.492   1
   1   7 -20  13435. 854.200   1
  -1  -7 -20  12932. 821.993   1
  -1   7  20  13064. 836.078   1
  -1   7 -22  15807. 1002.47   1
   1  -7 -22  15198. 965.403   1
   1   7  22  16021. 1022.24   1
  -1  -7  22  15988. 1010.71   1
  -7   1  22  15766. 997.528   1
   7   1 -22  15329. 976.935   1
  -7  -1 -22  16269. 1034.60   1
   7   1  22  15091. 962.932   1
  -7  -1  22  15527. 981.877   1
   7  -1 -22  15362. 979.406   1
   1   7 -22  15700. 996.704   1
  -1  -7 -22  15684. 994.233   1
  -1   7  22  15387. 981.053   1
   1  -7  22  15750. 996.704   1
  -1   7 -24 2457.99 175.041   1
   1  -7 -24 2314.66 164.992   1
   1   7  24 2352.55 174.053   1
  -1  -7  24 2665.57 182.949   1
   7  -1  24 2416.80 179.819   1
   7   1 -24 2310.54 167.957   1
  -7  -1 -24 2437.39 180.230   1
   7   1  24 2469.52 181.878   1
  -7  -1  24 2379.73 164.415   1
  -7   1 -24 2192.75 165.568   1
   7  -1 -24 2236.41 162.768   1
   1   7 -24 2474.46 176.524   1
  -1  -7 -24 2410.21 171.829   1
  -1   7  24 2504.94 181.054   1
   1  -7  24 2476.93 172.076   1
  -1   7 -26 2070.84 152.389   1
   1  -7 -26 2070.01 151.565   1
   1   7  26 2024.71 152.883   1
  -1  -7  26 1988.47 141.763   1
  -7   1  26 2050.25 146.705   1
   7  -1  26 2056.01 156.507   1
   7   1 -26 2032.95 151.565   1
  -7  -1 -26 1845.96 149.670   1
   7   1  26 1971.17 153.377   1
  -7  -1  26 2021.41 142.916   1
   7  -1 -26 2088.96 154.942   1
   1   7 -26 2018.94 149.917   1
  -1  -7 -26 1976.11 145.716   1
  -1   7  26 2081.55 154.613   1
   1  -7  26 2004.94 143.987   1
  -1   7 -28  261.28  52.867   1
   1  -7 -28  192.09  42.479   1
   1   7  28  181.47  46.104   1
  -1  -7  28  241.68  37.611   1
  -7   1  28  236.74  39.811   1
   7  -1  28  171.17  47.504   1
   7   1 -28  241.35  44.201   1
  -7  -1 -28  182.13  65.469   1
   7   1  28  200.41  50.708   1
  -7  -1  28  210.87  35.016   1
  -7   1 -28  134.84  67.965   1
   7  -1 -28  248.52  44.390   1
   1   7 -28  241.76  47.669   1
  -1  -7 -28  233.36  48.674   1
  -1   7  28  204.20  42.175   1
   1  -7  28  251.56  40.107   1
  -2   7  -1  39720. 2482.70   1
   2  -7  -1  42076. 2628.50   1
   2   7   1  41738. 2607.91   1
   7  -2   1  43731. 2743.00   1
  -7  -2  -1  40511. 2538.71   1
  -7  -2   1  43270. 2704.28   1
  -7   2  -1  43946. 2744.64   1
   7  -2  -1  44234. 2764.41   1
   2   7  -1  50156. 3130.97   1
  -2  -7  -1  43690. 2727.34   1
  -2   7   1  41244. 2578.25   1
   2  -7   1  49292. 3079.07   1
   2  -7  -3  61532. 3844.31   1
   2   7   3  60412. 3773.47   1
  -2  -7   3  64448. 4023.88   1
   7  -2   3  62035. 3873.14   1
   7   2  -3  61194. 3823.72   1
   7   2  -3  64324. 4014.82   1
  -7  -2  -3  58394. 3664.74   1
   7   2   3  66071. 4123.55   1
  -7   2  -3  64184. 4011.53   1
   7  -2  -3  64390. 4021.41   1
   2   7  -3  70914. 4425.04   1
  -2  -7  -3  55338. 3455.52   1
  -2   7   3  57644. 3602.96   1
   2  -7  -5  12834. 809.884   1
   2   7   5  12570. 792.998   1
  -7   2   5  12677. 796.375   1
   7  -2   5  11722. 734.843   1
   7   2  -5  11944. 751.235   1
   7   2  -5  14036. 882.207   1
  -7  -2  -5  11310. 711.284   1
   7   2   5  12232. 767.874   1
   7  -2  -5  12768. 804.612   1
   2   7  -5  12158. 769.851   1
   2   7  -5  11812. 740.032   1
  -2  -7  -5  12059. 759.884   1
  -2   7  -7 105766. 6616.96   1
   2  -7  -7  97446. 6085.66   1
   2   7   7  98352. 6141.67   1
  -7   2   7  96870. 6045.30   1
   7   2  -7  93987. 5866.55   1
  -7  -2  -7 101071. 6303.95   1
   7   2   7  96376. 6016.47   1
  -7  -2   7 100247. 6257.00   1
  -7   2  -7  94481. 5897.03   1
   7  -2  -7  97776. 6107.90   1
   2   7  -7  96705. 6033.77   1
   2   7  -7  83937. 5236.40   1
  -2  -7  -7  94151. 5880.55   1
  -2   7   7  99341. 6205.92   1
   2  -7   7 109802. 6873.14   1
  -2   7  -9 136985. 8550.24   1
   2  -7  -9 131466. 8210.04   1
   2   7   9 129983. 8115.31   1
  -2  -7   9 128583. 8023.88   1
  -7   2   9 130148. 8123.55   1
   7  -2   9 130807. 8162.27   1
   7   2  -9 130889. 8170.50   1
  -7  -2  -9 112356. 7010.70   1
   7   2   9 127924. 7986.81   1
  -7  -2   9 118534. 7394.56   1
  -7   2  -9 136985. 8542.00   1
   7  -2  -9 132372. 8270.17   1
   2   7  -9 134020. 8369.02   1
  -2  -7  -9 124959. 7799.00   1
  -2   7   9 130725. 8167.21   1
   2  -7   9 128583. 8028.00   1
  -2   7 -11 2689.45 174.300   1
   2  -7 -11 2814.66 190.280   1
   2   7  11 2607.91 178.583   1
  -7   2  11 2559.31 170.346   1
   7  -2  11 2697.69 179.489   1
   7   2 -11 2568.37 175.206   1
  -7  -2 -11 2565.90 171.334   1
   7   2  11 2632.62 177.018   1
  -7  -2  11 2429.98 160.214   1
  -7   2 -11 2498.35 164.250   1
   7  -2 -11 2719.93 187.397   1
   2   7 -11 2570.84 172.240   1
  -2  -7 -11 2672.16 179.324   1
  -2   7  11 2864.91 196.787   1
   2  -7  11 2599.67 168.781   1
   2  -7 -13  10198. 651.153   1
   2   7  13  10181. 651.482   1
  -2  -7  13 9909.38 625.123   1
  -7   2  13 9925.86 630.230   1
   7  -2  13 9703.45 617.298   1
  -7  -2 -13 8616.14 548.764   1
   7   2  13 9975.28 635.667   1
  -7  -2  13 9859.96 624.546   1
  -7   2 -13 9711.69 615.321   1
   7  -2 -13  10305. 660.955   1
   2   7 -13 9868.19 628.583   1
  -2  -7 -13  10255. 652.718   1
  -2   7  13 9686.98 621.828   1
   2  -7  13  10362. 654.859   1
  -2   7 -15 3517.29 229.324   1
   2  -7 -15 3428.33 230.807   1
   2   7  15 3487.64 237.809   1
  -2  -7  15 3736.40 241.927   1
  -7   2  15 3584.84 236.655   1
   7  -2  15 3345.96 223.723   1
   7   2 -15 3649.09 247.940   1
  -7  -2 -15 3313.84 222.405   1
   7   2  15 3272.65 220.263   1
  -7  -2  15 3486.82 228.583   1
  -7   2 -15 3533.77 234.679   1
   7  -2 -15 3658.15 249.423   1
   2   7 -15 3329.49 222.487   1
  -2  -7 -15 3560.95 236.655   1
  -2   7  15 3565.07 243.410   1
   2  -7  15 3567.54 232.866   1
  -2   7 -17 4093.08 266.721   1
   2  -7 -17 4316.31 286.738   1
   2   7  17 4500.00 303.047   1
  -2  -7  17 4251.23 275.865   1
  -7   2  17 4028.00 265.815   1
   7  -2  17 4110.38 275.206   1
   7   2 -17 4242.99 286.079   1
  -7  -2 -17 4115.32 279.160   1
   7   2  17 4287.48 285.832   1
  -7  -2  17 3901.97 255.272   1
  -7   2 -17 4503.29 296.705   1
   7  -2 -17 4401.15 295.799   1
   2   7 -17 4329.48 285.996   1
  -2  -7 -17 4250.41 280.642   1
  -2   7  17 4710.04 315.074   1
   2  -7  17 4094.72 267.463   1
  -2   7 -19  18715. 1179.57   1
   2  -7 -19  18740. 1186.16   1
   2   7  19  19440. 1237.23   1
   7  -2  19  19152. 1214.17   1
   7   2 -19  18600. 1181.22   1
  -7  -2 -19  20437. 1292.42   1
   7   2  19  18221. 1156.51   1
  -7  -2  19  17908. 1129.32   1
  -7   2 -19  20231. 1278.42   1
   7  -2 -19  18814. 1196.87   1
   2   7 -19  18666. 1180.39   1
  -2  -7 -19  18583. 1173.80   1
  -2   7  19  18262. 1158.98   1
   2  -7  19  19448. 1226.52   1
  -2   7 -21 8020.59 514.909   1
   2  -7 -21 7852.55 507.001   1
   2   7  21 8270.17 539.044   1
  -2  -7  21 8797.36 561.861   1
  -7   2  21 7911.03 508.072   1
   7  -2  21 9703.45 631.136   1
   7   2 -21 8278.41 538.385   1
  -7  -2 -21 8682.03 562.108   1
   7   2  21 8311.36 539.621   1
  -7  -2  21 7973.63 510.378   1
  -7   2 -21 8098.84 524.629   1
   7  -2 -21 8144.97 528.665   1
   2   7 -21 8219.10 530.642   1
  -2  -7 -21 7878.90 507.166   1
  -2   7  21 7943.98 515.815   1
   2  -7  21 7864.08 505.271   1
  -2   7 -23 4253.70 283.031   1
   2   7  23 4438.22 302.883   1
  -2  -7  23 4106.26 270.181   1
  -7   2  23 4049.42 269.604   1
   7  -2  23 4252.06 290.856   1
   7   2 -23 4231.46 287.314   1
  -7  -2 -23 4732.29 318.781   1
   7   2  23 4262.76 289.291   1
  -7  -2  23 3913.51 257.825   1
  -7   2 -23 4504.94 305.931   1
   7  -2 -23 4269.35 288.468   1
   2   7 -23 4596.37 307.578   1
   2  -7  23 4073.31 270.510   1
  -2   7 -25 4112.85 277.018   1
   2  -7 -25 4186.98 281.219   1
   2   7  25 4230.64 290.609   1
  -2  -7  25 3832.78 254.530   1
  -7   2  25 3990.11 266.557   1
   7  -2  25 4481.05 307.166   1
   7   2 -25 4241.35 288.220   1
  -7  -2 -25 3952.22 273.476   1
  -7  -2  25 3860.79 256.095   1
  -7   2 -25 4003.29 277.759   1
   7  -2 -25 4200.16 284.926   1
   2   7 -25 4459.63 301.565   1
  -2  -7 -25 4138.38 277.677   1
  -2   7  25 4326.19 293.657   1
   2  -7  25 4208.40 281.384   1
  -2   7 -27 2780.06 198.517   1
   2  -7 -27 2979.40 208.896   1
   2   7  27 2859.96 206.837   1
  -2  -7  27 3059.31 208.237   1
   7  -2  27 2850.08 208.814   1
   7   2 -27 2868.20 205.025   1
  -7  -2 -27 2978.58 220.099   1
   7   2  27 2930.80 213.344   1
  -7  -2  27 2953.87 200.824   1
  -7   2 -27 2679.57 207.001   1
   7  -2 -27 2895.38 205.354   1
   2   7 -27 2996.70 212.932   1
  -2   7  27 2881.38 203.542   1
   2  -7  27 2935.75 202.636   1
  -2  -7  29   56.73  28.180   1
  -7   2  29   57.29  29.794   1
   7  -2  29   65.13  37.455   1
   7   2 -29   47.73  32.479   1
   7   2  29   61.24  43.501   1
  -7  -2  29   59.38  28.138   1
   7  -2 -29   75.58  36.252   1
   2  -7  29   38.51  32.751   1
  -7  -3   0 3444.81 228.171   1
   7  -3   0 3443.98 219.522   1
   7  -3   0 3133.44 203.459   1
   3   7   0 3315.48 211.120   1
  -3  -7   0 3998.35 260.049   1
  -3   7   0 2976.93 190.115   1
   3  -7   0 2930.80 187.644   1
   3  -7  -2  68517. 4279.24   1
   3   7   2  78328. 4890.44   1
  -3  -7   2  78196. 4886.32   1
   7   3  -2  85338. 5336.90   1
   7   3   2  78888. 4922.57   1
  -7  -3   2  85832. 5359.96   1
  -7   3  -2  74629. 4658.15   1
   3   7  -2  76557. 4775.94   1
  -3  -7  -2  79143. 4939.86   1
  -3   7   2  69761. 4356.67   1
   3  -7   2  70222. 4391.26   1
   3   7   4 9728.16 615.074   1
  -7   3   4  11310. 710.625   1
   7  -3   4  10758. 674.546   1
   7   3  -4  10255. 648.681   1
   7   3  -4  11021. 692.833   1
  -7  -3  -4  13031. 825.370   1
   7   3   4  10906. 684.843   1
  -7   3  -4  11145. 705.106   1
   7  -3  -4  10881. 687.232   1
   3   7  -4  10610. 684.760   1
   3   7  -4  10972. 686.984   1
  -3   7   4 9481.04 601.400   1
   3  -7  -6 300576.  18748.   1
   3   7   6 294481.  18369.   1
  -7   3   6 312356.  19481.   1
   7  -3   6 391103.  24390.   1
   7   3  -6 332454.  20733.   1
   7   3  -6 291598.  18188.   1
  -7  -3  -6 299423.  18674.   1
   7   3   6 286738.  17883.   1
  -7   3  -6 275453.  17199.   1
   7  -3  -6 309472.  19300.   1
  -3  -7  -6 283525.  17685.   1
  -3   7   6 307084.  19160.   1
  -3   7  -8  36441. 2278.42   1
   3  -7  -8  34119. 2139.21   1
   3   7   8  35881. 2248.76   1
  -7   3   8  34613. 2166.39   1
   7   3  -8  34885. 2184.51   1
  -7  -3  -8  38501. 2406.09   1
   7   3   8  35717. 2236.41   1
  -7  -3   8  33962. 2122.73   1
   7  -3  -8  34506. 2164.74   1
   3   7  -8  34193. 2139.21   1
   3   7  -8  32323. 2021.41   1
  -3  -7  -8  33855. 2120.26   1
  -3   7   8  34926. 2191.93   1
   3  -7   8  36804. 2302.30   1
  -3   7 -10  68031. 4248.76   1
   3  -7 -10  67240. 4205.93   1
   3   7  10  65469. 4095.55   1
  -7   3  10  63567. 3972.81   1
   7  -3  10  65329. 4082.37   1
   7   3 -10  65255. 4080.72   1
  -7  -3 -10  67290. 4202.63   1
   7   3  10  64497. 4032.12   1
  -7  -3  10  67463. 4212.52   1
  -7   3 -10  77389. 4830.31   1
   7  -3 -10  66491. 4161.45   1
   3   7 -10  65684. 4105.43   1
  -3  -7 -10  67553. 4223.23   1
  -3   7  10  66153. 4140.03   1
   3  -7  10  68163. 4257.82   1
  -3   7 -12 2711.69 175.865   1
  -3  -7  12 2619.44 169.769   1
   7  -3  12 2500.82 167.216   1
   7   3 -12 2520.59 172.899   1
  -7  -3 -12 2367.38 160.626   1
   7   3  12 2677.92 180.972   1
  -7  -3  12 2543.65 167.710   1
  -7   3 -12 2831.13 185.749   1
   3   7 -12 2602.14 176.029   1
  -3   7  12 2604.61 180.642   1
   3  -7  12 2738.88 179.160   1
  -3   7 -14  22586. 1416.80   1
   3  -7 -14  23353. 1471.99   1
   3   7  14  22422. 1415.16   1
  -3  -7  14  23311. 1461.28   1
  -7   3  14  22265. 1401.15   1
   7  -3  14  21557. 1356.67   1
   7   3 -14  22529. 1422.57   1
  -7  -3 -14  20774. 1308.07   1
   7   3  14  21878. 1379.74   1
  -7   3 -14  22026. 1384.68   1
   7  -3 -14  23270. 1471.17   1
   3   7 -14  22010. 1387.15   1
  -3  -7 -14  22290. 1402.80   1
  -3   7  14  22974. 1450.58   1
   3  -7  14  22908. 1439.04   1
  -3   7 -16  476.52  42.611   1
   3  -7 -16  488.22  49.753   1
   3   7  16  485.58  54.753   1
  -3  -7  16  520.43  44.473   1
  -7   3  16  431.71  44.382   1
   7  -3  16  566.80  54.843   1
  -7  -3 -16  490.53  53.493   1
   7   3  16  441.27  48.525   1
  -7  -3  16  473.48  43.122   1
  -7   3 -16  547.36  56.903   1
   7  -3 -16  400.25  48.180   1
   3   7 -16  499.67  50.494   1
  -3  -7 -16  452.72  47.982   1
  -3   7  16  488.96  53.229   1
   3  -7  16  571.17  49.555   1
  -3   7 -18  27817. 1746.29   1
   3   7  18  27595. 1741.35   1
  -7   3  18  27570. 1733.11   1
   7  -3  18  28987. 1826.19   1
   7   3 -18  28764. 1814.66   1
  -7  -3 -18  29193. 1837.72   1
   7   3  18  28130. 1772.65   1
  -7  -3  18  27438. 1722.40   1
  -7   3 -18  29638. 1863.26   1
   7  -3 -18  27875. 1758.65   1
  -3  -7 -18  26903. 1691.93   1
  -3   7  18  28773. 1813.84   1
   3  -7  18  29127. 1830.31   1
   3  -7 -20  11236. 718.780   1
   3   7  20  11540. 742.833   1
  -3  -7  20  13666. 865.732   1
  -7   3  20  11203. 713.508   1
   7  -3  20  14259. 914.332   1
  -7  -3 -20  13624. 870.675   1
  -7  -3  20  10997. 697.858   1
  -7   3 -20  12644. 807.001   1
   7  -3 -20  11499. 737.973   1
   3   7 -20  11647. 744.975   1
  -3  -7 -20  11829. 753.459   1
  -3   7  20  11021. 707.083   1
   3  -7  20  10972. 698.764   1
  -3   7 -22 2291.60 162.438   1
   3  -7 -22 2103.79 152.059   1
   3   7  22 2038.71 153.871   1
  -3  -7  22 1872.32 131.054   1
  -7   3  22 1980.23 141.680   1
   7  -3  22 2158.98 160.461   1
   7   3 -22 2121.09 156.095   1
  -7  -3 -22 2031.30 151.977   1
   7   3  22 1956.34 146.046   1
  -7  -3  22 1775.95 124.794   1
  -7   3 -22 2048.60 154.201   1
   7  -3 -22 2144.15 156.095   1
   3   7 -22 2029.65 147.941   1
  -3  -7 -22 2174.63 156.507   1
  -3   7  22 2004.94 147.117   1
   3  -7  22 2134.26 150.906   1
  -3   7 -24 6689.45 436.243   1
   3  -7 -24 6691.10 436.655   1
   3   7  24 6883.02 455.436   1
  -7   3  24 6853.37 444.975   1
   7  -3  24 6995.87 462.273   1
   7   3 -24 6944.80 456.672   1
  -7  -3 -24 6329.48 426.441   1
   7   3  24 6749.58 446.622   1
  -7  -3  24 6639.20 428.418   1
  -7   3 -24 6746.29 446.952   1
   7  -3 -24 6993.40 458.237   1
   3   7 -24 7035.41 461.532   1
  -3  -7 -24 6714.16 437.397   1
  -3   7  24 6587.31 432.207   1
   3  -7  24 6700.98 436.079   1
  -3   7 -26 1859.97 142.833   1
   3  -7 -26 1809.72 139.044   1
   3   7  26 1817.96 142.092   1
  -7   3  26 1835.25 134.432   1
   7  -3  26 1808.89 141.433   1
   7   3 -26 1926.69 146.375   1
  -7  -3 -26 1807.25 146.705   1
   7   3  26 1883.03 147.117   1
  -7  -3  26 1857.49 132.290   1
  -7   3 -26 1581.55 141.845   1
   7  -3 -26 1899.50 142.586   1
   3   7 -26 1889.62 145.305   1
  -3  -7 -26 1710.05 130.807   1
  -3   7  26 1902.80 142.504   1
   3  -7  26 1754.53 130.231   1
  -3   7 -28   93.82  49.835   1
   3  -7 -28   91.85  38.221   1
   3   7  28   98.02  41.433   1
  -3  -7  28  104.37  30.362   1
  -7   3  28   73.81  31.474   1
   7  -3  28  115.49  38.789   1
  -7  -3 -28   98.27  62.002   1
   7   3  28  104.12  42.529   1
  -7   3 -28   63.42  76.095   1
   7  -3 -28   73.06  33.822   1
   3   7 -28   81.68  38.418   1
  -3  -7 -28  118.53  47.249   1
  -3   7  28   92.59  33.212   1
   3  -7  28   99.75  32.175   1
  -4   7  -1  16120. 1008.24   1
   4  -7  -1  17735. 1113.67   1
  -4  -7   1  16656. 1059.31   1
  -7   4   1  16936. 1060.13   1
   7  -4   1  18221. 1145.80   1
   7  -4   1  17026. 1065.90   1
   7   4  -1  15041. 966.226   1
  -7  -4  -1  16071. 1023.89   1
   7   4   1  18756. 1174.63   1
  -7  -4   1  16491. 1037.89   1
   7  -4  -1  16804. 1054.36   1
   4   7  -1  17249. 1079.08   1
  -4   7   1  17043. 1067.54   1
   4  -7   1  17315. 1084.84   1
   4  -7  -3  88880. 5548.59   1
   4   7   3  92010. 5742.17   1
  -4  -7   3 102059. 6369.02   1
  -7   4   3  91763. 5728.99   1
   7  -4   3  85914. 5369.85   1
   7   4  -3  95881. 5982.70   1
   7   4  -3 103295. 6455.51   1
  -7  -4  -3  83773. 5238.87   1
   7   4   3  92257. 5756.17   1
  -7   4  -3  82702. 5161.44   1
   7  -4  -3  97117. 6063.42   1
   4   7  -3  93492. 5838.54   1
  -4  -7  -3  98023. 6115.32   1
  -4   7   3  90609. 5658.15   1
   4  -7   3  94646. 5922.56   1
   4  -7   3  87562. 5480.23   1
   4  -7  -5 3401.97 224.300   1
   4   7   5 3399.50 221.993   1
  -7   4   5 3686.16 237.232   1
   7  -4   5 3700.98 234.431   1
   7   4  -5 3370.67 220.675   1
   7   4  -5 3479.40 223.558   1
  -7  -4  -5 4546.95 290.445   1
   7   4   5 3877.26 250.906   1
  -7   4  -5 4125.20 269.687   1
   7  -4  -5 3673.80 240.609   1
   4   7  -5 4122.73 277.677   1
   4   7  -5 3535.42 224.794   1
  -4   7   5 3392.09 222.158   1
   4  -7   5 3489.29 223.723   1
   4  -7   5 4085.66 261.861   1
  -4   7  -7 102224. 6400.32   1
   4  -7  -7  90774. 5670.51   1
   4   7   7  88138. 5504.11   1
  -7   4   7  93987. 5869.85   1
   7  -4   7  93410. 5833.60   1
   7   4  -7  90609. 5655.68   1
   7   4  -7  99011. 6181.21   1
  -7  -4  -7  97776. 6102.96   1
   7   4   7  92422. 5771.82   1
  -7   4  -7  87644. 5485.17   1
   7  -4  -7  90198. 5636.73   1
  -4  -7  -7  80371. 5018.94   1
  -4   7   7  88633. 5537.06   1
   4  -7   7  95305. 5964.57   1
  -4   7  -9 192174.  12002.   1
   4  -7  -9 176359.  11005.   1
   4   7   9 178665.  11153.   1
  -7   4   9 173970.  10857.   1
   7   4  -9 172405.  10758.   1
  -7  -4  -9 163344.  10189.   1
   7   4   9 168204.  10494.   1
  -7  -4   9 176936.  11038.   1
  -7   4  -9 202141.  12611.   1
   7  -4  -9 186903.  11664.   1
   4   7  -9 205107.  12792.   1
   4   7  -9 172652.  10774.   1
  -4  -7  -9 172735.  10783.   1
  -4   7   9 179654.  11211.   1
   4  -7   9 172735.  10791.   1
  -4   7 -11  14423. 905.271   1
   4  -7 -11  12636. 803.294   1
   4   7  11  12801. 812.520   1
  -4  -7  11  13245. 831.136   1
  -7   4  11  13229. 836.078   1
   7  -4  11  13320. 840.197   1
   7   4 -11  12990. 822.981   1
  -7  -4 -11  12932. 816.556   1
   7   4  11  13089. 828.665   1
  -7  -4  11  12232. 769.851   1
  -7   4 -11  17018. 1067.54   1
   7  -4 -11  13262. 844.315   1
   4   7 -11  12759. 807.083   1
  -4  -7 -11  12908. 816.391   1
  -4   7  11  13254. 842.668   1
   4  -7  11  14036. 883.854   1
   4  -7 -13 3300.66 223.311   1
   4   7  13 3106.26 210.708   1
  -4  -7  13 3244.64 209.061   1
  -7   4  13 3231.46 214.744   1
   7  -4  13 3392.09 224.053   1
   7   4 -13 3363.26 226.606   1
  -7  -4 -13 3010.71 202.471   1
   7   4  13 3290.77 220.593   1
  -7  -4  13 3234.76 210.708   1
  -7   4 -13 2968.70 194.398   1
   7  -4 -13 3528.00 239.868   1
   4   7 -13 3249.58 218.698   1
  -4  -7 -13 3315.48 220.593   1
  -4   7  13 3131.79 213.509   1
   4  -7  13 3229.82 211.861   1
  -4   7 -15 8542.00 541.680   1
   4  -7 -15 8558.48 551.070   1
   4   7  15 8533.76 550.164   1
  -4  -7  15 8723.22 552.306   1
  -7   4  15 8108.72 519.027   1
   7  -4  15 9102.13 582.536   1
   7   4 -15 8896.20 574.299   1
  -7  -4 -15 8088.13 519.439   1
   7   4  15 8360.78 538.138   1
  -7   4 -15 8682.03 553.871   1
   7  -4 -15 8747.93 565.321   1
   4   7 -15 8144.14 524.794   1
  -4  -7 -15 8920.91 570.593   1
  -4   7  15 8228.16 530.971   1
   4  -7  15 8434.92 538.303   1
  -4   7 -17 5836.07 374.794   1
   4  -7 -17 6144.97 401.977   1
   4   7  17 5994.23 394.398   1
  -4  -7  17 5842.66 374.382   1
  -7   4  17 5828.66 378.418   1
   7  -4  17 6046.95 395.057   1
   7   4 -17 6085.66 400.329   1
  -7  -4 -17 5803.95 378.830   1
   7   4  17 5969.52 391.268   1
  -7  -4  17 5528.82 355.683   1
  -7   4 -17 6006.58 391.103   1
   7  -4 -17 6064.24 399.011   1
  -4  -7 -17 5913.50 383.937   1
  -4   7  17 6007.41 393.492   1
   4  -7  17 6082.37 393.163   1
  -4   7 -19  18295. 1154.04   1
   4  -7 -19  16895. 1071.66   1
   4   7  19  16425. 1046.13   1
  -4  -7  19  18773. 1182.87   1
  -7   4  19  16186. 1023.89   1
   7  -4  19  19489. 1237.23   1
   7   4 -19  17224. 1096.37   1
  -7  -4  19  16384. 1032.95   1
  -7   4 -19  17932. 1135.09   1
   7  -4 -19  16573. 1053.54   1
   4   7 -19  16713. 1061.78   1
  -4  -7 -19  17043. 1079.08   1
  -4   7  19  16038. 1018.12   1
   4  -7  19  16277. 1029.65   1
  -4   7 -21 9975.28 637.396   1
   4  -7 -21 9275.11 596.952   1
   4   7  21 9703.45 628.171   1
  -4  -7  21  10511. 669.522   1
  -7   4  21 9497.52 608.319   1
   7  -4  21  10264. 662.520   1
   7   4 -21 9802.30 634.184   1
  -7  -4 -21 9695.21 624.382   1
   7   4  21 9588.13 620.181   1
  -7  -4  21 9011.52 574.217   1
  -7   4 -21 9967.04 642.339   1
   7  -4 -21 9703.45 625.205   1
   4   7 -21 9390.44 605.930   1
  -4  -7 -21 9868.19 632.125   1
  -4   7  21 9481.04 610.214   1
   4  -7  21 9579.89 614.332   1
  -4   7 -23 4144.97 278.089   1
   4  -7 -23 4093.08 275.288   1
  -4  -7  23 3888.79 255.766   1
   7  -4  23 4333.60 294.481   1
   7   4 -23 4158.97 282.949   1
  -7  -4 -23 4501.64 304.860   1
   7   4  23 4233.93 289.621   1
  -7  -4  23 4044.48 265.980   1
  -7   4 -23 4395.38 301.977   1
   7  -4 -23 4249.58 287.067   1
  -4   7  23 3849.25 261.202   1
   4  -7  23 4167.21 277.924   1
  -4   7 -25 3464.58 239.621   1
   4  -7 -25 3827.01 260.214   1
   4   7  25 3771.82 263.344   1
  -4  -7  25 3355.85 223.558   1
  -7   4  25 3780.89 254.530   1
   7  -4  25 3630.14 253.048   1
  -7  -4 -25 3726.52 259.225   1
   7   4  25 3860.79 268.863   1
  -7   4 -25 3812.19 272.734   1
   7  -4 -25 3686.98 252.636   1
   4   7 -25 3896.21 267.051   1
  -4  -7 -25 3808.07 259.720   1
  -4   7  25 3728.99 254.365   1
   4  -7  25 3753.70 254.448   1
  -4   7 -27 2309.72 179.736   1
   4  -7 -27 2112.85 155.107   1
   4   7  27 2174.63 167.133   1
  -4  -7  27 2112.02 148.188   1
   7  -4  27 2361.61 177.265   1
   7   4 -27 2113.67 158.484   1
   7   4  27 2010.71 160.049   1
  -7  -4  27 2190.28 152.801   1
  -7   4 -27 2129.32 185.997   1
   7  -4 -27 2320.43 170.346   1
   4   7 -27 2125.20 166.062   1
  -4  -7 -27 2163.92 163.015   1
  -4   7  27 2065.90 152.142   1
   4  -7  27 2247.11 162.109   1
   7   5   0 241680.  15074.   1
  -7  -5   0 286573.  17883.   1
   7  -5   0 245305.  15297.   1
   7  -5   0 280642.  17504.   1
  -5  -7   0 273805.  17100.   1
  -5   7   0 287562.  17941.   1
   5  -7   0 234102.  14605.   1
   5  -7  -2  45535. 2848.43   1
   5   7   2  46993. 2936.57   1
   7  -5   2  57035. 3570.84   1
   7  -5   2  50840. 3173.80   1
   7   5  -2  52109. 3280.06   1
  -7  -5  -2  44036. 2774.30   1
   7   5   2  47405. 2959.63   1
  -7  -5   2  55799. 3488.46   1
  -5  -7  -2  48525. 3031.30   1
  -5   7   2  50041. 3126.03   1
   5  -7   2  44588. 2785.01   1
   5  -7  -4  37702. 2361.61   1
   5   7   4  39094. 2446.46   1
  -7   5   4  39530. 2471.17   1
   7  -5   4  41054. 2563.42   1
   7   5  -4  37504. 2342.67   1
   7   5  -4  39843. 2500.82   1
  -7  -5  -4  34135. 2135.09   1
   7   5   4  33657. 2104.61   1
  -7   5  -4  34662. 2165.57   1
   7  -5  -4  39646. 2482.70   1
   5   7  -4  36919. 2306.42   1
  -5  -7  -4  38830. 2425.86   1
   5  -7   4  42216. 2639.21   1
   5  -7   4  39489. 2467.87   1
  -5   7  -6 5424.21 341.268   1
   5  -7  -6 5258.64 342.010   1
   5   7   6 4348.43 281.795   1
  -7   5   6 4822.90 309.637   1
   7   5  -6 4351.73 278.665   1
   7   5  -6 4560.13 295.552   1
  -7  -5  -6 4314.66 275.123   1
   7   5   6 4364.08 282.619   1
  -7   5  -6 4018.94 263.756   1
   7  -5  -6 4914.33 320.016   1
   5   7  -6 4439.86 282.784   1
   5   7  -6 5241.35 340.692   1
  -5   7   6 5235.58 337.232   1
   5  -7   6 4592.25 289.868   1
  -5   7  -8  63031. 3946.45   1
   5  -7  -8  64217. 4017.29   1
   5   7   8  64119. 4009.06   1
  -7   5   8  64168. 4009.88   1
   7  -5   8  67331. 4205.10   1
   7   5  -8  69110. 4316.31   1
   7   5  -8  64670. 4040.36   1
  -7  -5  -8  67949. 4242.99   1
   7   5   8  63007. 3939.04   1
  -7   5  -8  56960. 3570.01   1
   7  -5  -8  66919. 4186.98   1
   5   7  -8  62405. 3898.68   1
   5   7  -8  66310. 4143.32   1
  -5  -7  -8  55840. 3490.11   1
  -5   7   8  63855. 3993.41   1
   5  -7   8  64349. 4020.59   1
  -5   7 -10  67002. 4182.86   1
   5  -7 -10  63188. 3954.69   1
   5   7  10  63114. 3948.10   1
  -7   5  10  62529. 3909.39   1
   7   5 -10  61310. 3833.60   1
  -7  -5 -10  65568. 4096.37   1
   7   5  10  61623. 3854.20   1
  -7  -5  10  59901. 3739.70   1
   7  -5 -10  64209. 4019.77   1
   5   7 -10  63633. 3976.93   1
  -5  -7 -10  58542. 3660.62   1
  -5   7  10  64934. 4062.60   1
   5  -7  10  64918. 4056.83   1
  -5   7 -12  14926. 936.572   1
   5  -7 -12  15041. 955.518   1
   5   7  12  14012. 888.797   1
  -5  -7  12  14160. 888.797   1
  -7   5  12  14036. 887.149   1
   7  -5  12  14316. 903.623   1
   7   5 -12  13773. 873.146   1
  -7  -5 -12  12471. 789.291   1
   7   5  12  13863. 878.088   1
  -7  -5  12  15082. 948.104   1
  -7   5 -12  15733. 987.643   1
   7  -5 -12  14390. 915.979   1
   5   7 -12  14530. 919.274   1
  -5  -7 -12  14415. 911.037   1
   5  -7  12  14885. 938.220   1
  -5   7 -14  29629. 1856.67   1
   5  -7 -14  28600. 1800.66   1
   5   7  14  27883. 1755.35   1
  -5  -7  14  27710. 1734.76   1
  -7   5  14  27586. 1733.11   1
   7  -5  14  28806. 1809.72   1
  -7  -5 -14  26128. 1642.50   1
   7   5  14  27883. 1754.53   1
  -7   5 -14  28303. 1773.47   1
   7  -5 -14  28435. 1792.42   1
   5   7 -14  28361. 1784.18   1
  -5  -7 -14  27298. 1714.99   1
  -5   7  14  28040. 1764.41   1
   5  -7  14  27941. 1754.53   1
  -5   7 -16   32.22  28.147   1
   5  -7 -16   46.11  23.731   1
   5   7  16   67.99  29.580   1
  -5  -7  16   55.86  17.133   1
  -7   5  16   67.90  24.959   1
   7  -5  16   51.41  24.860   1
   7   5 -16   68.58  31.829   1
  -7  -5 -16    6.74  33.929   1
   7   5  16   29.93  26.343   1
  -7  -5  16   54.60  17.677   1
  -7   5 -16   13.96  29.506   1
   7  -5 -16   38.67  27.257   1
  -5  -7 -16   65.58  29.975   1
  -5   7  16   33.85  25.173   1
   5  -7  16   37.76  22.710   1
  -5   7 -18 2570.84 177.924   1
   5  -7 -18 2786.65 194.481   1
  -5  -7  18 2263.59 152.553   1
   7  -5  18 2569.19 181.631   1
   7   5 -18 2385.50 172.158   1
   7   5  18 2528.83 179.819   1
  -7  -5  18 2094.73 142.422   1
  -7   5 -18 2420.10 172.487   1
   7  -5 -18 2649.92 187.562   1
   5   7 -18 2700.16 189.786   1
   5  -7  18 2321.25 160.791   1
  -5   7 -20  10321. 662.026   1
   5  -7 -20  10387. 666.144   1
   5   7  20  10527. 678.994   1
  -5  -7  20  12405. 786.902   1
  -7   5  20 9802.30 626.276   1
   7  -5  20 9851.72 635.008   1
   7   5 -20  10181. 657.578   1
  -7  -5 -20  11038. 707.989   1
   7   5  20  10362. 667.874   1
  -7  -5  20 9258.64 588.467   1
  -7   5 -20  11005. 707.001   1
   7  -5 -20  10239. 658.154   1
   5   7 -20  10717. 688.961   1
  -5  -7 -20 9925.86 635.090   1
  -5   7  20  10214. 654.777   1
   5  -7  20  10008. 640.444   1
  -5   7 -22  19283. 1221.58   1
   5  -7 -22  18015. 1142.50   1
   5   7  22  18336. 1168.04   1
  -5  -7  22  17356. 1093.90   1
  -7   5  22  18493. 1169.69   1
   7  -5  22  17941. 1140.03   1
   7   5 -22  18155. 1154.86   1
  -7  -5 -22  19003. 1205.11   1
  -7  -5  22  18130. 1143.33   1
  -7   5 -22  19357. 1229.82   1
   7  -5 -22  18822. 1194.40   1
   5   7 -22  19102. 1213.34   1
  -5  -7 -22  18608. 1177.92   1
  -5   7  22  18237. 1155.68   1
   5  -7  22  19885. 1259.47   1
  -5   7 -24 4032.95 277.018   1
   5  -7 -24 4096.37 275.865   1
   5   7  24 4064.25 280.889   1
  -5  -7  24 3662.27 241.763   1
  -7   5  24 3822.90 256.919   1
   7  -5  24 3911.03 269.522   1
   7   5 -24 3931.63 270.016   1
  -7  -5 -24 3940.69 271.417   1
   7   5  24 3826.19 266.227   1
  -7  -5  24 3905.27 257.825   1
   7  -5 -24 4039.53 273.393   1
   5   7 -24 3944.81 270.675   1
  -5  -7 -24 3887.97 264.085   1
  -5   7  24 3815.48 257.908   1
   5  -7  24 4304.77 289.868   1
  -5   7 -26 4085.66 285.914   1
   5  -7 -26 4331.13 292.421   1
   5   7  26 4073.31 288.056   1
  -5  -7  26 3967.05 261.861   1
   7  -5  26 4319.60 295.799   1
   7   5 -26 4070.01 279.654   1
  -7  -5 -26 3847.61 269.769   1
   7   5  26 4180.39 289.786   1
  -7  -5  26 3878.91 256.425   1
  -7   5 -26 4235.58 305.272   1
   7  -5 -26 4278.41 289.456   1
   5   7 -26 4261.94 293.245   1
  -5   7  26 4187.80 282.290   1
  -5   7 -28  349.09  83.608   1
   5  -7 -28  603.46  67.282   1
   5   7  28  448.35  65.173   1
  -5  -7  28  533.94  51.128   1
  -7   5  28  495.47  55.025   1
   7  -5  28  593.41  68.089   1
   7   5 -28  504.37  62.051   1
  -7  -5 -28  367.54  74.893   1
   7   5  28  387.48  62.957   1
  -7  -5  28  576.77  53.871   1
   5   7 -28  505.19  62.488   1
  -5  -7 -28  391.76  69.028   1
  -5   7  28  503.21  58.270   1
   5  -7  28  616.64  63.138   1
   6  -7  -1 273558.  17068.   1
   6   7   1 271581.  16936.   1
  -6  -7   1 319687.  19951.   1
  -7   6   1 279489.  17430.   1
   7  -6   1 310955.  19399.   1
   7  -6   1 287314.  17924.   1
   7   6  -1 335914.  20947.   1
  -7  -6  -1 323641.  20214.   1
   7   6   1 272817.  17010.   1
  -7  -6   1 314003.  19588.   1
   7  -6  -1 299505.  18682.   1
   6   7  -1 265815.  16582.   1
  -6  -7  -1 258896.  16170.   1
  -6   7   1 295881.  18460.   1
   6  -7  -3  68328. 4271.00   1
   6   7   3  74860. 4675.45   1
  -6  -7   3  78748. 4917.62   1
  -7   6   3  75733. 4727.34   1
   7  -6   3  77076. 4810.54   1
   7  -6   3  73880. 4623.55   1
   7   6  -3  78657. 4938.22   1
  -7  -6  -3  87891. 5498.35   1
   7   6   3  79613. 4968.69   1
  -7  -6   3  81524. 5090.60   1
   7  -6  -3  75741. 4732.29   1
  -6  -7  -3  72652. 4535.42   1
   6  -7   3  87726. 5487.64   1
   6  -7   3  77636. 4846.78   1
   6  -7  -5  40906. 2563.42   1
   6   7   5  44053. 2756.18   1
  -7   6   5  47035. 2940.69   1
   7  -6   5  43740. 2730.64   1
   7   6  -5  44539. 2794.07   1
   7   6  -5  43847. 2739.70   1
  -7  -6  -5  47916. 2993.41   1
   7   6   5  41689. 2607.91   1
  -7   6  -5  40469. 2528.00   1
   7  -6  -5  43756. 2741.35   1
   6   7  -5  44506. 2780.06   1
   6   7  -5  43245. 2716.64   1
  -6  -7  -5  43871. 2740.52   1
  -6   7   5  44292. 2770.18   1
   6  -7   5  51483. 3214.99   1
   6  -7   5  46820. 2924.21   1
  -6   7  -7  81268. 5075.78   1
   6  -7  -7  75148. 4700.16   1
   6   7   7  79547. 4970.34   1
  -7   6   7  79934. 4992.58   1
   7  -6   7  86244. 5383.03   1
   7   6  -7  81524. 5093.08   1
   7   6  -7  79217. 4946.45   1
  -7  -6  -7  84349. 5266.06   1
   7   6   7  77710. 4855.84   1
  -7   6  -7  78245. 4888.79   1
   7  -6  -7  80379. 5025.53   1
   6   7  -7  86985. 5436.57   1
   6   7  -7  77974. 4868.20   1
  -6  -7  -7  68460. 4274.30   1
  -6   7   7  82166. 5132.61   1
   6  -7   7  79382. 4957.16   1
  -6   7  -9  43888. 2753.70   1
   6  -7  -9  44267. 2775.94   1
   6   7   9  42430. 2657.33   1
  -7   6   9  46227. 2892.91   1
   7  -6   9  45362. 2836.08   1
   7   6  -9  47372. 2962.93   1
   7   6  -9  44539. 2786.65   1
  -7  -6  -9  35642. 2229.82   1
   7   6   9  42603. 2668.04   1
  -7   6  -9  40412. 2539.54   1
   7  -6  -9  45700. 2865.73   1
   6   7  -9  44003. 2752.06   1
   6   7  -9  44366. 2775.94   1
  -6  -7  -9  37059. 2319.60   1
  -6   7   9  44951. 2814.66   1
   6  -7   9  45733. 2859.14   1
  -6   7 -11 2275.12 147.446   1
   7   6 -11 1999.17 138.056   1
  -7  -6 -11 1816.31 127.018   1
   6   7 -11 1866.56 128.995   1
  -6  -7 -11 1583.19 114.003   1
   6  -7  11 1864.08 125.288   1
  -6   7 -13  41334. 2584.84   1
   6  -7 -13  33839. 2128.50   1
   6   7  13  33567. 2108.73   1
  -6  -7  13  32002. 2001.65   1
  -7   6  13  31582. 1982.70   1
   7  -6  13  34259. 2148.27   1
   7   6 -13  32957. 2070.01   1
  -7  -6 -13  30354. 1905.27   1
   7   6  13  33443. 2100.49   1
  -7  -6  13  32784. 2051.07   1
  -7   6 -13  33896. 2120.26   1
   7  -6 -13  34613. 2177.92   1
   6   7 -13  33443. 2099.67   1
  -6  -7 -13  30659. 1925.04   1
  -6   7  13  31812. 1997.53   1
  -6   7 -15  58245. 3641.68   1
   6  -7 -15  54094. 3391.27   1
   6   7  15  53666. 3363.26   1
  -6  -7  15  51549. 3221.58   1
  -7   6  15  52759. 3303.13   1
   7  -6  15  56120. 3513.18   1
   7   6 -15  52974. 3320.43   1
  -7  -6 -15  53558. 3354.20   1
   7   6  15  54399. 3408.56   1
  -7  -6  15  53015. 3313.01   1
  -7   6 -15  62463. 3904.44   1
   7  -6 -15  55198. 3461.28   1
  -6  -7 -15  52628. 3295.71   1
  -6   7  15  51376. 3218.28   1
   6  -7  15  54942. 3439.86   1
  -6   7 -17  31664. 1987.64   1
   6  -7 -17  25626. 1622.73   1
   6   7  17  28682. 1807.25   1
  -6  -7  17  27479. 1722.40   1
  -7   6  17  27619. 1737.23   1
   7  -6  17  29975. 1886.32   1
   7   6 -17  28040. 1768.53   1
  -7  -6 -17  28723. 1807.25   1
   7   6  17  28773. 1813.01   1
  -7  -6  17  27504. 1724.05   1
  -7   6 -17  29687. 1864.08   1
   6   7 -17  28344. 1787.48   1
  -6  -7 -17  30247. 1901.98   1
  -6   7  17  27397. 1724.05   1
   6  -7  17  28023. 1762.77   1
  -6   7 -19 7722.40 499.176   1
   6  -7 -19 6965.40 454.201   1
   6   7  19 7233.11 473.229   1
  -6  -7  19 9275.11 589.785   1
  -7   6  19 6778.41 438.550   1
   7  -6  19 8171.33 530.889   1
   7   6 -19 7004.11 459.967   1
  -7  -6 -19 8044.47 522.487   1
   7   6  19 7074.13 463.014   1
  -7  -6  19 6988.46 446.458   1
   7  -6 -19 6911.03 451.647   1
   6   7 -19 7132.61 466.968   1
  -6  -7 -19 7635.91 495.304   1
  -6   7  19 6831.95 443.739   1
   6  -7  19 7408.56 478.995   1
  -6   7 -21  236.33  55.881   1
   6  -7 -21  393.49  47.133   1
   6   7  21  340.53  51.474   1
  -6  -7  21  357.99  38.048   1
  -7   6  21  364.50  45.156   1
   7  -6  21  382.95  51.203   1
   7   6 -21  276.85  47.438   1
  -7  -6 -21  356.18  55.824   1
   7   6  21  362.93  52.298   1
  -7   6 -21  357.41  62.084   1
   7  -6 -21  354.69  46.466   1
   6   7 -21  415.32  54.226   1
  -6  -7 -21  347.78  53.155   1
  -6   7  21  345.55  43.756   1
   6  -7  21  441.19  53.600   1
   6  -7 -23  257.41  39.588   1
   6   7  23  204.45  47.364   1
  -6  -7  23  300.00  34.918   1
  -7   6  23  264.74  40.494   1
   7  -6  23  272.49  44.465   1
   7   6 -23  166.39  38.427   1
  -7  -6 -23  180.89  52.867   1
   7   6  23  137.64  46.219   1
  -7  -6  23  319.03  37.117   1
  -7   6 -23  197.78  62.603   1
   7  -6 -23  223.64  37.603   1
   6   7 -23  266.97  45.601   1
  -6  -7 -23  190.69  48.797   1
  -6   7  23  291.52  40.404   1
   6  -7  23  316.56  44.341   1
  -6   7 -25 1397.86 131.878   1
   6  -7 -25 1584.84 122.076   1
  -6  -7  25 1475.29 106.095   1
  -7   6  25 1515.65 115.239   1
   7   6 -25 1593.08 127.183   1
  -7  -6 -25 1447.28 124.300   1
   7   6  25 1719.11 137.232   1
  -7  -6  25 1439.04 104.036   1
  -7   6 -25 1366.56 131.878   1
   7  -6 -25 1597.20 122.652   1
   6   7 -25 1589.78 126.359   1
  -6  -7 -25 1626.03 133.690   1
  -6   7  25 1406.09 109.720   1
   6  -7  25 1499.17 116.969   1
  -6   7 -27  15420. 1004.94   1
   6  -7 -27  14086. 900.329   1
   6   7  27  14160. 912.684   1
  -6  -7  27  12891. 817.709   1
  -7   6  27  13731. 874.793   1
   7  -6  27  13534. 868.203   1
   7   6 -27  13773. 885.502   1
  -7  -6 -27  12241. 791.927   1
   7   6  27  13254. 855.024   1
  -7  -6  27  12784. 811.037   1
  -7   6 -27  13995. 914.332   1
   7  -6 -27  13904. 889.620   1
   6   7 -27  13913. 894.563   1
  -6  -7 -27  14778. 948.928   1
  -6   7  27  13385. 854.200   1
   6  -7  27  13855. 887.149   1
   7   7   0 298105.  18591.   1
  -7  -7   0 306425.  19127.   1
  -7   7   0 288715.  18007.   1
   7   7   2  27010. 1689.45   1
  -7  -7   2  24374. 1530.48   1
   7  -7  -2  23460. 1472.82   1
   7   7  -2  24382. 1532.95   1
  -7  -7  -2  24119. 1535.42   1
   7  -7   2  24563. 1537.07   1
   7  -7   2  21812. 1369.03   1
   7   7   4 1001.65  76.903   1
   7   7  -4  948.93  66.170   1
  -7  -7  -4  907.74  68.336   1
   7  -7   4 1127.68  74.942   1
   7   7   6  81598. 5098.02   1
   7  -7  -6  75264. 4705.93   1
   7   7  -6  87809. 5491.76   1
   7   7  -6  76927. 4802.30   1
  -7  -7  -6  79621. 4969.52   1
  -7   7   6  79712. 4978.58   1
   7  -7   6  83937. 5240.52   1
   7   7   8 152059. 9497.52   1
  -7   7  -8 137150. 8566.71   1
   7  -7  -8 152801. 9546.94   1
   7   7  -8 137397. 8574.95   1
   7   7  -8 151318. 9448.10   1
  -7  -7  -8 166639.  10395.   1
  -7   7   8 155519. 9703.45   1
   7  -7   8 163262.  10189.   1
  -7   7 -10 2192.75 179.407   1
   7   7 -10 3003.29 199.011   1
   7   7 -10 2908.56 192.751   1
  -7  -7 -10 2644.15 176.936   1
  -7   7  10 3027.18 201.730   1
   7  -7  10 2879.73 187.314   1
   7   7  12  34613. 2172.98   1
   7  -7 -12  36104. 2270.18   1
   7   7 -12  35667. 2237.23   1
  -7  -7 -12  31145. 1953.87   1
  -7   7  12  33929. 2128.50   1
   7  -7  12  33089. 2073.31   1
   7   7  14  10231. 655.024   1
  -7   7 -14  12249. 769.933   1
   7  -7 -14  10717. 688.302   1
  -7  -7 -14 9398.67 601.070   1
  -7   7  14  10189. 649.587   1
   7  -7  14  10091. 642.009   1
   7   7  16   28.87  28.995   1
  -7  -7  16   88.22  19.193   1
  -7   7 -16  -14.90  27.208   1
   7  -7 -16   95.06  30.239   1
   7   7 -16   40.58  30.815   1
  -7  -7 -16    4.56  34.514   1
  -7   7  16   91.93  26.672   1
   7  -7  16   20.39  24.679   1
   7   7  18  37908. 2383.03   1
  -7  -7  18  35766. 2238.88   1
  -7   7 -18  37175. 2331.96   1
   7  -7 -18  38122. 2396.21   1
   7   7 -18  38600. 2428.33   1
  -7  -7 -18  45008. 2824.54   1
  -7   7  18  36944. 2318.78   1
   7  -7  18  37183. 2334.43   1
   7   7  20  684.10  70.189   1
  -7  -7  20  786.49  62.117   1
   7  -7 -20  781.79  71.763   1
   7   7 -20  704.28  71.499   1
  -7  -7 -20  651.65  70.404   1
  -7   7  20  842.67  72.109   1
   7  -7  20  863.26  77.801   1
  -7  -7  22  10585. 671.004   1
  -7   7 -22  11236. 724.134   1
   7  -7 -22  10692. 687.067   1
   7   7 -22  10799. 697.528   1
  -7   7  22  10272. 657.660   1
   7  -7  22  11384. 731.548   1
   7   7  24 1422.57 118.863   1
  -7  -7  24 1528.01 108.155   1
  -7   7 -24 1425.86 128.089   1
   7  -7 -24 1495.06 116.145   1
   7   7 -24 1490.11 121.005   1
  -7   7  24 1493.41 113.756   1
   7  -7  24 1630.97 126.771   1
   7   7  26 6871.49 457.743   1
  -7  -7  26 6183.68 398.435   1
  -7   7 -26 6452.22 441.845   1
   7  -7 -26 7049.42 461.861   1
   7   7 -26 7049.42 467.133   1
  -7  -7 -26 6545.30 436.820   1
  -7   7  26 6860.78 446.869   1
   7  -7  26 6810.54 448.187   1
  -7  -7  28 1313.01 100.577   1
  -8   0   0 286408.  17858.   1
   8   0   0 275618.  17199.   1
   0   8   0 305766.  19069.   1
   0  -8   0 301482.  18806.   1
   8   0   2  18814. 1187.81   1
  -8   0  -2  16334. 1030.48   1
   8   0  -2  15091. 949.752   1
   8   0  -2  16911. 1059.31   1
   0  -8  -2  14860. 932.454   1
   0   8   2  15428. 969.521   1
   0  -8   2  14316. 903.623   1
   8   0   4 177759.  11087.   1
  -8   0  -4 192669.  12035.   1
   8   0  -4 187397.  11689.   1
   8   0  -4 182949.  11417.   1
   0   8  -4 182537.  11400.   1
   8   0   6  67306. 4201.81   1
  -8   0   6  60618. 3785.00   1
  -8   0  -6  78608. 4917.62   1
   8   0  -6  59226. 3700.98   1
   0   8  -6  58114. 3639.21   1
   0   8  -6  58962. 3684.51   1
   0  -8  -6  57694. 3606.26   1
   0   8   6  57941. 3624.38   1
   8   0   8  47562. 2974.46   1
  -8   0   8  47768. 2985.17   1
  -8   0  -8  53583. 3346.78   1
   8   0  -8  48089. 3009.06   1
   0   8  -8  45420. 2839.37   1
   0   8  -8  42100. 2630.15   1
   0  -8  -8  44300. 2772.65   1
   0   8   8  46170. 2892.09   1
   8   0  10  19127. 1202.63   1
  -8   0  10  20898. 1310.54   1
  -8   0 -10  23904. 1496.70   1
   8   0 -10  20395. 1285.83   1
   0   8 -10  20008. 1255.35   1
   0  -8 -10  19102. 1202.63   1
   0   8  10  20354. 1285.01   1
   0  -8  10  21557. 1348.43   1
   8   0  12 2568.37 173.229   1
  -8   0 -12 2518.94 168.122   1
   0   8 -12 2534.59 167.380   1
   0  -8  12 2700.99 174.135   1
   8   0  14  675.37  58.731   1
  -8   0  14  566.14  48.138   1
   8   0 -14  659.47  64.168   1
   0   8 -14  616.97  50.453   1
   0  -8 -14  655.02  58.740   1
   0   8  14  602.88  60.782   1
   0  -8  14  625.37  47.603   1
   8   0  16  873.97  72.924   1
  -8   0  16 1003.29  76.203   1
  -8   0 -16  924.22  81.301   1
   8   0 -16  981.05  84.679   1
   0   8 -16  934.10  71.516   1
   0  -8 -16  915.16  75.568   1
   0   8  16 1116.97  93.245   1
   0  -8  16 1030.48  74.901   1
   8   0  18 3099.67 212.685   1
  -8   0  18 3055.19 203.789   1
  -8   0 -18 3216.64 222.323   1
   8   0 -18 2994.23 209.473   1
   0   8 -18 2950.57 198.764   1
   0   8  18 2985.99 210.873   1
   0  -8  18 3184.51 209.802   1
   8   0  20  16367. 1041.19   1
  -8   0  20  16779. 1059.31   1
  -8   0 -20  18287. 1159.80   1
   8   0 -20  16730. 1065.07   1
   0  -8 -20  16170. 1023.89   1
   0   8  20  16730. 1065.07   1
   0  -8  20  15379. 971.992   1
   8   0  22  39044. 2457.16   1
  -8   0  22  36796. 2309.72   1
  -8   0 -22  40544. 2548.60   1
   8   0 -22  36186. 2277.59   1
   0   8 -22  38608. 2424.22   1
   0  -8 -22  36754. 2308.07   1
   0   8  22  38558. 2426.69   1
   0  -8  22  42059. 2636.74   1
   8   0  24  12537. 808.236   1
  -8   0  24  11367. 723.228   1
  -8   0 -24  12125. 782.372   1
   8   0 -24  11598. 746.622   1
   0   8 -24  11820. 758.978   1
   0  -8 -24  12059. 771.004   1
   0   8  24  11293. 728.500   1
   0  -8  24  11203. 714.003   1
   8   0  26  330.89  54.646   1
  -8   0  26  290.69  39.357   1
  -8   0 -26  252.88  72.875   1
   8   0 -26  385.58  51.219   1
   0   8 -26  336.66  50.955   1
   0  -8  26  317.38  40.222   1
   8   0  28   93.57  43.114   1
  -8   0  28   53.08  27.751   1
  -8   0 -28   99.75  74.975   1
   8   0 -28   53.39  32.084   1
   0   8 -28   46.39  37.265   1
   0  -8 -28   28.13  35.346   1
   0   8  28   38.09  33.550   1
   0  -8  28   73.75  27.216   1
  -1   8  -1 110544. 6901.97   1
   1  -8  -1 113097. 7057.65   1
   1   8   1 113509. 7081.54   1
  -1  -8   1 108402. 6764.41   1
   8  -1   1 119440. 7472.81   1
   8   1  -1 124712. 7789.94   1
  -8  -1  -1 122240. 7631.79   1
   8   1   1 106590. 6668.03   1
  -8  -1   1 135173. 8434.92   1
  -8   1  -1 112520. 7018.94   1
   8  -1  -1 127677. 7966.22   1
   8  -1  -1 120181. 7503.29   1
   1   8  -1 122076. 7617.79   1
  -1  -8  -1 126194. 7873.14   1
  -1   8   1 113591. 7090.60   1
   1  -8   1 134020. 8360.78   1
  -1   8  -3  39852. 2495.88   1
   1  -8  -3  41046. 2565.90   1
   1   8   3  41969. 2624.38   1
  -1  -8   3  42628. 2663.09   1
   8  -1   3  38262. 2391.27   1
   8   1  -3  43105. 2692.75   1
   8   1  -3  42990. 2689.45   1
  -8  -1  -3  39572. 2489.29   1
   8   1   3  43855. 2738.88   1
  -8   1  -3  38476. 2410.21   1
   8  -1  -3  41845. 2615.32   1
   8  -1  -3  42908. 2681.22   1
  -1   8   3  41697. 2608.73   1
   1  -8   3  40008. 2505.76   1
   1  -8  -5 172735.  10774.   1
   1   8   5 178501.  11137.   1
  -8   1   5 179489.  11194.   1
   8  -1   5 159885. 9975.28   1
   8   1  -5 173476.  10824.   1
   8   1  -5 197693.  12331.   1
  -8  -1  -5 163756.  10231.   1
   8   1   5 176936.  11038.   1
  -8   1  -5 179983.  11252.   1
   8  -1  -5 173064.  10799.   1
   1   8  -5 184184.  11499.   1
   1   8  -5 222899.  13913.   1
  -1  -8  -5 170840.  10659.   1
  -1   8   5 179983.  11236.   1
  -1   8  -7 107084. 6701.81   1
  -1   8  -7 100165. 6268.53   1
   1  -8  -7 102801. 6419.27   1
   1   8   7 103048. 6439.86   1
  -8   1   7 102636. 6404.44   1
   8  -1   7 109802. 6854.19   1
   8   1  -7 102636. 6405.27   1
  -8  -1  -7 113591. 7088.13   1
   8   1   7 103789. 6476.93   1
  -8  -1   7  99753. 6223.22   1
  -8   1  -7 135255. 8443.16   1
   8  -1  -7 104366. 6517.29   1
   1   8  -7 108320. 6760.29   1
   1   8  -7 103789. 6478.58   1
  -1  -8  -7 102801. 6418.45   1
  -1   8   7 105601. 6598.02   1
  -1   8  -9 129489. 8084.84   1
   1  -8  -9 125288. 7824.54   1
   1   8   9 128995. 8054.36   1
  -8   1   9 127842. 7977.75   1
   8  -1   9 128995. 8050.24   1
   8   1  -9 131054. 8184.51   1
  -8  -1  -9 137726. 8591.42   1
   8   1   9 128254. 8005.76   1
  -8  -1   9 136161. 8492.58   1
  -8   1  -9 139539. 8706.75   1
   8  -1  -9 133278. 8319.60   1
   1   8  -9 127100. 7934.09   1
  -1  -8  -9 122652. 7656.50   1
  -1   8   9 131466. 8212.51   1
   1  -8   9 137726. 8599.66   1
  -1   8 -11  14201. 892.091   1
   1  -8 -11  14234. 901.152   1
   1   8  11  14407. 915.156   1
  -1  -8  11  14605. 915.156   1
  -8   1  11  14654. 923.393   1
   8  -1  11  14036. 885.502   1
   8   1 -11  14753. 934.925   1
  -8  -1 -11  16137. 1014.83   1
   8   1  11  13484. 852.553   1
  -8  -1  11  14638. 920.922   1
   8  -1 -11  15214. 965.403   1
   1   8 -11  13962. 880.559   1
  -1  -8 -11  14481. 915.156   1
  -1   8  11  14703. 934.101   1
   1  -8  11  14440. 905.271   1
   1  -8 -13 1250.41  94.728   1
   1   8  13 1228.99  96.046   1
  -1  -8  13 1151.56  78.987   1
  -8   1  13 1138.38  83.525   1
   8  -1  13 1114.50  84.102   1
   8   1 -13 1327.84 102.471   1
  -8  -1 -13  892.92  74.003   1
   8   1  13 1131.79  85.667   1
  -8  -1  13 1131.79  81.573   1
   8  -1 -13 1255.35  98.682   1
   1   8 -13 1112.85  82.142   1
  -1  -8 -13 1137.56  86.820   1
  -1   8  13 1285.83 101.153   1
   1  -8  13 1265.24  86.491   1
  -1   8 -15  526.69  46.005   1
   1  -8 -15  542.50  52.208   1
   1   8  15  606.34  61.919   1
  -1  -8  15  446.62  38.229   1
  -8   1  15  469.19  43.451   1
   8  -1  15  478.34  49.003   1
   8   1 -15  651.56  65.362   1
  -8  -1 -15  537.23  57.249   1
  -8  -1  15  471.33  43.072   1
   8  -1 -15  613.34  61.689   1
   1   8 -15  492.67  45.189   1
  -1  -8 -15  544.89  52.479   1
  -1   8  15  573.06  59.613   1
   1  -8  15  436.00  37.694   1
  -1   8 -17 7735.58 494.069   1
   1  -8 -17 8227.34 529.489   1
   1   8  17 8476.10 550.494   1
  -1  -8  17 8410.21 533.854   1
  -8   1  17 8135.08 520.016   1
   8  -1  17 7952.22 513.509   1
   8   1 -17 8542.00 554.036   1
  -8  -1 -17 8879.73 571.087   1
   8   1  17 7980.22 515.403   1
  -8  -1  17 8111.19 517.627   1
  -8   1 -17 8294.88 534.678   1
   8  -1 -17 8286.65 538.138   1
   1   8 -17 8228.16 527.265   1
  -1  -8 -17 7980.22 513.014   1
  -1   8  17 8731.46 565.897   1
   1  -8  17 8484.34 538.879   1
  -1   8 -19 4555.19 297.776   1
   1  -8 -19 4503.29 297.858   1
   1   8  19 4845.14 325.865   1
  -1  -8  19 4798.18 310.790   1
  -8   1  19 4423.39 290.362   1
   8  -1  19 4828.66 321.499   1
  -8  -1 -19 5325.37 353.789   1
   8   1  19 4580.72 305.931   1
  -8   1 -19 4973.64 330.725   1
   8  -1 -19 4342.66 292.998   1
   1   8 -19 4630.14 304.942   1
  -1  -8 -19 4601.31 303.542   1
  -1   8  19 4626.85 311.779   1
   1  -8  19 4502.47 292.257   1
  -1   8 -21  30445. 1912.68   1
   1  -8 -21  29275. 1841.02   1
   1   8  21  30585. 1929.16   1
  -1  -8  21  29909. 1877.26   1
  -8   1  21  28847. 1812.19   1
   8  -1  21  30577. 1928.33   1
   8   1 -21  30832. 1944.81   1
  -8  -1 -21  32792. 2065.07   1
   8   1  21  30189. 1903.62   1
  -8  -1  21  28155. 1768.53   1
  -8   1 -21  31549. 1988.47   1
   8  -1 -21  29926. 1887.15   1
   1   8 -21  30478. 1917.63   1
  -1  -8 -21  29110. 1830.31   1
  -1   8  21  29506. 1860.79   1
   1  -8  21  29646. 1862.44   1
  -1   8 -23  12315. 785.172   1
   1  -8 -23  11672. 745.469   1
   1   8  23  12438. 801.811   1
  -1  -8  23  12018. 762.273   1
  -8   1  23  11911. 758.401   1
   8  -1  23  12751. 820.510   1
   8   1 -23  12208. 783.937   1
  -8  -1 -23  12026. 773.805   1
   8   1  23  11779. 758.319   1
  -8  -1  23  11820. 750.493   1
  -8   1 -23  12381. 796.951   1
   1   8 -23  12051. 770.675   1
  -1  -8 -23  12183. 776.935   1
  -1   8  23  11787. 757.660   1
   1  -8  23  11812. 750.823   1
  -1   8 -25  417.22  51.820   1
   1  -8 -25  375.78  50.296   1
   1   8  25  450.99  60.329   1
  -8   1  25  476.69  50.642   1
   8  -1  25  376.44  56.598   1
   8   1 -25  349.67  49.094   1
  -8  -1  25  409.64  44.102   1
  -8   1 -25  399.34  79.061   1
   8  -1 -25  359.88  48.443   1
  -1  -8 -25  400.49  50.601   1
  -1   8  25  417.22  55.939   1
   1  -8  25  513.84  51.672   1
  -1   8 -27 1336.90 113.179   1
   1  -8 -27 1294.07 106.507   1
   1   8  27 1274.30 109.143   1
  -1  -8  27 1231.46  95.222   1
  -8   1  27 1221.58  94.810   1
   8  -1  27 1385.50 119.110   1
  -8  -1 -27 1062.60 121.252   1
   8   1  27 1345.14 117.216   1
  -8  -1  27 1226.52  94.728   1
  -8   1 -27  954.69 117.545   1
   8  -1 -27 1294.07 107.578   1
   1   8 -27 1333.61 111.532   1
  -1  -8 -27 1214.17 101.565   1
  -1   8  27 1203.46 101.400   1
   1  -8  27 1295.72 100.082   1
   8   2   0  159.80  92.504   1
  -8  -2   0  174.79  27.389   1
   8  -2   0  259.14  23.278   1
   2   8   0  171.33  21.186   1
  -2  -8   0  224.79  22.768   1
  -2   8   0  186.41  20.601   1
   2  -8   0  188.22  18.822   1
  -2   8  -2  15807. 990.938   1
   2  -8  -2  16713. 1048.60   1
   2   8   2  16384. 1028.83   1
  -2  -8   2  16557. 1046.13   1
   8   2  -2  16862. 1056.01   1
   8   2  -2  16021. 1014.00   1
  -8  -2  -2  20181. 1282.54   1
   8   2   2  16260. 1019.77   1
  -8   2  -2  15305. 961.284   1
   8  -2  -2  17899. 1122.73   1
   8  -2  -2  14984. 940.691   1
   2   8  -2  18517. 1158.15   1
  -2  -8  -2  15783. 988.467   1
  -2   8   2  16713. 1051.07   1
   2   8   4  69333. 4331.96   1
  -8   2   4  70535. 4402.80   1
   8   2  -4  66631. 4159.80   1
   8   2  -4  69703. 4355.02   1
  -8  -2  -4  59077. 3708.40   1
   8   2   4  67759. 4228.99   1
  -8   2  -4  69201. 4327.84   1
   8  -2  -4  70931. 4429.98   1
   2   8  -4  67990. 4243.82   1
   2   8  -4  71812. 4481.05   1
  -2  -8  -4  65527. 4092.25   1
  -2   8   4  57356. 3588.96   1
   2  -8  -6 117875. 7361.61   1
   2   8   6 118039. 7371.49   1
  -8   2   6 119110. 7430.80   1
   8  -2   6 130725. 8156.50   1
   8   2  -6 121746. 7598.84   1
  -8  -2  -6 111944. 6988.46   1
   8   2   6 128665. 8031.29   1
  -8   2  -6 121829. 7621.08   1
   8  -2  -6 120675. 7535.41   1
   2   8  -6 120593. 7523.06   1
   2   8  -6 116639. 7285.82   1
  -2  -8  -6 115898. 7233.93   1
  -2   8   6 116557. 7278.41   1
  -2   8  -8 171581.  10741.   1
   2  -8  -8 154448. 9637.55   1
   2   8   8 161202.  10066.   1
  -8   2   8 161779.  10099.   1
   8  -2   8 171911.  10725.   1
   8   2  -8 162685.  10148.   1
  -8  -2  -8 166310.  10371.   1
   8   2   8 160791.  10033.   1
  -8  -2   8 162850.  10156.   1
  -8   2  -8 165321.  10313.   1
   8  -2  -8 168286.  10502.   1
   2   8  -8 161367.  10066.   1
   2   8  -8 161861.  10099.   1
  -2  -8  -8 159061. 9925.86   1
  -2   8   8 161202.  10066.   1
   2  -8   8 170181.  10659.   1
  -2   8 -10  10091. 634.019   1
   2  -8 -10  10140. 645.469   1
   2   8  10  10016. 640.197   1
  -2  -8  10 9538.71 598.599   1
  -8   2  10 9612.84 608.813   1
   8   2 -10 9752.87 620.675   1
  -8  -2 -10 9843.48 621.499   1
   8   2  10 9481.04 602.800   1
  -8  -2  10  10115. 637.808   1
  -8   2 -10  10395. 653.953   1
   8  -2 -10  10000. 639.209   1
   2   8 -10 9654.03 611.943   1
  -2  -8 -10 9571.65 608.401   1
  -2   8  10  10857. 693.657   1
   2  -8  10  10280. 645.057   1
  -2   8 -12  30000. 1877.26   1
  -2  -8  12  32430. 2028.00   1
   8  -2  12  29374. 1842.67   1
  -8  -2 -12  27364. 1715.81   1
   8   2  12  30165. 1892.91   1
  -8  -2  12  32010. 2004.12   1
  -8   2 -12  35758. 2237.23   1
   8  -2 -12  31491. 1981.05   1
   2   8 -12  29811. 1870.67   1
  -2  -8 -12  30453. 1911.04   1
   2  -8  12  30939. 1935.75   1
   2  -8 -14  22669. 1429.16   1
   2   8  14  22554. 1425.04   1
  -2  -8  14  22331. 1399.50   1
  -8   2  14  21763. 1368.20   1
   8  -2  14  21392. 1347.61   1
   8   2 -14  22562. 1425.04   1
  -8  -2 -14  21664. 1363.26   1
   8   2  14  21680. 1366.56   1
  -8  -2  14  20758. 1303.95   1
  -8   2 -14  19415. 1220.76   1
   8  -2 -14  23624. 1492.59   1
   2   8 -14  21862. 1376.44   1
  -2  -8 -14  22479. 1415.98   1
  -2   8  14  22759. 1438.22   1
  -2   8 -16  11532. 729.077   1
   2  -8 -16  11763. 749.999   1
   2   8  16  11911. 763.591   1
  -2  -8  16  12166. 767.297   1
  -8   2  16  11334. 719.192   1
   8   2 -16  11186. 717.874   1
   8   2  16  11614. 741.433   1
  -8  -2  16  11730. 741.844   1
   8  -2 -16  11474. 736.655   1
   2   8 -16  11376. 724.052   1
  -2  -8 -16  11565. 735.914   1
  -2   8  16  12002. 769.027   1
   2  -8  16  11862. 749.670   1
  -2   8 -18  15494. 977.759   1
  -2  -8  18  16911. 1065.07   1
  -8   2  18  15140. 957.165   1
   8  -2  18  16021. 1018.12   1
  -8  -2 -18  17323. 1098.85   1
   8   2  18  15708. 998.352   1
  -8  -2  18  15535. 980.230   1
  -8   2 -18  17496. 1107.91   1
   2   8 -18  15577. 987.643   1
   2  -8  18  15214. 958.813   1
  -2   8 -20 3735.58 247.034   1
   2  -8 -20 3700.16 248.764   1
   2   8  20 3788.30 260.791   1
  -2  -8  20 4196.87 273.723   1
  -8   2  20 3951.40 260.955   1
   8  -2  20 4803.95 324.629   1
   8   2 -20 3872.32 265.321   1
  -8  -2 -20 4063.42 278.006   1
  -8  -2  20 4016.47 263.756   1
  -8   2 -20 3862.43 265.486   1
   8  -2 -20 3834.43 262.026   1
   2   8 -20 3773.47 253.377   1
  -2  -8 -20 3710.87 247.693   1
  -2   8  20 3691.10 252.141   1
   2  -8  20 4060.13 265.980   1
  -2   8 -22  17257. 1092.26   1
   2  -8 -22  16417. 1041.19   1
   2   8  22  17306. 1102.96   1
  -2  -8  22  16755. 1056.84   1
  -8   2  22  17010. 1074.96   1
   8  -2  22  17356. 1106.26   1
   8   2 -22  16376. 1043.66   1
  -8  -2 -22  17603. 1118.61   1
   8   2  22  16005. 1018.94   1
  -8  -2  22  16598. 1047.77   1
   8  -2 -22  16409. 1044.48   1
   2   8 -22  17010. 1079.90   1
  -2  -8 -22  17727. 1122.73   1
  -2   8  22  17010. 1082.37   1
   2  -8  22  19778. 1249.59   1
  -2   8 -24 4545.30 302.553   1
   2  -8 -24 4256.17 284.431   1
   2   8  24 4400.33 301.235   1
  -2  -8  24 4520.59 296.293   1
  -8   2  24 4350.08 288.303   1
   8  -2  24 4686.98 319.934   1
  -8  -2 -24 4472.81 307.578   1
   8   2  24 4503.29 307.331   1
  -8   2 -24 4464.58 309.637   1
   8  -2 -24 4117.79 280.560   1
   2   8 -24 4543.65 305.931   1
  -2  -8 -24 4826.19 319.769   1
  -2   8  24 4386.32 296.622   1
   2  -8  24 4766.88 314.580   1
   2  -8 -26 6350.90 418.616   1
  -2  -8  26 6381.38 413.014   1
  -8   2  26 6469.52 420.840   1
   8  -2  26 6267.70 418.286   1
   8   2 -26 6451.39 426.853   1
  -8  -2 -26 6619.43 445.799   1
   8   2  26 6417.62 428.253   1
  -8  -2  26 6313.01 408.813   1
  -8   2 -26 6572.48 446.787   1
   8  -2 -26 6612.02 435.914   1
   2   8 -26 6737.23 443.986   1
  -2   8 -28 4534.59 312.191   1
   2  -8 -28 4090.61 276.935   1
   2   8  28 4078.25 282.290   1
  -2  -8  28 3872.32 258.484   1
  -8   2  28 4019.77 268.534   1
   8  -2  28 4036.24 284.184   1
   8   2 -28 4144.97 286.326   1
  -8  -2 -28 4224.05 308.896   1
   8   2  28 4089.78 287.891   1
  -8  -2  28 4179.57 277.430   1
  -8   2 -28 3990.11 294.398   1
   8  -2 -28 4184.51 286.573   1
   2   8 -28 4614.49 316.639   1
  -2  -8 -28 3605.43 254.283   1
  -2   8  28 4214.99 287.150   1
   2  -8  28 4042.01 271.664   1
  -3   8  -1 109885. 6859.14   1
   3  -8  -1 101812. 6356.67   1
   3   8   1 109967. 6864.90   1
  -3  -8   1 103542. 6476.93   1
  -8  -3  -1 108155. 6758.64   1
   8   3   1 128583. 8024.70   1
  -8  -3   1 114003. 7114.49   1
   8  -3  -1 107166. 6688.63   1
   8  -3  -1 118287. 7383.02   1
   3   8  -1 117628. 7336.90   1
  -3   8   1 100988. 6304.77   1
   3  -8  -3  26104. 1635.91   1
   3   8   3  25931. 1625.20   1
  -3  -8   3  25708. 1609.55   1
  -8   3   3  26639. 1665.57   1
   8  -3   3  25305. 1590.61   1
   8   3  -3  24802. 1560.13   1
   8   3  -3  24753. 1547.77   1
  -8  -3  -3  26351. 1680.39   1
   8   3   3  23962. 1499.17   1
   8  -3  -3  25717. 1611.20   1
   3   8  -3  25988. 1624.38   1
  -3  -8  -3  20346. 1273.47   1
  -3   8   3  25527. 1601.32   1
   3  -8  -5  91516. 5715.81   1
   3   8   5  82784. 5169.68   1
  -8   3   5  87726. 5474.46   1
   8   3  -5  80717. 5038.71   1
   8   3  -5  85997. 5369.02   1
  -8  -3  -5  99753. 6234.75   1
   8   3   5  92998. 5803.95   1
   8  -3  -5  87562. 5467.87   1
   3   8  -5  84020. 5242.17   1
   3   8  -5  83773. 5245.46   1
  -3  -8  -5  83114. 5187.80   1
  -3   8   5  84679. 5291.59   1
   3  -8  -7  10264. 652.306   1
   3   8   7  10412. 661.449   1
  -8   3   7  10132. 639.620   1
   8  -3   7  14259. 897.034   1
   8   3  -7  10173. 642.915   1
   8   3  -7  11499. 725.205   1
  -8  -3  -7  10577. 665.815   1
   8   3   7  11079. 701.153   1
   8  -3  -7  10642. 676.029   1
   3   8  -7 9934.09 630.148   1
   3   8  -7 9728.16 612.520   1
  -3  -8  -7  10305. 652.141   1
  -3   8   7  10486. 668.533   1
  -3   8  -9 2674.63 169.769   1
   3  -8  -9 2993.41 200.906   1
   3   8   9 2806.42 190.033   1
  -8   3   9 3146.62 206.178   1
   8  -3   9 2937.39 193.163   1
   8   3  -9 3182.86 210.379   1
  -8  -3  -9 3068.37 199.341   1
   8   3   9 2957.16 196.870   1
  -8  -3   9 3024.71 195.305   1
  -8   3  -9 2943.16 191.763   1
   8  -3  -9 3061.78 207.166   1
   3   8  -9 2754.53 178.995   1
  -3  -8  -9 2712.52 181.466   1
  -3   8   9 3094.73 210.132   1
   3  -8   9 3183.69 201.730   1
  -3   8 -11  65066. 4065.07   1
   3  -8 -11  65156. 4075.78   1
   3   8  11  66837. 4182.04   1
  -3  -8  11  65923. 4115.32   1
  -8   3  11  61960. 3873.97   1
   8  -3  11  64621. 4038.71   1
   8   3 -11  67265. 4206.75   1
  -8  -3 -11  57142. 3570.84   1
   8   3  11  64316. 4021.41   1
  -8  -3  11  65313. 4079.07   1
  -8   3 -11  78064. 4873.14   1
   3   8 -11  65947. 4123.55   1
  -3   8  11  67240. 4209.22   1
   3  -8  11  68361. 4270.18   1
  -3   8 -13  10626. 669.027   1
   3  -8 -13  11161. 712.438   1
   3   8  13  10873. 695.304   1
  -3  -8  13  11895. 748.022   1
  -8   3  13  10972. 695.304   1
   8  -3  13  11021. 699.093   1
   8   3 -13  11137. 711.037   1
  -8  -3 -13  11730. 743.657   1
   8   3  13  10881. 692.751   1
  -8   3 -13  12792. 806.836   1
   8  -3 -13  11384. 729.571   1
   3   8 -13  10873. 692.092   1
  -3  -8 -13  11293. 717.627   1
  -3   8  13  11293. 722.899   1
   3  -8  13  11054. 696.952   1
  -3   8 -15  14094. 887.149   1
   3  -8 -15  14942. 948.104   1
   3   8  15  14481. 922.569   1
  -3  -8  15  14753. 927.511   1
  -8   3  15  13913. 879.736   1
   8  -3  15  14646. 928.335   1
   8   3 -15  14399. 917.627   1
  -8  -3 -15  13682. 868.203   1
   8   3  15  14102. 895.386   1
  -8  -3  15  13715. 864.909   1
  -8   3 -15  12727. 804.859   1
   8  -3 -15  14876. 948.928   1
   3   8 -15  14012. 888.797   1
  -3  -8 -15  14184. 897.857   1
  -3   8  15  14382. 915.979   1
   3  -8  15  13303. 839.373   1
  -3   8 -17  10750. 680.395   1
   3  -8 -17  11540. 737.479   1
   3   8  17  11664. 748.187   1
  -3  -8  17  12117. 765.485   1
  -8   3  17  11079. 704.036   1
   8   3 -17  11277. 724.299   1
  -8  -3 -17  12117. 773.722   1
   8   3  17  11046. 706.589   1
  -8   3 -17  10840. 691.268   1
   8  -3 -17  11367. 730.065   1
   3   8 -17  11236. 717.050   1
  -3  -8 -17  10659. 679.406   1
  -3   8  17  12100. 774.958   1
   3  -8  17  10815. 685.749   1
  -3   8 -19  11301. 717.215   1
   3  -8 -19  11639. 743.327   1
   3   8  19  11845. 761.284   1
  -3  -8  19  12166. 769.521   1
  -8   3  19  10708. 681.877   1
   8  -3  19  13221. 847.610   1
   8   3 -19  11466. 738.055   1
   8   3  19  10585. 680.559   1
  -8  -3  19  10675. 677.182   1
  -8   3 -19  10972. 701.647   1
   8  -3 -19  11161. 717.462   1
   3   8 -19  11582. 740.609   1
  -3  -8 -19  11079. 706.342   1
  -3   8  19  11812. 757.825   1
   3  -8  19  10395. 660.543   1
   3  -8 -21  12694. 809.472   1
   3   8  21  12850. 826.194   1
  -3  -8  21  12068. 763.508   1
  -8   3  21  11812. 750.905   1
   8  -3  21  14176. 909.390   1
   8   3 -21  11829. 760.708   1
  -8  -3 -21  13081. 836.902   1
   8   3  21  12191. 781.960   1
  -8  -3  21  11755. 745.057   1
  -8   3 -21  14234. 910.213   1
   8  -3 -21  12010. 770.263   1
   3   8 -21  13081. 835.255   1
  -3  -8 -21  12669. 807.495   1
  -3   8  21  12496. 799.670   1
  -3   8 -23  590.61  66.656   1
   3  -8 -23  662.11  64.275   1
   3   8  23  640.94  70.824   1
  -3  -8  23  699.09  59.119   1
  -8   3  23  636.90  60.239   1
   8   3 -23  560.95  62.652   1
  -8  -3 -23  697.45  84.267   1
   8   3  23  647.28  69.217   1
  -8  -3  23  689.70  58.649   1
  -8   3 -23  616.64  86.161   1
   8  -3 -23  670.59  65.881   1
   3   8 -23  689.46  67.817   1
  -3  -8 -23  721.25  69.786   1
  -3   8  23  621.75  63.979   1
   3  -8  23  779.57  67.710   1
  -3   8 -25 5029.65 336.243   1
   3  -8 -25 5082.37 337.726   1
   3   8  25 4884.67 331.713   1
  -8   3  25 4606.26 304.613   1
   8  -3  25 4710.04 320.675   1
   8   3 -25 4963.75 334.843   1
  -8  -3 -25 5085.66 347.693   1
   8   3  25 4695.22 320.263   1
  -8  -3  25 4669.68 305.436   1
  -8   3 -25 5584.01 382.619   1
   8  -3 -25 4922.57 330.725   1
   3   8 -25 4917.62 330.642   1
  -3  -8 -25 4848.43 322.899   1
  -3   8  25 4824.54 323.064   1
   3  -8  25 4964.58 327.842   1
  -3   8 -27 1419.27 120.511   1
   3  -8 -27 1471.99 115.486   1
   3   8  27 1321.25 115.239   1
  -3  -8  27 1468.70 108.072   1
  -8   3  27 1506.59 115.239   1
   8   3 -27 1444.81 118.039   1
  -8  -3 -27 1134.27 133.196   1
   8   3  27 1273.47 112.109   1
  -8  -3  27 1469.52 108.319   1
  -8   3 -27  960.46 121.252   1
   8  -3 -27 1493.41 119.604   1
   3   8 -27 1510.71 123.805   1
  -3  -8 -27 1450.58 118.863   1
  -3   8  27 1387.15 111.120   1
   3  -8  27 1511.53 114.662   1
   8   4   0 7974.46 516.968   1
  -8  -4   0 8055.18 517.792   1
  -4   8   0 6901.97 434.843   1
  -4   8  -2 106343. 6640.85   1
   4  -8  -2  99011. 6183.68   1
   4   8   2  98847. 6169.68   1
  -8   4   2 107578. 6710.87   1
   8  -4   2 108237. 6769.35   1
   8   4  -2 105189. 6586.48   1
  -8  -4  -2 100906. 6317.13   1
   8   4   2 100082. 6247.11   1
  -8  -4   2 103789. 6476.11   1
   8  -4  -2 106754. 6663.91   1
   4   8  -2 100988. 6299.83   1
  -4  -8  -2  99835. 6228.17   1
  -4   8   2  98517. 6149.09   1
   4  -8   2 107578. 6722.40   1
   4   8   4  582.62  49.226   1
  -8   4   4  697.36  50.972   1
   8  -4   4  542.09  42.010   1
   8   4  -4  652.39  65.445   1
   8   4  -4  616.47  45.791   1
  -8  -4  -4  690.11  90.033   1
   8   4   4  627.76  48.558   1
  -8   4  -4  504.20  43.913   1
   8  -4  -4  592.59  50.272   1
   4   8  -4  714.17  79.514   1
   4  -8  -6  86820. 5427.51   1
   4   8   6  84596. 5281.71   1
  -8   4   6  83196. 5196.04   1
   8   4  -6  81960. 5116.96   1
   8   4  -6  87067. 5439.04   1
  -8  -4  -6  91104. 5688.63   1
   8   4   6  80708. 5040.36   1
   8  -4  -6  86985. 5435.74   1
   4   8  -6  84020. 5256.17   1
  -4  -8  -6  73970. 4618.61   1
  -4   8   6  87067. 5439.86   1
   4  -8  -8 5821.25 376.771   1
   4   8   8 5728.17 370.593   1
  -8   4   8 6454.69 411.861   1
   8   4  -8 6275.94 401.153   1
   8   4  -8 7504.11 477.018   1
  -8  -4  -8 6775.94 429.077   1
   8   4   8 6072.48 390.280   1
  -8   4  -8 5715.81 388.056   1
   8  -4  -8 5859.14 380.642   1
   4   8  -8 6033.77 383.360   1
  -4  -8  -8 5307.24 342.010   1
  -4   8   8 6410.21 414.085   1
   4  -8   8 7033.77 443.986   1
  -4   8 -10  57010. 3561.78   1
   4  -8 -10  51507. 3225.70   1
   4   8  10  49679. 3111.20   1
  -8   4  10  50099. 3133.44   1
   8  -4  10  50214. 3140.03   1
   8   4 -10  48723. 3049.42   1
  -8  -4 -10  55511. 3468.70   1
   8   4  10  49555. 3101.31   1
  -8  -4  10  46985. 2935.75   1
  -8   4 -10  51771. 3234.76   1
   8  -4 -10  51227. 3210.87   1
   4   8 -10  53039. 3314.66   1
   4   8 -10  51763. 3236.41   1
  -4  -8 -10  48435. 3030.47   1
  -4   8  10  52166. 3268.53   1
   4  -8  10  55585. 3475.28   1
   4  -8 -12  446.21  46.919   1
   4   8  12  426.11  44.852   1
  -4  -8  12  443.41  36.260   1
  -8   4  12  456.59  42.488   1
   8  -4  12  386.24  38.550   1
  -8  -4 -12  355.35  43.987   1
   8   4  12  418.86  43.196   1
  -8  -4  12  464.41  38.929   1
  -8   4 -12  427.84  39.127   1
   8  -4 -12  424.46  48.979   1
   4   8 -12  431.47  43.624   1
  -4  -8 -12  396.70  43.558   1
  -4   8  12  497.78  51.713   1
   4  -8  12  447.69  36.952   1
   4  -8 -14 4765.23 314.909   1
   4   8  14 4642.50 308.155   1
  -4  -8  14 4772.65 304.613   1
  -8   4  14 4323.72 282.207   1
   8  -4  14 4520.59 295.881   1
   8   4 -14 4457.99 296.952   1
  -8  -4 -14 4592.25 301.977   1
   8   4  14 4462.10 294.810   1
  -8  -4  14 4093.90 264.085   1
  -8   4 -14 5197.69 334.184   1
   8  -4 -14 4506.59 301.977   1
   4   8 -14 4550.24 299.917   1
  -4  -8 -14 4672.98 305.766   1
  -4   8  14 4752.88 315.403   1
   4  -8  14 4633.44 298.105   1
  -4   8 -16  16343. 1028.83   1
   4  -8 -16  17109. 1084.84   1
   4   8  16  17035. 1082.37   1
  -4  -8  16  17652. 1108.73   1
  -8   4  16  16722. 1056.01   1
   8  -4  16  17759. 1123.56   1
   8   4 -16  17883. 1135.09   1
  -8  -4 -16  17273. 1093.90   1
   8   4  16  17191. 1088.96   1
  -8  -4  16  16820. 1058.48   1
  -8   4 -16  15049. 951.399   1
   8  -4 -16  17249. 1096.37   1
   4   8 -16  16820. 1065.90   1
  -4  -8 -16  16639. 1051.89   1
  -4   8  16  16614. 1055.19   1
   4  -8  16  16829. 1060.13   1
  -4   8 -18  44448. 2782.53   1
   4  -8 -18  43666. 2740.52   1
   4   8  18  43295. 2720.76   1
  -8   4  18  42784. 2681.22   1
   8  -4  18  50758. 3184.51   1
   8   4 -18  45148. 2836.90   1
  -8  -4 -18  45313. 2842.67   1
   8   4  18  44778. 2810.54   1
  -8  -4  18  43493. 2722.40   1
  -8   4 -18  41268. 2587.31   1
   8  -4 -18  44934. 2822.07   1
   4   8 -18  43707. 2743.82   1
  -4  -8 -18  45412. 2846.78   1
  -4   8  18  43731. 2746.29   1
   4  -8  18  42990. 2692.75   1
  -4   8 -20  344.73  45.008   1
   4  -8 -20  330.40  42.636   1
   4   8  20  314.91  50.568   1
  -4  -8  20  421.66  41.590   1
  -8   4  20  334.84  40.610   1
   8  -4  20  390.20  54.061   1
   8   4 -20  302.14  49.053   1
  -8  -4 -20  268.78  53.196   1
   8   4  20  279.98  48.871   1
  -8   4 -20  332.70  56.623   1
   8  -4 -20  313.26  43.583   1
   4   8 -20  326.69  44.967   1
  -4  -8 -20  323.06  46.417   1
  -4   8  20  368.37  46.829   1
   4  -8  20  372.49  38.509   1
  -4   8 -22  986.00  85.173   1
   4   8  22 1209.22 104.119   1
  -4  -8  22 1262.77  91.845   1
  -8   4  22 1283.36  98.600   1
   8  -4  22 1102.96  94.481   1
   8   4 -22 1075.78  93.904   1
  -8  -4 -22 1083.19  98.682   1
   8   4  22 1132.62  97.776   1
  -8  -4  22 1221.58  89.703   1
  -8   4 -22 1042.01 100.082   1
   8  -4 -22 1042.83  89.539   1
   4   8 -22 1251.23 101.894   1
  -4  -8 -22 1043.66  91.680   1
  -4   8  22 1350.08 107.084   1
   4  -8  22 1462.93 110.461   1
  -4   8 -24  949.75  89.209   1
   4  -8 -24  939.04  81.614   1
   4   8  24  974.46  91.021   1
  -4  -8  24  798.02  64.975   1
  -8   4  24  875.62  74.267   1
   8  -4  24  938.22  87.974   1
   8   4 -24  950.58  86.244   1
  -8  -4 -24  774.79  89.868   1
   8   4  24  821.58  81.713   1
  -8  -4  24  853.38  68.979   1
  -8   4 -24  811.53  93.904   1
   8  -4 -24 1001.65  86.161   1
   4   8 -24  899.50  82.026   1
  -4  -8 -24  856.67  80.642   1
  -4   8  24  995.88  85.420   1
   4  -8  24 1006.59  84.184   1
   4  -8 -26  591.02  62.413   1
   4   8  26  462.19  65.354   1
  -4  -8  26  613.84  55.181   1
  -8   4  26  524.22  55.898   1
   8  -4  26  549.26  67.158   1
   8   4 -26  548.19  62.974   1
  -8  -4 -26  546.79  87.315   1
   8   4  26  551.89  69.292   1
  -8  -4  26  557.25  52.051   1
  -8   4 -26  493.57  87.479   1
   8  -4 -26  564.00  61.862   1
   4   8 -26  580.31  64.959   1
  -4  -8 -26  535.09  66.573   1
  -4   8  26  550.49  59.654   1
   4  -8  26  600.16  60.239   1
  -4   8 -28 2137.56 180.972   1
   4   8  28 2271.00 174.629   1
  -4  -8  28 2341.84 161.450   1
  -8   4  28 2365.73 166.969   1
   8  -4  28 2289.12 172.817   1
   8   4 -28 2326.19 174.382   1
  -8  -4 -28 2192.75 191.433   1
   8   4  28 2310.54 177.924   1
  -8  -4  28 2369.85 163.509   1
  -8   4 -28 1811.37 171.005   1
   8  -4 -28 2503.29 183.608   1
   4   8 -28 2586.49 192.092   1
  -4  -8 -28 2251.23 171.170   1
   4  -8  28 2551.89 181.548   1
  -5   8  -1 2290.77 145.881   1
  -5  -8   1 2013.18 155.766   1
   8  -5   1 1940.69 135.173   1
   8   5  -1 2166.39 167.298   1
  -8  -5  -1 2063.42 162.273   1
   8   5   1 1771.00 117.957   1
  -8  -5   1 2397.86 162.768   1
   8  -5  -1 2190.28 144.399   1
   5   8  -1 2208.40 142.833   1
  -5  -8  -1 2280.89 171.334   1
  -5   8   1 2311.37 150.082   1
   5  -8   1 1803.95 119.604   1
   5   8   3  42290. 2645.80   1
  -5  -8   3  47776. 2987.64   1
  -8   5   3  44250. 2764.41   1
   8  -5   3  39143. 2457.99   1
   8  -5   3  44876. 2802.30   1
   8   5  -3  40799. 2570.84   1
  -8  -5  -3  36656. 2314.66   1
   8   5   3  42834. 2675.45   1
   8  -5  -3  43484. 2720.76   1
  -5  -8  -3  42026. 2625.20   1
  -5   8   3  37941. 2374.79   1
   5  -8   3  48880. 3061.78   1
   5  -8   3  41878. 2619.44   1
   5  -8  -5  33888. 2125.20   1
   5   8   5  32306. 2024.71   1
  -8   5   5  32842. 2054.36   1
   8  -5   5  32455. 2027.18   1
   8   5  -5  32661. 2042.01   1
   8   5  -5  33995. 2134.26   1
  -8  -5  -5  30799. 1928.33   1
   8   5   5  35412. 2215.81   1
  -8   5  -5  31507. 1971.17   1
   8  -5  -5  34184. 2142.50   1
  -5  -8  -5  31409. 1963.75   1
  -5   8   5  33591. 2104.61   1
   5  -8   5  35025. 2206.75   1
   5  -8   5  36367. 2291.60   1
   5  -8  -7  36128. 2266.06   1
   5   8   7  35494. 2224.05   1
  -8   5   7  36433. 2280.06   1
   8   5  -7  35964. 2250.41   1
   8   5  -7  37949. 2376.44   1
  -8  -5  -7  35873. 2243.00   1
   8   5   7  37471. 2346.79   1
   8  -5  -7  36837. 2311.37   1
   5   8  -7  34786. 2182.86   1
   5   8  -7  35939. 2247.11   1
  -5  -8  -7  34300. 2145.80   1
  -5   8   7  37743. 2364.91   1
   5  -8   7  39349. 2471.17   1
   5  -8   7  38534. 2422.57   1
  -5   8  -9 1497.53 127.018   1
   5  -8  -9 1361.61 101.647   1
   5   8   9 1359.14  99.753   1
  -8   5   9 1505.76 105.189   1
   8   5  -9 1473.64 103.542   1
   8   5  -9 1373.97  97.364   1
  -8  -5  -9 1350.90  94.646   1
   8   5   9 1364.91  98.764   1
  -8   5  -9  972.82 118.369   1
   8  -5  -9 1471.99 110.791   1
   5   8  -9 1391.27  96.705   1
   5   8  -9 1369.03  98.764   1
  -5  -8  -9 1363.26  99.506   1
  -5   8   9 1346.79  99.506   1
   5  -8   9 1529.65 101.235   1
  -5   8 -11  36285. 2267.71   1
   5   8  11  30272. 1901.98   1
   8  -5  11  31763. 1990.11   1
   8   5 -11  31227. 1959.64   1
  -8  -5 -11  25939. 1626.85   1
  -8  -5  11  30873. 1930.81   1
  -8   5 -11  30338. 1898.68   1
   8  -5 -11  31713. 1995.88   1
   5   8 -11  31087. 1948.93   1
   5   8 -11  32685. 2046.95   1
  -5  -8 -11  29687. 1862.44   1
   5  -8  11  31969. 2001.65   1
  -5   8 -13 2373.14 155.601   1
   5  -8 -13 2431.63 170.181   1
   5   8  13 2586.49 179.654   1
  -5  -8  13 2454.69 159.637   1
  -8   5  13 2500.00 169.275   1
   8  -5  13 2837.72 190.198   1
  -8  -5 -13 2128.50 147.693   1
   8   5  13 2602.96 179.077   1
  -8   5 -13 2913.51 189.209   1
   8  -5 -13 2884.68 201.318   1
   5   8 -13 2302.30 160.626   1
  -5  -8 -13 2725.70 185.502   1
  -5   8  13 2245.47 157.578   1
   5  -8  13 2341.84 156.013   1
  -5   8 -15 5100.49 329.077   1
   5  -8 -15 5166.39 340.939   1
   5   8  15 4883.85 323.888   1
  -5  -8  15 5394.56 344.151   1
  -8   5  15 5050.24 328.500   1
   8  -5  15 5129.32 334.843   1
   8   5 -15 5042.00 334.267   1
  -8  -5 -15 4990.11 328.500   1
   8   5  15 4841.84 319.275   1
  -8  -5  15 4971.17 318.781   1
  -8   5 -15 4904.44 315.980   1
   8  -5 -15 5229.81 348.270   1
   5   8 -15 5257.00 345.881   1
  -5  -8 -15 4653.21 305.189   1
  -5   8  15 5084.01 334.431   1
   5  -8  15 5163.92 333.525   1
  -5   8 -17 4806.42 313.509   1
   5   8  17 4377.26 294.563   1
  -8   5  17 4411.03 290.362   1
   8  -5  17 4682.86 311.038   1
   8   5 -17 4517.29 303.789   1
  -8  -5 -17 4035.42 272.158   1
   8   5  17 4261.94 285.749   1
  -8  -5  17 4242.17 274.135   1
  -8   5 -17 4848.43 317.051   1
   5   8 -17 3948.93 267.463   1
  -5   8  17 4043.65 271.417   1
   5  -8  17 4060.13 266.392   1
  -5   8 -19  10799. 689.538   1
   5  -8 -19 9744.64 626.194   1
   5   8  19  10222. 659.966   1
  -5  -8  19  11614. 735.419   1
  -8   5  19 9678.74 618.368   1
   8  -5  19  10502. 674.958   1
   8   5 -19  10008. 647.775   1
  -8  -5 -19  10132. 651.976   1
   8   5  19  10124. 652.059   1
  -8  -5  19 9497.52 602.800   1
  -8   5 -19 9003.29 578.500   1
   8  -5 -19 9736.40 628.253   1
   5   8 -19  10198. 657.001   1
  -5  -8 -19 9967.04 638.220   1
  -5   8  19 9827.01 631.713   1
   5  -8  19 9415.15 600.658   1
   5  -8 -21 7468.69 485.255   1
   5   8  21 7639.20 501.153   1
  -5  -8  21 8154.85 519.192   1
  -8   5  21 7883.85 507.660   1
   8  -5  21 7448.92 486.079   1
   8   5 -21 7331.13 481.219   1
  -8  -5 -21 7121.08 466.474   1
   8   5  21 7619.43 501.647   1
  -8  -5  21 7424.21 474.217   1
  -8   5 -21 7112.02 464.909   1
   8  -5 -21 7497.52 488.879   1
   5   8 -21 7813.01 509.225   1
  -5  -8 -21 7260.29 470.263   1
  -5   8  21 7556.01 490.691   1
   5  -8  21 8492.58 547.693   1
  -5   8 -23 4068.36 278.006   1
   5  -8 -23 3979.40 268.781   1
   5   8  23 4029.65 278.089   1
  -8   5  23 4234.76 281.713   1
   8  -5  23 4396.21 299.423   1
   8   5 -23 3828.66 264.580   1
  -8  -5 -23 3901.97 269.934   1
  -8  -5  23 4311.36 282.207   1
  -8   5 -23 3918.45 273.229   1
   8  -5 -23 3911.86 265.815   1
   5   8 -23 4197.69 286.902   1
  -5  -8 -23 4015.65 271.087   1
  -5   8  23 4002.47 269.110   1
   5  -8  23 4116.96 274.711   1
  -5   8 -25 4333.60 300.247   1
   5  -8 -25 4410.21 296.622   1
   5   8  25 4288.30 295.140   1
  -5  -8  25 4501.64 293.492   1
  -8   5  25 4625.20 306.013   1
   8  -5  25 4611.20 314.497   1
   8   5 -25 4587.31 313.179   1
  -8  -5 -25 4202.63 292.833   1
   8   5  25 4532.94 310.461   1
  -8  -5  25 4440.69 290.445   1
  -8   5 -25 4127.67 292.257   1
   8  -5 -25 4451.40 300.988   1
  -5  -8 -25 4545.30 306.507   1
  -5   8  25 4434.92 297.281   1
   5  -8  25 4228.99 282.784   1
  -5   8 -27  10371. 683.690   1
   5  -8 -27  10222. 658.401   1
  -8   5  27  10420. 667.874   1
   8  -5  27  10239. 667.462   1
   8   5 -27  10478. 679.653   1
  -8  -5 -27  10371. 681.960   1
   8   5  27  10000. 652.471   1
  -8  -5  27  10371. 660.214   1
  -8   5 -27  10272. 682.701   1
   8  -5 -27  10758. 694.151   1
  -5  -8 -27  11236. 725.205   1
  -5   8  27  10115. 651.976   1
   5  -8  27  10091. 650.082   1
   8   6   0  31211. 1952.22   1
  -8  -6   0  32348. 2034.59   1
   6   8   0  30329. 1896.21   1
  -6  -8   0  34588. 2189.45   1
  -6   8   0  31689. 1980.23   1
   6  -8   0  32018. 2004.94   1
  -6  -8   2 2436.57 169.440   1
  -8   6   2 1950.57 127.183   1
   8  -6   2 2409.39 173.641   1
   8  -6   2 1878.91 123.311   1
   8   6   2 1968.70 129.489   1
  -8  -6   2 2278.42 154.777   1
   8  -6  -2 2145.80 144.399   1
   6   8  -2 2277.59 149.506   1
  -6  -8  -2 2345.96 174.217   1
  -6   8   2 2032.95 134.020   1
   6  -8   2 1939.04 127.512   1
   6  -8   2 1973.64 129.077   1
   6  -8  -4  30420. 1909.39   1
   6   8   4  30898. 1936.57   1
  -8   6   4  33970. 2124.38   1
   8  -6   4  30502. 1906.92   1
   8  -6   4  34605. 2161.45   1
   8   6  -4  31738. 2005.76   1
   8   6  -4  32768. 2047.77   1
  -8  -6  -4  41425. 2602.14   1
   8  -6  -4  34580. 2167.21   1
  -6  -8  -4  31853. 1991.76   1
  -6   8   4  33031. 2067.54   1
   6  -8   4  32257. 2015.65   1
   6  -8   4  36021. 2252.88   1
   6  -8  -6  87562. 5475.28   1
   6   8   6  88138. 5505.76   1
  -8   6   6  90609. 5655.68   1
   8  -6   6 102883. 6418.45   1
   8   6  -6  86656. 5419.27   1
   8   6  -6  89209. 5571.66   1
  -8  -6  -6  98847. 6172.15   1
   8   6   6  89621. 5598.84   1
  -8   6  -6  90198. 5628.50   1
   8  -6  -6  90857. 5677.09   1
   6   8  -6  85502. 5338.54   1
   6   8  -6  84102. 5271.82   1
  -6  -8  -6  92339. 5763.59   1
  -6   8   6  87067. 5438.22   1
   6  -8   6 102059. 6379.73   1
   6  -8   6  96623. 6038.71   1
  -6   8  -8  29143. 1823.72   1
   6  -8  -8  28517. 1793.24   1
   6   8   8  27356. 1718.28   1
  -8   6   8  29275. 1835.25   1
   8  -6   8  30667. 1919.27   1
   8   6  -8  30066. 1886.32   1
   8   6  -8  27998. 1754.53   1
  -8  -6  -8  28344. 1773.47   1
   8   6   8  27273. 1711.70   1
  -8   6  -8  32026. 2013.18   1
   8  -6  -8  29003. 1824.55   1
   6   8  -8  28517. 1785.83   1
   6   8  -8  30124. 1892.09   1
  -6  -8  -8  27545. 1725.70   1
  -6   8   8  27759. 1742.17   1
   6  -8   8  28476. 1783.36   1
   6  -8 -10  29835. 1876.44   1
  -8   6  10  28353. 1779.24   1
   8   6 -10  33171. 2078.25   1
   8   6 -10  30033. 1883.85   1
  -8  -6 -10  30428. 1906.09   1
  -8   6 -10  29407. 1861.61   1
   6   8 -10  29794. 1867.38   1
   6   8 -10  32644. 2046.13   1
  -6  -8 -10  25461. 1598.02   1
  -6   8  10  30766. 1930.81   1
   6  -8  10  30766. 1926.69   1
  -6   8 -12  59967. 3746.29   1
   6  -8 -12  52801. 3309.72   1
   6   8  12  51244. 3210.87   1
  -8   6  12  51491. 3222.40   1
   8  -6  12  53196. 3327.84   1
  -8  -6 -12  42949. 2688.63   1
   8   6  12  49893. 3125.20   1
  -8  -6  12  51071. 3191.10   1
  -8   6 -12  50972. 3186.16   1
   8  -6 -12  53204. 3336.90   1
   6   8 -12  54728. 3421.74   1
   6   8 -12  52809. 3306.42   1
  -6  -8 -12  49119. 3074.96   1
  -6   8  12  51985. 3256.17   1
   6  -8  12  49465. 3094.73   1
   6  -8 -14 4511.53 300.164   1
   6   8  14 4467.87 296.458   1
  -6  -8  14 4365.73 279.736   1
  -8   6  14 4337.72 284.514   1
   8  -6  14 4672.15 305.024   1
   8   6 -14 4425.86 293.739   1
  -8  -6 -14 4552.71 300.412   1
   8   6  14 4666.39 308.402   1
  -8  -6  14 4228.99 271.664   1
  -8   6 -14 4606.26 294.646   1
   8  -6 -14 4977.75 331.054   1
   6   8 -14 4589.78 303.789   1
  -6  -8 -14 4342.66 286.408   1
  -6   8  14 4258.65 281.795   1
  -6   8 -16 7283.35 465.156   1
   6  -8 -16 7794.06 505.930   1
   6   8  16 7526.35 489.209   1
  -8   6  16 7393.73 475.617   1
   8  -6  16 7616.96 490.691   1
   8   6 -16 7729.81 502.718   1
  -8  -6 -16 7372.32 478.253   1
   8   6  16 7490.93 485.584   1
  -8  -6  16 7213.34 458.402   1
  -8   6 -16 6346.78 405.601   1
   8  -6 -16 8019.76 521.993   1
   6   8 -16 7250.40 471.828   1
  -6  -8 -16 7737.22 500.082   1
  -6   8  16 7470.34 482.948   1
   6  -8  16 7244.64 465.156   1
  -6   8 -18  16384. 1034.60   1
   6  -8 -18  15923. 1012.35   1
   6   8  18  15618. 994.233   1
  -6  -8  18  18361. 1155.68   1
  -8   6  18  16474. 1042.83   1
   8  -6  18  16960. 1074.96   1
   8   6 -18  16993. 1081.55   1
  -8  -6 -18  15980. 1015.65   1
   8   6  18  16203. 1029.65   1
  -8  -6  18  15799. 994.233   1
  -8   6 -18  16886. 1067.54   1
   8  -6 -18  16557. 1053.54   1
   6   8 -18  15840. 1009.06   1
  -6  -8 -18  17916. 1135.91   1
  -6   8  18  15700. 995.880   1
   6  -8  18  14712. 931.630   1
  -6   8 -20 5849.25 384.761   1
   6  -8 -20 4883.85 324.300   1
   6   8  20 5206.75 348.023   1
  -6  -8  20 6261.94 401.977   1
  -8   6  20 4980.23 326.359   1
   8  -6  20 5220.75 347.281   1
  -8  -6 -20 5058.48 337.397   1
   8   6  20 5135.91 342.174   1
  -8   6 -20 5861.61 385.832   1
   8  -6 -20 5053.54 336.491   1
   6   8 -20 5188.63 347.117   1
  -6  -8 -20 5178.74 342.504   1
  -6   8  20 4908.56 323.888   1
   6  -8  20 5148.27 337.150   1
  -6   8 -22 7254.52 477.841   1
   6  -8 -22 7264.41 473.311   1
  -8   6  22 6943.16 450.000   1
   8  -6  22 6756.17 444.151   1
   8   6 -22 7250.40 476.441   1
   8   6  22 7156.50 471.334   1
  -8  -6  22 6987.64 447.775   1
  -8   6 -22 6797.36 450.164   1
   8  -6 -22 7139.20 466.474   1
  -6  -8 -22 7602.13 495.140   1
  -6   8  22 6897.85 448.599   1
  -6   8 -24 1690.28 146.705   1
   6  -8 -24 1850.90 137.644   1
   6   8  24 1778.42 140.198   1
  -6  -8  24 1582.37 110.791   1
  -8   6  24 1960.46 141.845   1
   8  -6  24 1789.95 138.303   1
   8   6 -24 1848.43 142.092   1
  -8  -6 -24 1688.63 138.797   1
   8   6  24 1769.36 140.198   1
  -8  -6  24 1620.26 113.344   1
  -8   6 -24 1703.46 146.952   1
   8  -6 -24 1891.27 141.680   1
   6   8 -24 1813.84 139.539   1
  -6  -8 -24 1848.43 143.410   1
  -6   8  24 1891.27 138.797   1
   6  -8  24 1824.55 133.773   1
   6  -8 -26 2537.89 182.043   1
   6   8  26 2299.83 174.135   1
  -6  -8  26 2146.62 147.446   1
  -8   6  26 2378.09 167.216   1
   8  -6  26 2504.12 183.690   1
   8   6 -26 2308.89 171.664   1
  -8  -6 -26 2286.65 183.113   1
   8   6  26 2280.06 173.064   1
  -8  -6  26 2131.79 146.787   1
  -8   6 -26 1808.07 166.145   1
   8  -6 -26 2490.11 178.418   1
   6   8 -26 2537.89 187.479   1
  -6   8  26 2480.23 176.029   1
   6  -8  26 2334.43 167.133   1
   8   6  28 5246.29 359.720   1
   7   8   1  40033. 2501.65   1
  -7  -8   1  43064. 2700.99   1
   8  -7   1  37636. 2354.20   1
   8  -7   1  45972. 2873.97   1
   8   7  -1  43237. 2702.63   1
  -8  -7  -1  40099. 2528.00   1
   8   7   1  38839. 2426.69   1
  -8  -7   1  46763. 2930.80   1
   7   8  -1  38921. 2431.63   1
  -7  -8  -1  45626. 2882.20   1
  -7   8   1  41021. 2562.60   1
   7  -8   1  45296. 2831.96   1
   7  -8   1  38245. 2389.62   1
   7   8   3 157166. 9810.53   1
  -7  -8   3 177595.  11079.   1
  -8   7   3 165074.  10297.   1
   8  -7   3 156425. 9777.58   1
   8  -7   3 164415.  10255.   1
   8   7   3 163838.  10222.   1
  -8  -7   3 177347.  11071.   1
   8  -7  -3 164250.  10247.   1
   7   8  -3 176359.  11005.   1
  -7  -8  -3 190692.  11903.   1
  -7   8   3 158484. 9884.67   1
   7  -8   3 158896. 9917.62   1
   7  -8   3 167380.  10461.   1
   7  -8  -5  47735. 2990.94   1
   7   8   5  47446. 2968.70   1
  -8   7   5  47273. 2955.52   1
   8  -7   5  45379. 2833.61   1
   8  -7   5  44176. 2758.65   1
   8   7  -5  45165. 2821.25   1
   8   7  -5  41367. 2606.26   1
  -8  -7  -5  42916. 2683.69   1
   8   7   5  47644. 2981.05   1
   8  -7  -5  45848. 2872.32   1
   7   8  -5  52323. 3303.95   1
   7   8  -5  46096. 2878.91   1
  -7  -8  -5  46919. 2931.63   1
  -7   8   5  45708. 2858.32   1
   7  -8   5  46030. 2874.79   1
   7  -8   5  48361. 3021.41   1
   7  -8  -7  17595. 1112.85   1
   7   8   7  17891. 1127.68   1
  -8   7   7  18204. 1144.15   1
   8   7  -7  17059. 1079.90   1
   8   7  -7  17974. 1128.50   1
  -8  -7  -7  18237. 1143.33   1
   8   7   7  18698. 1177.92   1
  -8   7  -7  17496. 1096.37   1
   8  -7  -7  18114. 1145.80   1
   7   8  -7  17652. 1107.91   1
   7   8  -7  20527. 1302.31   1
  -7  -8  -7  18336. 1149.92   1
  -7   8   7  17883. 1125.20   1
   7  -8   7  19110. 1196.87   1
   7  -8   7  17834. 1115.32   1
  -7   8  -9 6004.94 381.878   1
   7  -8  -9 6188.63 403.542   1
  -8   7   9 5975.28 383.525   1
   8  -7   9 5995.05 381.301   1
  -8  -7  -9 5109.55 327.759   1
  -8   7  -9 5950.57 384.843   1
   8  -7  -9 5559.30 365.239   1
   7   8  -9 6625.20 427.924   1
   7   8  -9 5792.42 370.675   1
  -7  -8  -9 4696.87 302.306   1
  -7   8   9 6217.46 399.752   1
   7  -8   9 5776.77 366.227   1
  -7   8 -11  18847. 1206.75   1
   7  -8 -11  16722. 1061.78   1
   7   8  11  16120. 1020.59   1
  -8   7  11  17150. 1081.55   1
   8   7 -11  16944. 1067.54   1
   8   7 -11  16359. 1032.12   1
   8   7  11  16359. 1033.77   1
   8  -7 -11  16334. 1037.89   1
   7   8 -11  17628. 1111.20   1
   7   8 -11  18674. 1176.28   1
  -7  -8 -11  13979. 883.854   1
  -7   8  11  17273. 1090.61   1
   7  -8  11  16969. 1066.72   1
   7  -8 -13  28287. 1782.54   1
   7   8  13  27685. 1742.17   1
  -8   7  13  28163. 1769.36   1
   8  -7  13  29077. 1824.55   1
   8   7 -13  29465. 1852.55   1
  -8  -7 -13  26400. 1658.98   1
   8   7  13  28542. 1794.89   1
  -8   7 -13  32619. 2045.30   1
   8  -7 -13  27899. 1758.65   1
   7   8 -13  30494. 1911.86   1
   7   8 -13  30124. 1893.74   1
  -7  -8 -13  25923. 1630.97   1
  -7   8  13  27092. 1703.46   1
   7  -8  13  27636. 1733.94   1
  -7   8 -15 6488.46 412.026   1
   7  -8 -15 5355.84 354.365   1
   7   8  15 5322.89 351.153   1
  -7  -8  15 4800.65 307.331   1
  -8   7  15 5091.43 332.290   1
   8  -7  15 5117.79 333.690   1
   8   7 -15 5847.61 384.267   1
  -8  -7 -15 5702.63 374.629   1
   8   7  15 5197.69 342.339   1
  -8  -7  15 5127.67 327.924   1
  -8   7 -15 5182.04 331.631   1
   8  -7 -15 5785.83 382.619   1
   7   8 -15 5058.48 335.255   1
  -7  -8 -15 5710.04 374.052   1
  -7   8  15 4970.34 326.029   1
   7  -8  15 4775.12 311.367   1
  -7   8 -17  892.09  70.371   1
   7  -8 -17 1029.65  86.573   1
   7   8  17 1073.31  90.857   1
  -7  -8  17 1150.74  82.339   1
  -8   7  17  935.75  76.985   1
   8  -7  17 1172.16  91.516   1
   8   7 -17 1186.16 100.412   1
  -8  -7 -17 1056.84  93.657   1
   8   7  17 1122.73  93.657   1
  -8  -7  17 1238.05  87.974   1
  -8   7 -17  987.64  75.231   1
   8  -7 -17 1058.48  89.868   1
   7   8 -17 1036.24  89.703   1
  -7  -8 -17 1103.79  96.540   1
  -7   8  17  921.75  77.059   1
   7  -8  17  995.06  79.670   1
  -7   8 -19  29745. 1870.67   1
   7  -8 -19  26120. 1647.44   1
   7   8  19  27249. 1719.93   1
  -7  -8  19  33287. 2086.49   1
  -8   7  19  25923. 1630.97   1
   8  -7  19  30437. 1918.45   1
   8   7 -19  27949. 1765.24   1
  -8  -7 -19  28591. 1802.30   1
   8   7  19  27364. 1726.52   1
  -8  -7  19  27545. 1726.52   1
  -8   7 -19  25783. 1621.91   1
   8  -7 -19  27389. 1727.35   1
   7   8 -19  26985. 1705.11   1
  -7  -8 -19  27455. 1728.99   1
  -7   8  19  25931. 1632.62   1
   7  -8  19  24901. 1568.37   1
   7   8  21 8517.29 555.436   1
  -7  -8  21 8855.02 562.108   1
  -8   7  21 8467.87 545.139   1
   8  -7  21  10016. 649.093   1
   8   7 -21 8443.16 551.317   1
  -8  -7 -21 8607.90 559.390   1
   8   7  21 8542.00 556.177   1
  -8  -7  21 9225.69 586.078   1
  -8   7 -21 9612.84 623.558   1
  -7  -8 -21 8484.34 550.741   1
  -7   8  21 8140.85 525.535   1
  -7   8 -23 1663.10 142.669   1
   7  -8 -23 1846.79 136.656   1
   7   8  23 1733.11 136.738   1
  -7  -8  23 1704.28 118.204   1
  -8   7  23 1729.82 126.689   1
   8  -7  23 1883.85 143.492   1
   8   7 -23 1695.22 134.184   1
  -8  -7 -23 1807.25 144.728   1
   8   7  23 1897.03 146.870   1
  -8  -7  23 1799.01 124.382   1
  -8   7 -23 1847.61 151.730   1
   8  -7 -23 1825.37 136.573   1
   7   8 -23 1824.55 141.845   1
  -7  -8 -23 1765.24 138.468   1
  -7   8  23 1766.88 129.819   1
   7  -8  23 1807.25 133.114   1
  -7   8 -25  170.68  72.578   1
   7  -8 -25  338.71  46.194   1
  -7  -8  25  330.15  35.404   1
  -8   7  25  318.70  43.418   1
   8  -7  25  340.86  49.720   1
   8   7 -25  338.71  53.855   1
   8   7  25  249.26  53.245   1
   8  -7 -25  338.88  45.272   1
   7   8 -25  357.66  55.412   1
  -7   8  25  345.14  45.931   1
   7  -8  25  413.43  49.852   1
  -7   8 -27 2215.81 203.459   1
   7  -8 -27 1976.93 151.647   1
   7   8  27 2155.68 166.639   1
  -7  -8  27 1857.49 129.324   1
  -8   7  27 2252.06 160.626   1
   8  -7  27 2337.72 171.911   1
   8   7 -27 2289.95 172.899   1
  -8  -7 -27 1985.99 168.534   1
   8   7  27 2100.49 163.262   1
  -8  -7  27 2112.02 145.552   1
  -8   7 -27 1810.54 175.123   1
   8  -7 -27 2315.48 169.934   1
   7   8 -27 2177.92 166.804   1
  -7  -8 -27 1990.11 163.427   1
  -7   8  27 2299.83 165.486   1
   7  -8  27 2659.80 195.057   1
   8   8   0 6852.55 433.113   1
  -8  -8   0 7724.87 511.285   1
   8  -8   0 7088.13 449.670   1
   8   8   2  509.14  44.152   1
  -8  -8   2  644.89  59.769   1
   8   8  -2  482.62  43.756   1
  -8  -8  -2  727.02 140.857   1
  -8   8   2  595.06  44.325   1
   8  -8   2  465.65  39.357   1
   8  -8   2  622.82  57.076   1
   8   8   4  87809. 5485.99   1
   8   8  -4  81507. 5114.49   1
  -8   8   4  98270. 6135.91   1
   8  -8   4 101730. 6351.72   1
   8   8   6  10725. 681.136   1
   8  -8  -6  10115. 646.952   1
   8   8  -6 9390.44 592.586   1
   8   8  -6 9950.57 655.436   1
  -8  -8  -6  11326. 714.332   1
  -8   8   6 9942.33 628.912   1
   8  -8   6  10354. 649.752   1
  -8   8  -8  27652. 1729.82   1
   8  -8  -8  26318. 1658.98   1
   8   8  -8  24959. 1574.13   1
   8   8  -8  25684. 1610.38   1
  -8  -8  -8  25733. 1611.20   1
  -8   8   8  26573. 1667.21   1
   8  -8   8  26911. 1684.51   1
   8   8  10 102553. 6406.09   1
  -8   8 -10 107002. 6686.15   1
   8  -8 -10 107908. 6746.29   1
   8   8 -10 109967. 6868.20   1
   8   8 -10 103460. 6461.28   1
  -8  -8 -10  96046. 5996.70   1
  -8   8  10 103871. 6490.11   1
   8  -8  10 107990. 6746.29   1
   8   8  12  10675. 681.301   1
   8  -8 -12  10741. 690.115   1
   8   8 -12  11244. 713.920   1
  -8  -8 -12 9835.25 625.288   1
  -8   8  12  10783. 685.584   1
   8  -8  12  10750. 680.148   1
   8   8  14  13814. 878.912   1
   8  -8 -14  14061. 897.034   1
   8   8 -14  13394. 846.787   1
   8   8 -14  13501. 859.142   1
  -8  -8 -14  13624. 865.732   1
  -8   8  14  12949. 821.910   1
   8  -8  14  13979. 883.854   1
  -8  -8  16 2231.46 148.352   1
  -8   8 -16 2419.27 160.955   1
   8   8 -16 2457.16 176.029   1
  -8  -8 -16 2359.96 169.687   1
   8  -8  16 1999.17 140.527   1
   8   8  18 1266.06 103.377   1
  -8  -8  18 1239.70  89.374   1
  -8   8 -18  993.41  79.217   1
   8  -8 -18 1415.98 110.296   1
   8   8 -18 1267.71 106.178   1
  -8  -8 -18 1309.72 109.555   1
  -8   8  18 1197.69  92.669   1
   8   8  20  19020. 1208.40   1
  -8  -8  20  18830. 1183.69   1
  -8   8 -20  18237. 1152.39   1
   8  -8 -20  18954. 1202.63   1
  -8  -8 -20  19580. 1241.35   1
  -8   8  20  18287. 1156.51   1
   8  -8  20  18682. 1184.51   1
   8   8  22  187.07  44.794   1
  -8   8 -22   88.80  51.112   1
   8  -8 -22  248.68  39.786   1
   8   8 -22  242.34  46.186   1
  -8  -8 -22  225.62  54.432   1
  -8   8  22  255.60  39.366   1
   8  -8  22  260.87  40.593   1
   8   8  24  829.49  84.349   1
  -8  -8  24  957.99  71.211   1
   8   8 -24  883.85  86.985   1
  -8  -8 -24  838.55  92.751   1
  -8   8  24  971.17  81.639   1
   8  -8  24  915.98  80.288   1
   8   8  26 1523.06 127.842   1
  -8  -8  26 1731.46 120.675   1
   8  -8 -26 1548.60 120.511   1
   8   8 -26 1585.67 129.572   1
  -8  -8 -26 1606.26 147.199   1
  -8   8  26 1745.47 129.654   1
   8  -8  26 1957.99 150.906   1
   9   0   1  115.16 101.318   1
  -9   0  -1   96.13  24.333   1
   9   0  -1  150.16  44.415   1
   9   0  -1   87.40  15.947   1
   0   9  -1  104.86  15.898   1
   0  -9  -1   91.52  18.855   1
   0   9   1  109.80  18.213   1
   9   0   3 2108.73 139.127   1
  -9   0  -3 2121.91 151.647   1
   9   0  -3 2244.64 147.117   1
   9   0  -3 2419.27 162.109   1
   0   9  -3 2274.30 145.716   1
   0   9   3 2250.41 150.659   1
   0  -9   3 2431.63 158.319   1
   9   0   5 289786.  18072.   1
   9   0  -5 379983.  23698.   1
   9   0  -5 339374.  21170.   1
   0   9  -5 359802.  22479.   1
   0  -9  -5 342174.  21343.   1
   0   9   5 348517.  21738.   1
  -9   0   7  12232. 768.780   1
  -9   0  -7  14934. 954.694   1
   9   0  -7  12990. 820.757   1
   0   9  -7  12982. 815.073   1
   0  -9  -7  13237. 835.255   1
   0   9   7  13929. 882.207   1
   9   0   9 212191.  13237.   1
  -9   0   9 204366.  12743.   1
  -9   0  -9 220758.  13773.   1
   9   0  -9 207166.  12932.   1
   0   9  -9 200329.  12504.   1
   0   9  -9 203954.  12735.   1
   0  -9  -9 202059.  12611.   1
   0   9   9 212438.  13262.   1
   9   0  11   93.99  22.883   1
  -9   0 -11  102.64  24.028   1
   9   0 -11  102.47  29.357   1
   0   9 -11   69.73  16.343   1
   0   9  11   38.82  23.995   1
   0  -9  11   71.70  12.669   1
   9   0  13 6383.85 411.861   1
  -9   0  13 7141.67 455.189   1
   9   0 -13 7115.31 463.262   1
   0  -9 -13 6830.31 440.856   1
   0   9  13 6692.74 437.067   1
   0  -9  13 7659.79 482.948   1
   9   0  15 6009.88 390.362   1
  -9   0  15 6154.03 394.563   1
  -9   0 -15 6247.11 403.377   1
   9   0 -15 6159.80 405.189   1
   0   9 -15 5935.74 381.136   1
   0  -9 -15 5965.40 386.985   1
   0   9  15 6122.73 403.212   1
   0  -9  15 6408.56 406.754   1
   9   0  17  20280. 1280.89   1
  -9   0  17  20247. 1274.30   1
  -9   0 -17  18567. 1173.80   1
   9   0 -17  20387. 1293.24   1
   0   9 -17  20354. 1281.71   1
   0  -9 -17  20305. 1281.71   1
   0   9  17  20931. 1327.84   1
   0  -9  17  20016. 1257.00   1
   9   0  19  508.98  55.305   1
  -9   0  19  721.75  60.939   1
  -9   0 -19  477.26  58.937   1
   9   0 -19  541.84  61.590   1
   0   9 -19  548.10  53.056   1
   0  -9 -19  472.49  50.404   1
   0   9  19  569.44  64.720   1
   0  -9  19  651.65  52.776   1
   9   0  21  62438. 3914.33   1
  -9   0  21  61458. 3844.31   1
  -9   0 -21  58707. 3680.39   1
   9   0 -21  62553. 3922.57   1
   0   9 -21  62117. 3888.79   1
   0  -9 -21  60651. 3797.36   1
   0   9  21  62553. 3922.57   1
   9   0  23  250.00  48.196   1
  -9   0 -23  161.28  54.152   1
   9   0 -23  161.37  41.268   1
   0  -9 -23  209.72  40.264   1
   0   9  23  114.25  39.077   1
   0  -9  23  166.56  30.387   1
  -9   0  25 2584.02 177.018   1
   9   0 -25 2727.34 196.128   1
   0   9 -25 2624.38 185.914   1
   0  -9 -25 2668.86 187.314   1
   0   9  25 2471.17 180.725   1
   0  -9  25 2677.92 182.949   1
   9   0  27  240.12  51.853   1
  -9   0  27  281.71  38.311   1
  -9   0 -27  205.93  71.894   1
   9   0 -27  234.76  43.138   1
   0   9 -27  270.10  49.275   1
   0  -9 -27  218.37  42.990   1
   0   9  27  218.53  46.145   1
   0  -9  27  277.76  37.801   1
   9   1   0 1515.65 166.886   1
  -9  -1   0 1008.24  73.303   1
  -1  -9   0  991.76  66.244   1
  -1   9   0 1109.55  76.837   1
  -1   9  -2  84926. 5305.60   1
   1  -9  -2  88962. 5554.36   1
   1   9   2  91763. 5729.81   1
   9  -1   2 103130. 6451.39   1
   9   1  -2  95634. 5969.52   1
   9   1  -2  89456. 5589.78   1
  -9  -1  -2  92669. 5791.59   1
   9   1   2 113262. 7073.30   1
  -9   1  -2  86161. 5380.55   1
   9  -1  -2  85255. 5324.54   1
   9  -1  -2  91680. 5724.05   1
   1   9  -2  92916. 5799.01   1
  -1  -9  -2  85338. 5324.54   1
  -1   9   2  88468. 5526.35   1
   1  -9   2  83773. 5231.46   1
  -1   9  -4 1858.32 118.946   1
   1  -9  -4 2080.72 138.797   1
   1   9   4 2091.43 141.351   1
   9   1  -4 2121.09 140.198   1
  -9  -1  -4 1936.57 168.286   1
  -9   1  -4 1918.45 145.881   1
   9  -1  -4 2206.75 146.540   1
   9  -1  -4 2404.45 158.319   1
   1   9  -4 2553.54 162.356   1
  -1  -9  -4 2027.18 135.420   1
   1  -9  -6  15124. 953.047   1
   1   9   6  15387. 971.992   1
  -9   1   6  16326. 1023.89   1
   9  -1   6  17175. 1076.61   1
   9   1  -6  16269. 1023.06   1
  -9  -1  -6  15552. 995.057   1
   9   1   6  17982. 1126.85   1
  -9   1  -6  17990. 1163.10   1
   9  -1  -6  16063. 1011.53   1
   1   9  -6  15906. 995.880   1
   1   9  -6  19885. 1247.12   1
  -1  -9  -6  15338. 966.226   1
  -1   9   6  14967. 947.281   1
  -1   9  -8  10568. 667.792   1
  -1   9  -8  10420. 655.106   1
   1  -9  -8 9868.19 626.606   1
   1   9   8  10535. 671.581   1
  -9   1   8 9958.80 628.253   1
   9  -1   8  11450. 723.722   1
   9   1  -8  10280. 652.223   1
  -9  -1  -8  10016. 632.784   1
   9   1   8  11269. 713.261   1
  -9  -1   8  10189. 641.762   1
  -9   1  -8  13089. 835.255   1
   9  -1  -8  10140. 644.975   1
   1   9  -8  10140. 638.632   1
   1   9  -8  10824. 684.266   1
  -1  -9  -8  10132. 642.668   1
  -1   9   8  10461. 667.709   1
  -1   9 -10  21087. 1321.25   1
   1  -9 -10  21491. 1352.55   1
   1   9  10  22100. 1393.74   1
  -9   1  10  21787. 1366.56   1
   9  -1  10  22018. 1383.85   1
   9   1 -10  21960. 1382.21   1
  -9  -1 -10  23509. 1472.82   1
   9   1  10  21919. 1378.09   1
  -9  -1  10  20453. 1282.54   1
   9  -1 -10  22232. 1404.45   1
   1   9 -10  22389. 1401.98   1
   1   9 -10  22488. 1411.86   1
  -1  -9 -10  21013. 1322.07   1
  -1   9  10  22142. 1397.86   1
   1  -9  10  23484. 1467.87   1
  -1   9 -12 3988.46 255.683   1
   1  -9 -12 4261.12 280.642   1
   1   9  12 4210.87 281.054   1
  -1  -9  12 4574.95 289.868   1
  -9   1  12 4296.54 278.253   1
   9  -1  12 4133.44 270.346   1
   9   1 -12 4372.32 289.538   1
  -9  -1 -12 4202.63 272.734   1
   9   1  12 4236.40 277.512   1
  -9  -1  12 4328.66 279.242   1
  -9   1 -12 4976.11 319.192   1
   9  -1 -12 4376.44 291.351   1
  -1  -9 -12 4403.62 288.797   1
  -1   9  12 4219.93 282.537   1
   1  -9  12 4383.03 277.677   1
   1  -9 -14 8723.22 559.390   1
   1   9  14 8599.66 556.836   1
  -1  -9  14 8929.15 562.685   1
  -9   1  14 8459.63 538.467   1
   9  -1  14 8566.71 548.187   1
   9   1 -14 9168.03 590.774   1
   9   1  14 8352.54 535.667   1
  -9  -1  14 8434.92 535.914   1
   9  -1 -14 9126.84 589.126   1
   1   9 -14 8418.44 536.655   1
  -1  -9 -14 8352.54 534.925   1
  -1   9  14 9093.90 587.891   1
   1  -9  14 8607.90 543.986   1
  -1   9 -16  15247. 961.284   1
   1  -9 -16  15338. 971.992   1
   1   9  16  16310. 1039.54   1
  -1  -9  16  15502. 974.464   1
  -9   1  16  14176. 895.386   1
   9  -1  16  15684. 994.233   1
   9   1 -16  16030. 1020.59   1
  -9  -1 -16  14275. 905.271   1
   9   1  16  15025. 953.871   1
  -9  -1  16  15008. 946.457   1
  -9   1 -16  17339. 1095.55   1
   9  -1 -16  15667. 998.352   1
   1   9 -16  14984. 947.281   1
  -1  -9 -16  15297. 968.698   1
  -1   9  16  15198. 969.521   1
   1  -9  16  14926. 939.044   1
  -1   9 -18  308.40  36.441   1
   1  -9 -18  373.15  45.296   1
   1   9  18  429.98  56.466   1
  -1  -9  18  294.65  30.791   1
   9  -1  18  307.74  42.718   1
  -9  -1 -18  305.93  49.646   1
   9   1  18  283.69  41.013   1
  -9  -1  18  322.32  36.161   1
  -9   1 -18  226.77  43.081   1
   9  -1 -18  361.53  50.107   1
   1   9 -18  337.40  38.970   1
  -1  -9 -18  320.51  40.923   1
  -1   9  18  390.03  53.435   1
   1  -9  18  295.22  30.610   1
  -1   9 -20 2838.55 191.845   1
   1  -9 -20 2776.77 190.609   1
   1   9  20 3070.84 216.227   1
  -1  -9  20 2381.38 161.614   1
  -9   1  20 2670.51 180.148   1
   9  -1  20 2803.13 197.446   1
  -9  -1 -20 2933.28 210.461   1
  -9  -1  20 2613.67 176.524   1
  -9   1 -20 2615.32 187.232   1
   9  -1 -20 3044.48 213.097   1
  -1  -9 -20 2733.93 187.150   1
  -1   9  20 3115.32 218.039   1
   1  -9  20 2673.80 178.089   1
  -1   9 -22  307.50  43.534   1
   1   9  22  244.89  49.703   1
  -1  -9  22  448.11  45.445   1
  -9   1  22  390.77  43.130   1
   9  -1  22  374.63  54.975   1
   9   1 -22  348.19  50.404   1
  -9  -1 -22  353.21  63.641   1
   9   1  22  397.61  52.751   1
  -9  -1  22  374.88  41.779   1
  -9   1 -22  256.34  59.621   1
   9  -1 -22  338.30  48.039   1
   1   9 -22  401.81  50.173   1
  -1   9  22  278.09  52.628   1
   1  -9  22  476.28  48.608   1
  -1   9 -24 3572.48 242.339   1
   1  -9 -24 3476.11 236.491   1
   1   9  24 3689.45 256.754   1
  -1  -9  24 3369.02 225.123   1
  -9   1  24 3291.59 220.922   1
   9  -1  24 3732.29 260.379   1
   9   1 -24 3443.98 239.703   1
  -9  -1 -24 3317.95 240.115   1
   9   1  24 3555.19 249.423   1
  -9  -1  24 3359.96 224.711   1
  -9   1 -24 3692.75 262.520   1
   9  -1 -24 3364.91 234.431   1
   1   9 -24 3445.63 236.244   1
  -1  -9 -24 3460.46 235.173   1
  -1   9  24 3471.17 240.692   1
   1  -9  24 3551.89 237.150   1
   1  -9 -26  831.14  78.130   1
   1   9  26  859.97  83.773   1
  -1  -9  26  990.11  78.954   1
  -9   1  26  883.03  74.267   1
   9  -1  26  900.33  89.292   1
   9   1 -26  842.67  80.412   1
  -9  -1 -26  673.97  93.657   1
   9   1  26  793.08  83.114   1
  -9  -1  26  896.21  73.270   1
  -9   1 -26  661.70  92.916   1
   1   9 -26  865.73  81.054   1
  -1  -9 -26  824.55  77.397   1
  -1   9  26  905.27  84.267   1
   1  -9  26  934.10  76.540   1
  -1   9 -28 2553.54 189.539   1
  -1  -9  28 2455.52 169.934   1
  -9   1  28 2384.68 166.227   1
   9  -1  28 2610.38 197.034   1
   9   1 -28 2799.01 204.530   1
  -9  -1 -28 2018.94 175.453   1
   9   1  28 2027.18 169.687   1
  -9  -1  28 2480.23 170.922   1
  -9   1 -28 2137.56 183.443   1
   9  -1 -28 2766.88 200.576   1
   1   9 -28 2400.33 176.359   1
   1  -9  28 2444.81 171.334   1
  -2   9  -1 4942.33 313.673   1
   2   9   1 5921.74 376.771   1
  -2  -9   1 5668.86 370.346   1
   9  -2   1 4658.97 319.110   1
   9  -2   1 5606.25 354.365   1
   9   2  -1 5814.66 394.810   1
  -9  -2  -1 5434.10 353.047   1
   9   2   1 5433.27 361.944   1
  -9  -2   1 5404.44 344.975   1
   9  -2  -1 6264.41 402.306   1
   9  -2  -1 5490.93 348.352   1
  -2  -9  -1 5467.87 344.975   1
  -2   9   1 6081.54 387.891   1
   2  -9  -3  12471. 786.490   1
   2   9   3  12241. 772.240   1
  -2  -9   3  13542. 852.553   1
   9   2  -3  11524. 733.607   1
   9   2  -3  12759. 801.317   1
  -9  -2  -3  12694. 816.721   1
   9   2   3  13715. 860.790   1
  -9   2  -3  11919. 751.976   1
   9  -2  -3  10865. 685.172   1
   9  -2  -3  12965. 816.144   1
   2   9  -3  13781. 863.261   1
  -2   9   3  11960. 756.671   1
   2  -9   3  15362. 975.287   1
   2  -9  -5 133690. 8344.31   1
   2   9   5 138632. 8649.08   1
  -9   2   5 134184. 8369.02   1
   9  -2   5 131960. 8228.99   1
   9   2  -5 132784. 8286.65   1
   9   2  -5 133196. 8311.36   1
  -9  -2  -5 111120. 6954.69   1
   9   2   5 135255. 8434.92   1
  -9   2  -5 142586. 8904.44   1
   9  -2  -5 133361. 8319.60   1
   2   9  -5 132537. 8270.17   1
   2   9  -5 140609. 8772.64   1
  -2  -9  -5 133361. 8319.60   1
  -2   9   5 134514. 8401.97   1
   2  -9  -7  43888. 2747.11   1
   2   9   7  46952. 2939.87   1
  -9   2   7  45906. 2869.03   1
   9   2  -7  47422. 2966.22   1
  -9  -2  -7  46227. 2891.27   1
   9   2   7  47875. 2994.23   1
  -9   2  -7  44769. 2824.54   1
   9  -2  -7  46680. 2921.74   1
   2   9  -7  45478. 2841.84   1
   2   9  -7  52273. 3279.24   1
  -2  -9  -7  45362. 2837.72   1
  -2   9   7  44473. 2787.48   1
  -2   9  -9  55601. 3487.64   1
  -2   9  -9  54843. 3440.69   1
   2  -9  -9  56367. 3527.18   1
   2   9   9  58468. 3659.80   1
  -9   2   9  53946. 3371.50   1
   9   2  -9  55799. 3490.94   1
  -9  -2  -9  60354. 3769.35   1
   9   2   9  57183. 3575.78   1
  -9  -2   9  55041. 3437.39   1
  -9   2  -9  74539. 4661.45   1
   9  -2  -9  57521. 3600.49   1
   2   9  -9  56623. 3538.71   1
   2   9  -9  56095. 3506.59   1
  -2  -9  -9  55148. 3448.93   1
  -2   9   9  59876. 3749.58   1
  -2   9 -11  34638. 2166.39   1
   9  -2  11  32924. 2063.42   1
  -9  -2 -11  35568. 2224.87   1
   9   2  11  32842. 2059.31   1
  -9   2 -11  40165. 2511.53   1
   9  -2 -11  35988. 2261.12   1
  -2   9  11  33979. 2136.74   1
   2  -9  11  33550. 2097.20   1
  -2   9 -13  10502. 661.614   1
   2  -9 -13  10280. 656.672   1
   2   9  13  10906. 699.093   1
  -2  -9  13  11466. 720.098   1
  -9   2  13  10502. 665.732   1
   9  -2  13  10329. 657.001   1
   9   2 -13  11137. 712.273   1
  -9  -2 -13  12932. 818.121   1
   9   2  13  10124. 645.139   1
  -9  -2  13  10931. 690.279   1
  -9   2 -13  13295. 836.902   1
   9  -2 -13  10560. 678.912   1
   2   9 -13  10321. 656.424   1
  -2  -9 -13  11285. 717.627   1
  -2   9  13  10560. 678.335   1
   2  -9  13  10865. 683.195   1
  -2   9 -15  218.29  26.376   1
   2  -9 -15  209.06  35.239   1
   2   9  15  244.98  42.043   1
  -2  -9  15  253.79  25.297   1
  -9   2  15  240.44  30.626   1
   9  -2  15  185.67  33.962   1
   9   2 -15  188.30  37.817   1
  -9  -2 -15  139.13  34.811   1
   9   2  15  217.46  35.577   1
  -9  -2  15  207.99  26.771   1
   9  -2 -15  242.92  40.774   1
   2   9 -15  179.49  28.871   1
  -2  -9 -15  210.05  32.792   1
  -2   9  15  254.69  42.932   1
  -2   9 -17  24168. 1517.30   1
   2  -9 -17  23517. 1483.52   1
   2   9  17  24695. 1561.78   1
  -2  -9  17  25132. 1574.96   1
  -9   2  17  23081. 1451.40   1
   9  -2  17  24341. 1535.42   1
   9   2 -17  23797. 1504.94   1
  -9  -2 -17  23377. 1474.46   1
   9   2  17  23287. 1469.52   1
  -9  -2  17  23204. 1457.16   1
  -9   2 -17  25511. 1605.44   1
   9  -2 -17  23731. 1501.65   1
   2   9 -17  23171. 1460.46   1
  -2   9  17  24226. 1532.12   1
   2  -9  17  23138. 1451.40   1
  -2   9 -19  51985. 3252.88   1
   2  -9 -19  50700. 3177.10   1
   2   9  19  53484. 3356.67   1
  -2  -9  19  53707. 3357.49   1
  -9   2  19  51614. 3230.64   1
   9  -2  19  60923. 3819.60   1
   9   2 -19  54259. 3406.09   1
   9   2  19  51326. 3219.11   1
  -9   2 -19  48081. 3014.82   1
   9  -2 -19  51804. 3251.23   1
  -2  -9 -19  52026. 3258.65   1
  -2   9  19  52405. 3289.12   1
   2  -9  19  48781. 3051.89   1
  -2   9 -21  25445. 1601.32   1
   2  -9 -21  23303. 1470.34   1
   2   9  21  24226. 1534.59   1
  -2  -9  21  26318. 1652.39   1
  -9   2  21  23287. 1466.23   1
   9  -2  21  24456. 1547.77   1
   9   2 -21  23097. 1462.93   1
  -9  -2 -21  23435. 1482.70   1
   9   2  21  22438. 1420.10   1
  -9  -2  21  21960. 1380.56   1
  -9   2 -21  22413. 1417.63   1
   9  -2 -21  23468. 1485.17   1
   2   9 -21  23575. 1488.47   1
  -2  -9 -21  24753. 1560.13   1
  -2   9  21  23550. 1490.11   1
   2  -9  21  24827. 1560.95   1
  -2   9 -23  14703. 934.101   1
   2  -9 -23  13946. 887.973   1
   2   9  23  14308. 916.803   1
  -2  -9  23  14382. 909.390   1
  -9   2  23  13929. 883.030   1
   9  -2  23  14539. 931.630   1
   9   2 -23  14012. 898.681   1
  -9  -2 -23  14769. 946.457   1
   9   2  23  14069. 901.152   1
  -9  -2  23  13130. 831.960   1
  -9   2 -23  13682. 878.088   1
   9  -2 -23  14160. 906.095   1
   2   9 -23  13913. 887.973   1
  -2  -9 -23  14259. 906.095   1
  -2   9  23  14440. 922.569   1
   2  -9  23  14160. 897.034   1
  -2   9 -25  12430. 794.645   1
   2  -9 -25  13048. 832.783   1
   2   9  25  13056. 840.197   1
   9  -2  25  12718. 819.933   1
   9   2 -25  13147. 844.315   1
  -9  -2 -25  12405. 803.294   1
   9   2  25  12899. 831.136   1
  -9  -2  25  13015. 825.370   1
  -9   2 -25  12990. 840.197   1
   9  -2 -25  12718. 817.050   1
  -2  -9 -25  12867. 821.086   1
  -2   9  25  12817. 821.745   1
   2  -9  25  12899. 819.521   1
  -2   9 -27 4277.59 294.728   1
   2  -9 -27 3856.67 261.285   1
   2   9  27 4130.14 286.244   1
  -2  -9  27 4058.48 267.545   1
  -9   2  27 4002.47 266.309   1
   9  -2  27 4042.83 284.514   1
   9   2 -27 3901.15 270.099   1
  -9  -2 -27 3626.85 269.769   1
   9   2  27 4214.99 294.151   1
  -9  -2  27 4065.07 268.451   1
  -9   2 -27 3640.03 270.099   1
   9  -2 -27 4103.79 281.384   1
   2   9 -27 4375.61 300.000   1
  -2  -9 -27 3935.75 268.286   1
  -2   9  27 3794.07 260.379   1
   2  -9  27 3964.58 264.909   1
  -9  -3   0 195057.  12166.   1
   9  -3   0 199670.  12463.   1
   9  -3   0 229489.  14308.   1
   3   9   0 213344.  13311.   1
  -3   9   0 203295.  12685.   1
   3  -9   0 214580.  13394.   1
  -3   9  -2  46252. 2892.09   1
   3   9   2  44143. 2760.29   1
   9  -3   2  45791. 2884.68   1
   9   3  -2  42158. 2651.56   1
  -9  -3  -2  48896. 3070.84   1
   9   3   2  45840. 2864.08   1
  -9  -3   2  51400. 3212.52   1
  -9   3  -2  48781. 3047.77   1
   9  -3  -2  47323. 2957.99   1
   9  -3  -2  40700. 2544.48   1
   3   9  -2  48698. 3041.18   1
  -3  -9  -2  41705. 2604.61   1
  -3   9   2  44670. 2794.07   1
   3  -9  -4 225206.  14053.   1
   3   9   4 226441.  14127.   1
  -3  -9   4 245140.  15297.   1
  -9   3   4 233525.  14563.   1
   9  -3   4 254118.  15848.   1
   9   3  -4 229489.  14308.   1
   9   3  -4 252883.  15774.   1
  -9  -3  -4 230889.  14432.   1
   9   3   4 229654.  14325.   1
  -9   3  -4 207331.  12932.   1
   9  -3  -4 235173.  14670.   1
   3   9  -4 232125.  14481.   1
  -3  -9  -4 210626.  13138.   1
   3  -9  -6 7449.75 476.112   1
   3   9   6 6983.52 447.693   1
  -9   3   6 7156.50 452.883   1
   9  -3   6 6947.27 438.385   1
   9   3  -6 7429.15 473.723   1
   9   3  -6 6967.87 443.163   1
   9   3   6 7210.04 457.907   1
   9  -3  -6 7302.30 466.968   1
   3   9  -6 6900.32 435.173   1
   3   9  -6 5906.91 398.105   1
  -3  -9  -6 6200.98 396.375   1
  -3   9   6 7942.33 509.719   1
   3  -9  -8 5561.77 359.967   1
   3   9   8 5683.68 368.533   1
  -9   3   8 5580.72 356.507   1
   9   3  -8 5335.25 343.327   1
   9   3  -8 5813.01 372.487   1
  -9  -3  -8 6901.15 438.797   1
   9   3   8 5947.28 382.949   1
  -9   3  -8 5039.53 359.967   1
   9  -3  -8 5230.64 340.939   1
   3   9  -8 5742.17 365.156   1
   3   9  -8 5894.56 381.301   1
  -3  -9  -8 5110.37 329.818   1
  -3   9   8 5556.01 362.355   1
  -3   9 -10 154118. 9645.79   1
   3  -9 -10 167875.  10478.   1
   3   9  10 163674.  10222.   1
  -9   3  10 161038.  10049.   1
   9  -3  10 167957.  10478.   1
   9   3 -10 166557.  10395.   1
  -9  -3 -10 185420.  11565.   1
   9   3  10 165486.  10329.   1
  -9  -3  10 166557.  10395.   1
  -9   3 -10 185502.  11582.   1
   3   9 -10 165403.  10321.   1
  -3  -9 -10 156095. 9744.64   1
  -3   9  10 169604.  10593.   1
   3  -9  10 183772.  11507.   1
  -3   9 -12  51161. 3198.51   1
   3  -9 -12  55692. 3487.64   1
   3   9  12  53130. 3329.49   1
  -9   3  12  53838. 3366.55   1
   9  -3  12  51376. 3214.16   1
   9   3 -12  56647. 3546.95   1
  -9  -3 -12  63311. 3957.16   1
   9   3  12  52792. 3304.77   1
  -9  -3  12  55997. 3498.35   1
  -9   3 -12  68188. 4258.65   1
   9  -3 -12  54456. 3414.33   1
   3   9 -12  56985. 3566.72   1
  -3  -9 -12  52224. 3268.53   1
  -3   9  12  56590. 3546.95   1
   3  -9  12  57463. 3591.43   1
  -3   9 -14 5471.16 348.435   1
   3  -9 -14 5544.48 362.438   1
   3   9  14 5512.35 363.509   1
  -3  -9  14 6242.17 395.881   1
  -9   3  14 5260.29 339.703   1
   9  -3  14 5561.77 361.449   1
   9   3 -14 5341.02 352.224   1
  -9  -3 -14 5188.63 337.561   1
   9   3  14 5394.56 352.553   1
  -9  -3  14 5304.77 339.703   1
  -9   3 -14 6393.73 407.001   1
   9  -3 -14 5239.70 348.270   1
   3   9 -14 5419.27 352.718   1
  -3  -9 -14 5161.44 335.832   1
  -3   9  14 5596.37 368.863   1
   3  -9  14 5473.64 347.776   1
  -3   9 -16  15568. 980.230   1
   3  -9 -16  15898. 1008.24   1
   3   9  16  16186. 1030.48   1
  -3  -9  16  15684. 985.172   1
  -9   3  16  15173. 958.813   1
   9   3 -16  15708. 1000.00   1
  -9  -3 -16  14984. 950.576   1
   9   3  16  15239. 967.050   1
  -9  -3  16  15239. 959.637   1
   9  -3 -16  15725. 1001.65   1
   3   9 -16  15231. 966.226   1
  -3  -9 -16  15264. 966.226   1
  -3   9  16  15568. 990.938   1
   3  -9  16  14868. 935.749   1
  -3   9 -18 5135.91 331.713   1
   3  -9 -18 4970.34 328.583   1
   3   9  18 5261.12 351.153   1
  -3  -9  18 5646.62 361.202   1
  -9   3  18 5152.38 335.090   1
   9  -3  18 6016.47 396.787   1
   9   3 -18 5140.03 344.563   1
  -9  -3 -18 5065.89 335.996   1
   9   3  18 5134.26 339.621   1
  -9  -3  18 4902.80 316.968   1
  -9   3 -18 5551.89 363.756   1
   9  -3 -18 5092.25 340.033   1
   3   9 -18 5313.01 349.670   1
  -3  -9 -18 5261.94 344.069   1
  -3   9  18 4915.15 328.253   1
   3  -9  18 4992.58 321.334   1
  -3   9 -20  15387. 972.816   1
   3  -9 -20  13987. 889.620   1
   3   9  20  14382. 920.098   1
  -3  -9  20  14143. 892.091   1
  -9   3  20  13699. 868.203   1
   9  -3  20  17751. 1131.79   1
   9   3 -20  13946. 892.915   1
  -9  -3 -20  15173. 967.874   1
   9   3  20  14028. 895.386   1
  -9  -3  20  13567. 857.495   1
  -9   3 -20  13657. 870.675   1
   9  -3 -20  13715. 876.441   1
   3   9 -20  13929. 887.149   1
  -3  -9 -20  13896. 882.207   1
  -3   9  20  14053. 897.034   1
   3  -9  20  13385. 845.963   1
   3  -9 -22  21137. 1336.08   1
  -3  -9  22  22059. 1386.32   1
   9  -3  22  21565. 1367.38   1
   9   3 -22  21499. 1364.08   1
  -9  -3 -22  25305. 1601.32   1
   9   3  22  22249. 1410.21   1
  -9  -3  22  21030. 1322.90   1
   3   9 -22  22784. 1440.69   1
  -3  -9 -22  24679. 1560.95   1
  -3   9 -24  19432. 1231.46   1
   3  -9 -24  18353. 1163.10   1
   3   9  24  18748. 1195.22   1
  -3  -9  24  18707. 1179.57   1
  -9   3  24  18995. 1199.34   1
   9  -3  24  18072. 1152.39   1
   9   3 -24  17545. 1117.79   1
  -9  -3 -24  22068. 1403.62   1
   9   3  24  18649. 1187.81   1
  -9  -3  24  17842. 1125.20   1
  -9   3 -24  18641. 1191.10   1
   9  -3 -24  17891. 1137.56   1
   3   9 -24  18468. 1174.63   1
  -3  -9 -24  18558. 1174.63   1
  -3   9  24  17974. 1140.86   1
   3  -9  24  18081. 1142.50   1
  -3   9 -26  11425. 735.914   1
   3  -9 -26  12265. 784.596   1
   3   9  26  11779. 760.625   1
  -3  -9  26  11227. 713.096   1
  -9   3  26  11936. 760.543   1
   9  -3  26  12076. 782.536   1
   9   3 -26  12356. 797.446   1
  -9  -3 -26  12208. 795.057   1
   9   3  26  11928. 771.828   1
  -9  -3  26  11524. 732.289   1
  -9   3 -26  11606. 760.131   1
   3   9 -26  12941. 832.783   1
  -3  -9 -26  12471. 798.434   1
  -3   9  26  11853. 760.955   1
   3  -9  26  11845. 755.518   1
  -3  -9  28 4638.38 304.530   1
  -9   3  28 4730.64 312.850   1
   9  -3  28 4876.44 335.914   1
   9   3 -28 5054.36 343.163   1
  -9  -3 -28 4728.17 336.079   1
   9   3  28 5133.44 353.295   1
  -9  -3  28 4546.12 298.929   1
  -9   3 -28 4155.68 315.239   1
   3   9 -28 5260.29 360.543   1
   3  -9  28 4765.23 317.463   1
  -4   9  -1 139539. 8706.75   1
   4  -9  -1 136491. 8517.29   1
   4   9   1 138385. 8640.85   1
  -4  -9   1 168781.  10560.   1
   9  -4   1 140939. 8797.36   1
   9  -4   1 150247. 9373.96   1
   9   4  -1 118534. 7418.44   1
  -9  -4  -1 126771. 7916.80   1
   9   4   1 127347. 7946.45   1
  -9  -4   1 145716. 9093.90   1
   9  -4  -1 129819. 8102.13   1
   9  -4  -1 140774. 8780.88   1
  -4  -9  -1 126771. 7911.03   1
  -4   9   1 138385. 8632.61   1
   4  -9   1 143492. 8953.86   1
   4   9   3  20016. 1257.82   1
  -9   4   3  21021. 1316.31   1
   9  -4   3  17809. 1127.68   1
   9   4  -3  21738. 1379.74   1
   9   4  -3  18987. 1189.46   1
  -9  -4  -3  22191. 1425.04   1
   9   4   3  18962. 1187.81   1
  -9   4  -3  20025. 1254.53   1
   9  -4  -3  19876. 1248.76   1
   4   9  -3  20857. 1304.78   1
  -4  -9  -3  19621. 1228.17   1
   4  -9  -5  86079. 5377.26   1
   4   9   5  84184. 5261.12   1
  -9   4   5  86491. 5398.68   1
   9   4  -5  91680. 5728.99   1
   9   4  -5  81367. 5079.07   1
  -9  -4  -5  82076. 5139.20   1
   9   4   5  97693. 6098.84   1
  -9   4  -5  78764. 4919.27   1
   9  -4  -5  89209. 5570.83   1
   4   9  -5  87232. 5454.69   1
  -4  -9  -5  76367. 4767.71   1
  -4   9   5  87891. 5491.76   1
   4  -9  -7  28880. 1813.84   1
   4   9   7  28303. 1776.77   1
  -9   4   7  28987. 1814.66   1
   9  -4   7  39769. 2486.82   1
   9   4  -7  29736. 1864.91   1
   9   4  -7  28575. 1790.77   1
  -9  -4  -7  28180. 1765.24   1
   9   4   7  29745. 1864.91   1
  -9   4  -7  29176. 1839.37   1
   9  -4  -7  28871. 1813.84   1
  -4  -9  -7  26730. 1675.45   1
  -4   9   7  28229. 1773.47   1
   4  -9  -9 118863. 7423.39   1
   4   9   9 112768. 7042.00   1
  -9   4   9 114909. 7171.33   1
   9  -4   9 119522. 7462.10   1
   9   4  -9 114250. 7132.61   1
   9   4  -9 137644. 8591.42   1
  -9  -4  -9 117463. 7331.95   1
   9   4   9 110955. 6931.62   1
  -9   4  -9 103048. 6453.87   1
   9  -4  -9 116886. 7304.77   1
   4   9  -9 112520. 7023.88   1
   4   9  -9 125041. 7808.89   1
  -4  -9  -9 110626. 6909.38   1
  -4   9   9 115486. 7213.34   1
  -4   9 -11  13385. 838.549   1
   4   9  11  12076. 769.110   1
  -9   4  11  12743. 804.694   1
   9  -4  11  12908. 815.485   1
  -9  -4 -11  13929. 878.088   1
   9   4  11  12372. 784.101   1
  -9   4 -11  12834. 811.531   1
   9  -4 -11  13040. 831.960   1
   4   9 -11  12273. 774.711   1
   4   9 -11  12595. 796.869   1
  -4  -9 -11  12784. 809.554   1
   4  -9  11  13245. 831.136   1
  -4   9 -13  14967. 939.867   1
   4  -9 -13  14357. 911.861   1
   4   9  13  14209. 904.447   1
  -9   4  13  13740. 868.203   1
   9  -4  13  14539. 919.274   1
   9   4 -13  14629. 929.159   1
  -9  -4 -13  15750. 994.233   1
   9   4  13  13855. 878.912   1
  -9  -4  13  13534. 851.729   1
  -9   4 -13  16442. 1032.95   1
   9  -4 -13  14234. 908.566   1
   4   9 -13  14028. 888.797   1
  -4  -9 -13  13624. 863.261   1
  -4   9  13  14119. 898.681   1
   4  -9  13  13979. 878.088   1
   4  -9 -15  13270. 845.139   1
   4   9  15  13896. 886.325   1
  -4  -9  15  13460. 845.963   1
  -9   4  15  13633. 862.437   1
   9  -4  15  14514. 920.098   1
  -9  -4 -15  13048. 827.841   1
   9   4  15  13748. 873.969   1
  -9  -4  15  13262. 836.078   1
  -9   4 -15  15313. 963.755   1
   9  -4 -15  13954. 892.091   1
   4   9 -15  12652. 806.012   1
  -4  -9 -15  12990. 824.546   1
  -4   9  15  13196. 841.844   1
   4  -9  15  13649. 859.142   1
  -4   9 -17 1622.73 116.969   1
  -4  -9  17 1655.68 112.768   1
   9   4 -17 1650.74 128.501   1
  -9  -4 -17 1698.52 128.995   1
   9   4  17 1772.65 131.796   1
  -9  -4  17 1435.75 100.494   1
  -9   4 -17 1443.99 105.519   1
   9  -4 -17 1888.80 147.529   1
   4   9 -17 1683.69 125.041   1
  -4  -9 -17 1787.48 135.008   1
   4  -9  17 1496.70 104.036   1
  -4   9 -19 1930.81 138.138   1
   4  -9 -19 1957.16 141.186   1
   4   9  19 2080.72 155.684   1
  -4  -9  19 2038.71 137.067   1
  -9   4  19 2018.94 141.104   1
   9  -4  19 2216.64 162.768   1
   9   4 -19 2028.00 153.130   1
  -9  -4 -19 2019.77 152.471   1
  -9   4 -19 1845.96 137.644   1
   9  -4 -19 2113.67 154.530   1
   4   9 -19 2054.36 149.176   1
  -4  -9 -19 1984.35 142.833   1
  -4   9  19 2079.90 151.071   1
   4  -9  19 1892.91 129.819   1
  -4   9 -21 2404.45 170.593   1
   4  -9 -21 2665.57 187.644   1
   4   9  21 2599.67 188.468   1
  -4  -9  21 2495.88 166.145   1
  -9   4  21 2635.09 180.313   1
   9  -4  21 2515.65 180.148   1
   9   4 -21 2754.53 197.941   1
  -9  -4 -21 2705.93 195.964   1
   9   4  21 2550.24 182.537   1
  -9  -4  21 2583.19 172.817   1
  -9   4 -21 2411.86 177.183   1
   9  -4 -21 2678.75 190.033   1
   4   9 -21 2614.49 185.090   1
  -4  -9 -21 2500.82 176.112   1
  -4   9  21 2728.17 191.598   1
   4  -9  21 2616.97 177.100   1
  -4   9 -23 1760.29 137.397   1
   4  -9 -23 1666.39 125.618   1
   4   9  23 1678.75 133.773   1
  -4  -9  23 1579.90 110.791   1
  -9   4  23 1758.65 127.100   1
   9   4 -23 1803.13 139.786   1
  -9  -4 -23 1481.05 132.207   1
  -9  -4  23 1690.28 118.781   1
   9  -4 -23 1769.36 133.690   1
   4   9 -23 1746.29 134.020   1
  -4  -9 -23 1707.58 129.160   1
  -4   9  23 1697.69 127.924   1
   4  -9  23 1733.94 123.970   1
  -4   9 -25 6294.06 419.028   1
   4   9  25 6118.61 409.390   1
  -4  -9  25 5889.62 379.324   1
  -9   4  25 6311.36 410.214   1
   9  -4  25 5948.92 398.599   1
   9   4 -25 6173.80 412.355   1
  -9  -4 -25 6661.44 447.528   1
   9   4  25 5941.51 397.611   1
  -9  -4  25 6023.88 388.715   1
  -9   4 -25 6994.23 470.510   1
   9  -4 -25 6024.71 399.670   1
   4   9 -25 6407.74 426.112   1
   4  -9  25 5891.26 384.184   1
   4  -9 -27 5780.88 381.383   1
   4   9  27 5853.37 393.904   1
  -4  -9  27 5831.95 377.265   1
  -9   4  27 5998.35 391.351   1
   9  -4  27 5872.32 400.000   1
  -9  -4 -27 5921.74 409.061   1
   9   4  27 5831.13 394.481   1
   9  -4 -27 6277.59 417.051   1
   4   9 -27 6311.36 421.993   1
  -4  -9 -27 5677.92 376.853   1
  -4   9  27 6095.55 402.388   1
   9   5   0 9439.86 598.105   1
  -9  -5   0  12117. 771.828   1
   9  -5   0 9975.28 631.136   1
   9  -5   0  11318. 713.096   1
   5   9   0  11928. 749.423   1
  -5  -9   0  10544. 696.293   1
  -5   9   0  10684. 670.675   1
   5  -9   0  10890. 686.408   1
   5  -9  -2  22529. 1414.33   1
   5   9   2  23072. 1447.28   1
  -5  -9   2  21623. 1362.44   1
  -9   5   2  21713. 1358.32   1
   9  -5   2  21656. 1355.85   1
   9   5  -2  22117. 1419.27   1
  -9  -5  -2  19489. 1243.82   1
   9   5   2  20000. 1252.06   1
  -9  -5   2  22834. 1432.45   1
   9  -5  -2  21944. 1376.44   1
   5   9  -2  21804. 1363.26   1
  -5  -9  -2  19951. 1250.41   1
  -5   9   2  21582. 1353.38   1
   5  -9   2  22751. 1423.39   1
   5  -9   2  22257. 1393.74   1
   5  -9  -4  15437. 974.464   1
   5   9   4  15873. 1000.00   1
  -9   5   4  15610. 979.406   1
   9   5  -4  15049. 943.986   1
  -9  -5  -4  12603. 821.334   1
   9   5   4  15923.  999.18   1
  -9   5  -4  16161. 1014.00   1
   9  -5  -4  15988. 1007.41   1
   5   9  -4  13534. 851.729   1
  -5  -9  -4  13418. 842.668   1
  -5   9   4  16030. 1009.06   1
   5  -9   4  16186. 1030.48   1
   5  -9  -6 1377.26 100.906   1
   5   9   6 1174.63  86.656   1
  -9   5   6 1425.86  97.611   1
   9   5  -6 1201.81  96.128   1
   9   5  -6 1247.12  87.150   1
  -9  -5  -6 1318.78  98.929   1
   9   5   6 1344.31  97.611   1
  -9   5  -6 1205.11  86.738   1
   9  -5  -6 1140.86  87.232   1
   5   9  -6 1378.91  91.927   1
   5   9  -6 1416.80 160.379   1
  -5   9   6 1389.62 100.329   1
   5  -9  -8  15206. 962.932   1
   5   9   8  14357. 907.742   1
  -9   5   8  15115. 951.399   1
   9  -5   8  21293. 1336.08   1
   9   5  -8  14918. 939.867   1
   9   5  -8  16474. 1039.54   1
  -9  -5  -8  16112. 1012.35   1
   9   5   8  14761. 932.454   1
  -9   5  -8  15288. 974.464   1
   9  -5  -8  15535. 984.348   1
   5   9  -8  17002. 1078.25   1
   5   9  -8  14909. 937.396   1
  -5   9   8  15470. 977.759   1
  -5   9 -10 8509.05 539.868   1
   5  -9 -10 8443.16 542.586   1
   9  -5  10 8896.20 564.250   1
   9   5 -10 8000.82 510.955   1
   9   5 -10 8484.34 539.621   1
  -9  -5 -10 9184.50 580.807   1
   9   5  10 8190.27 523.887   1
  -9   5 -10 6624.38 454.860   1
   9  -5 -10 8096.37 523.970   1
   5   9 -10 7820.42 500.000   1
   5   9 -10 8180.39 520.016   1
  -5  -9 -10 8855.02 564.826   1
  -5   9  10 8089.78 519.439   1
   5  -9  10 9011.52 567.462   1
  -5   9 -12  16433. 1030.48   1
   5  -9 -12  12331. 786.408   1
   5   9  12  12257. 780.807   1
  -9   5  12  12117. 767.462   1
   9  -5  12  12834. 811.943   1
   9   5 -12  12652. 803.541   1
  -9  -5 -12  14563. 918.451   1
   9   5  12  12010. 763.591   1
  -9  -5  12  12298. 774.299   1
  -9   5 -12  14135. 896.210   1
   9  -5 -12  12792. 817.874   1
   5   9 -12  12216. 774.958   1
   5   9 -12  11087. 700.658   1
  -5  -9 -12  11713. 744.480   1
  -5   9  12  12545. 798.846   1
   5  -9  12  12158. 764.332   1
  -5   9 -14  16178. 1016.47   1
   5  -9 -14  14687. 933.278   1
   5   9  14  15041. 955.518   1
  -9   5  14  14094. 890.444   1
   9  -5  14  14761. 934.101   1
   9   5 -14  15239. 967.874   1
  -9  -5 -14  13097. 830.312   1
   9   5  14  14769. 936.572   1
  -9   5 -14  15618. 981.877   1
   9  -5 -14  15214. 969.521   1
   5   9 -14  14184. 900.329   1
  -5  -9 -14  14440. 914.332   1
  -5   9  14  14152. 899.505   1
   5  -9  14  14736. 926.688   1
  -5   9 -16  11483. 726.935   1
   5  -9 -16  10618. 680.807   1
   5   9  16  10478. 673.723   1
  -5  -9  16  11763. 741.433   1
  -9   5  16  10173. 647.281   1
   9  -5  16  11433. 729.653   1
   9   5 -16  10313. 663.838   1
  -9  -5 -16  10222. 654.118   1
   9   5  16  10214. 655.601   1
  -9  -5  16  10346. 653.871   1
  -9   5 -16  11038. 697.611   1
   9  -5 -16  10486. 676.935   1
   5   9 -16  10395. 666.639   1
  -5  -9 -16  10189. 651.317   1
  -5   9  16  10420. 667.792   1
   5  -9  16  10873. 688.055   1
  -5   9 -18  18213. 1149.09   1
   5  -9 -18  16919. 1073.31   1
   5   9  18  18081. 1149.09   1
  -5  -9  18  19020. 1195.22   1
  -9   5  18  16540. 1044.48   1
   9   5 -18  17751. 1130.15   1
  -9  -5 -18  17150. 1087.31   1
   9   5  18  17158. 1088.96   1
  -9  -5  18  15783. 993.409   1
  -9   5 -18  14918. 942.338   1
   9  -5 -18  17545. 1116.14   1
   5   9 -18  17504. 1112.03   1
  -5  -9 -18  17883. 1130.97   1
  -5   9  18  16927. 1074.13   1
   5  -9  18  15923. 1004.94   1
  -5   9 -20 3295.71 226.441   1
   5  -9 -20 3069.19 211.202   1
   5   9  20 3252.88 227.924   1
  -5  -9  20 3078.25 201.565   1
  -9   5  20 3069.19 207.084   1
   9  -5  20 3200.16 221.911   1
   9   5 -20 3267.71 229.654   1
   9   5  20 3233.93 224.959   1
  -9  -5  20 3121.91 205.354   1
  -9   5 -20 2935.75 204.283   1
   9  -5 -20 3169.68 220.099   1
   5   9 -20 3065.07 214.168   1
  -5  -9 -20 3071.66 210.132   1
  -5   9  20 3299.01 226.853   1
   5  -9  20 2834.43 189.374   1
   5  -9 -22  481.14  53.822   1
   5   9  22  392.67  57.356   1
  -5  -9  22  384.60  37.372   1
  -9   5  22  351.32  43.105   1
   9  -5  22  355.02  51.581   1
   9   5 -22  306.75  48.880   1
  -9  -5 -22  265.73  66.499   1
   9   5  22  381.05  56.458   1
  -9  -5  22  363.92  36.787   1
  -9   5 -22  354.94  64.349   1
   9  -5 -22  401.65  50.033   1
   5   9 -22  436.74  55.066   1
  -5  -9 -22  309.55  50.527   1
  -5   9  22  445.88  52.331   1
   5  -9  22  390.20  41.425   1
  -5   9 -24 4384.67 303.954   1
   5  -9 -24 4214.99 283.937   1
   5   9  24 4105.43 283.772   1
  -5  -9  24 4143.32 270.675   1
  -9   5  24 4244.64 281.713   1
   9  -5  24 3687.81 260.296   1
   9   5 -24 4126.85 284.761   1
  -9  -5 -24 4651.56 321.828   1
   9   5  24 4240.52 291.515   1
  -9   5 -24 4359.96 306.672   1
   9  -5 -24 4380.56 296.458   1
  -5  -9 -24 4549.42 306.178   1
  -5   9  24 4234.76 284.926   1
   5  -9  24 4127.67 273.888   1
  -5   9 -26  712.19 109.885   1
   5  -9 -26  850.08  77.595   1
   5   9  26  754.69  82.949   1
  -5  -9  26  683.11  57.092   1
  -9   5  26  810.54  71.516   1
   9  -5  26  680.39  74.448   1
   9   5 -26  843.49  84.184   1
  -9  -5 -26  607.00  92.916   1
  -9  -5  26  706.75  59.160   1
  -9   5 -26  635.91  98.764   1
   9  -5 -26  913.51  81.952   1
   5   9 -26  797.86  79.810   1
  -5  -9 -26  736.00  80.535   1
  -5   9  26  839.37  76.293   1
   5  -9  26  815.49  72.834   1
  -6   9  -1  85338. 5323.72   1
   6  -9  -1  74950. 4683.69   1
  -6  -9   1  94399. 5908.56   1
   9  -6   1  83443. 5211.69   1
   9   6  -1  86573. 5412.68   1
  -9  -6  -1  91845. 5752.05   1
   9   6   1  76722. 4788.30   1
  -9  -6   1  80799. 5049.42   1
   9  -6  -1  74135. 4629.32   1
   9  -6  -1  84102. 5251.23   1
   6   9  -1  79003. 4930.80   1
  -6   9   1  83278. 5197.69   1
   6  -9   1  77661. 4851.73   1
   6  -9  -3  24308. 1528.01   1
   6   9   3  23377. 1467.87   1
  -9   6   3  24481. 1532.12   1
   9   6  -3  24325. 1558.48   1
  -9  -6  -3  22891. 1471.99   1
   9   6   3  21409. 1341.02   1
   9  -6  -3  25074. 1574.13   1
  -6  -9  -3  21565. 1351.73   1
  -6   9   3  23336. 1462.11   1
   6  -9   3  21178. 1327.84   1
   6  -9   3  19843. 1249.59   1
   6  -9  -5  36491. 2289.95   1
   6   9   5  39011. 2443.16   1
  -9   6   5  40708. 2545.30   1
   9  -6   5  37463. 2340.20   1
   9   6  -5  45008. 2832.78   1
   9   6  -5  39333. 2458.81   1
  -9  -6  -5  49308. 3096.37   1
   9   6   5  37199. 2328.66   1
   9  -6  -5  40750. 2553.54   1
   6   9  -5  37941. 2370.67   1
  -6  -9  -5  37306. 2331.13   1
  -6   9   5  38353. 2400.33   1
   6  -9   5  39168. 2457.99   1
   6  -9  -7  11425. 728.830   1
   6   9   7  10832. 687.808   1
  -9   6   7  11730. 740.115   1
   9   6  -7  11367. 717.709   1
   9   6  -7  12619. 803.541   1
  -9  -6  -7  13221. 832.783   1
   9   6   7  10840. 687.808   1
   9  -6  -7  11829. 753.706   1
   6   9  -7  11236. 707.825   1
   6   9  -7  11425. 741.680   1
  -6  -9  -7  11664. 734.843   1
  -6   9   7  11343. 718.533   1
   6  -9   7  12092. 769.027   1
   6  -9   7  12743. 809.884   1
   6  -9  -9 7020.59 454.201   1
  -9   6   9 7013.17 447.775   1
   9  -6   9 7684.51 488.385   1
   9   6  -9 6950.57 444.481   1
   9   6  -9 7577.42 486.655   1
  -9  -6  -9 7140.85 453.212   1
   9   6   9 6691.92 430.230   1
  -9   6  -9 8066.71 525.617   1
   6   9  -9 6613.67 428.336   1
   6   9  -9 6452.22 411.202   1
  -6  -9  -9 6899.50 441.433   1
  -6   9   9 6783.35 436.738   1
   6  -9   9 7723.22 485.255   1
   6  -9   9 7508.23 474.135   1
  -6   9 -11 1102.14  92.669   1
   6  -9 -11 1385.50 105.519   1
   6   9  11 1275.12  97.776   1
  -9   6  11 1396.21 100.247   1
   9  -6  11 1416.80 100.165   1
  -9  -6 -11 1095.55  80.346   1
   9   6  11 1310.54  98.188   1
  -9   6 -11 1004.94 137.315   1
   6   9 -11 1416.80 102.142   1
   6   9 -11 1284.18  95.222   1
  -6  -9 -11 1192.75  90.280   1
  -6   9  11 1283.36  96.952   1
   6  -9  11 1102.96  75.758   1
  -6   9 -13 9044.47 570.840   1
   6  -9 -13 8065.07 521.499   1
   6   9  13 8253.70 532.042   1
  -9   6  13 8484.34 540.856   1
   9  -6  13 8665.56 553.047   1
   9   6 -13 8830.30 567.380   1
  -9  -6 -13  10049. 640.032   1
   9   6  13 8234.75 529.242   1
  -9  -6  13 8723.22 551.482   1
  -9   6 -13  10610. 679.077   1
   9  -6 -13 8467.87 549.588   1
   6   9 -13 8294.88 532.784   1
   6   9 -13 8278.41 527.265   1
  -6  -9 -13 7863.25 505.024   1
  -6   9  13 8039.53 517.380   1
   6  -9  13 7803.95 494.563   1
   6  -9 -15  27224. 1715.81   1
   6   9  15  27504. 1733.94   1
  -9   6  15  25074. 1576.60   1
   9  -6  15  27166. 1708.40   1
   9   6 -15  25840. 1629.32   1
  -9  -6 -15  24901. 1567.54   1
   9   6  15  26021. 1639.21   1
  -9  -6  15  25387. 1590.61   1
  -9   6 -15  28863. 1808.07   1
   9  -6 -15  26647. 1683.69   1
   6   9 -15  30280. 1898.68   1
  -6  -9 -15  24572. 1547.77   1
  -6   9  15  27257. 1716.64   1
   6  -9  15  27323. 1714.17   1
  -6   9 -17  30486. 1912.68   1
   6  -9 -17  28715. 1808.89   1
   6   9  17  27784. 1752.06   1
  -6  -9  17  31590. 1978.58   1
  -9   6  17  26227. 1648.27   1
   9  -6  17  28542. 1796.54   1
   9   6 -17  27842. 1757.82   1
  -9  -6 -17  28789. 1812.19   1
   9   6  17  27702. 1746.29   1
  -9  -6  17  26993. 1691.93   1
  -9   6 -17  27364. 1715.81   1
   9  -6 -17  27990. 1766.88   1
   6   9 -17  27512. 1735.58   1
  -6  -9 -17  30972. 1949.75   1
  -6   9  17  26936. 1696.87   1
   6  -9  17  26771. 1681.22   1
  -6   9 -19 2527.18 176.606   1
   6  -9 -19 3054.36 210.296   1
   6   9  19 3122.73 218.616   1
  -6  -9  19 3047.77 200.082   1
  -9   6  19 2722.40 185.090   1
   9  -6  19 2954.69 206.754   1
  -9  -6 -19 3350.90 233.196   1
   9   6  19 3000.82 209.390   1
  -9   6 -19 2813.01 191.515   1
   9  -6 -19 2838.55 199.094   1
   6   9 -19 3174.63 221.911   1
  -6  -9 -19 2828.66 197.446   1
  -6   9  19 2723.23 188.715   1
   6  -9  19 2651.56 178.501   1
  -6   9 -21 9909.38 639.538   1
   6   9  21 8789.12 578.583   1
  -6  -9  21 8476.10 537.808   1
   9  -6  21 9192.74 596.046   1
   9   6 -21 8986.81 586.161   1
  -9  -6 -21 9884.67 640.362   1
   9   6  21 9126.84 592.339   1
  -9  -6  21 9308.06 591.103   1
  -9   6 -21 7616.96 494.892   1
   6   9 -21 9579.89 621.828   1
   6  -9  21 8476.10 543.245   1
  -6   9 -23 4614.49 317.710   1
   6  -9 -23 4791.59 319.687   1
   6   9  23 4738.88 322.240   1
  -6  -9  23 4597.19 297.364   1
  -9   6  23 4556.83 300.164   1
   9  -6  23 5207.57 351.482   1
   9   6 -23 4915.15 333.855   1
  -9  -6 -23 5642.50 381.713   1
   9   6  23 5044.48 340.856   1
  -9  -6  23 4514.82 293.080   1
  -9   6 -23 4318.78 297.693   1
   9  -6 -23 4886.32 327.018   1
   6   9 -23 5125.20 345.963   1
  -6  -9 -23 5159.80 344.398   1
  -6   9  23 4636.73 308.566   1
   6  -9  23 4299.01 285.008   1
  -6   9 -25  339.70  78.212   1
   6  -9 -25  542.67  60.453   1
   6   9  25  522.32  67.010   1
  -6  -9  25  534.43  47.051   1
  -9   6  25  520.84  53.138   1
   9  -6  25  560.38  66.359   1
   9   6 -25  547.36  66.013   1
  -9  -6 -25  551.07  87.891   1
   9   6  25  491.76  65.898   1
  -9  -6  25  500.58  45.857   1
  -9   6 -25  340.61  74.588   1
   9  -6 -25  537.48  58.435   1
   6   9 -25  563.67  65.412   1
  -6  -9 -25  514.66  71.285   1
  -6   9  25  466.80  52.208   1
   6  -9  25  636.41  62.619   1
   6   9  27 2302.30 175.288   1
  -6  -9  27 2573.31 173.394   1
  -9   6  27 2401.97 169.110   1
   9  -6  27 2485.99 185.997   1
   9   6 -27 2390.44 179.819   1
  -9  -6 -27 2372.32 193.410   1
   9   6  27 2322.07 176.936   1
  -9  -6  27 2325.37 158.731   1
  -9   6 -27 1778.42 161.450   1
   6   9 -27 2750.41 202.965   1
  -6  -9 -27 2316.31 182.455   1
   9   7   0 3313.01 213.509   1
  -9  -7   0 3542.01 242.504   1
   9  -7   0 3380.56 220.016   1
   9  -7   0 3356.67 219.687   1
   7   9   0 3266.06 210.214   1
  -7  -9   0 3831.13 275.700   1
  -7   9   0 3496.70 222.405   1
   7  -9   0 2911.86 192.422   1
   7  -9  -2  14481. 915.979   1
   7   9   2  13188. 831.136   1
  -7  -9   2  17100. 1080.72   1
  -9   7   2  14876. 933.278   1
   9   7  -2  17150. 1088.96   1
  -9  -7  -2  15857. 1029.65   1
   9   7   2  14119. 886.325   1
  -9  -7   2  15404. 972.816   1
   7   9  -2  13979. 876.441   1
  -7   9   2  13814. 867.380   1
   7  -9   2  14506. 912.684   1
   7  -9   2  13731. 863.261   1
   7  -9  -4  26779. 1684.51   1
   7   9   4  27512. 1726.52   1
  -9   7   4  29539. 1848.43   1
   9  -7   4  25552. 1600.49   1
   9  -7   4  28171. 1762.77   1
   9   7  -4  28542. 1785.01   1
   9   7  -4  28871. 1845.14   1
   9   7   4  22759. 1426.69   1
   9  -7  -4  29811. 1872.32   1
  -7  -9  -4  26400. 1654.03   1
  -7   9   4  27825. 1743.00   1
   7  -9   4  30107. 1883.85   1
   7  -9  -6 3073.31 212.685   1
   7   9   6 3705.10 243.822   1
  -9   7   6 3434.92 223.146   1
   9  -7   6 3471.99 220.675   1
   9  -7   6 3844.31 244.646   1
   9   7  -6 3360.79 217.298   1
   9   7  -6 3873.14 284.184   1
  -9  -7  -6 2757.00 183.937   1
   9   7   6 3615.32 238.468   1
   9  -7  -6 3558.48 238.880   1
   7   9  -6 3196.04 205.931   1
   7   9  -6 3086.49 264.992   1
  -7  -9  -6 3418.45 220.181   1
  -7   9   6 3217.46 211.532   1
   7  -9   6 3528.00 223.970   1
   7  -9  -8  12644. 806.260   1
  -9   7   8  13427. 846.787   1
   9  -7   8  15568. 979.406   1
   9   7  -8  12282. 775.535   1
   9   7  -8  13353. 850.082   1
  -9  -7  -8  13114. 825.370   1
   9   7   8  11598. 735.914   1
   9  -7  -8  12965. 827.017   1
   7   9  -8  12199. 769.274   1
   7   9  -8  14127. 907.742   1
  -7  -9  -8  12652. 797.363   1
  -7   9   8  12759. 807.577   1
   7  -9   8  14127. 884.678   1
   7  -9   8  13336. 837.726   1
  -7   9 -10  12891. 809.472   1
   7  -9 -10  13040. 832.783   1
   7   9  10  12628. 801.976   1
  -9   7  10  13056. 825.370   1
   9   7 -10  13929. 883.030   1
  -9  -7 -10  14325. 901.976   1
   9   7  10  12199. 774.299   1
  -9   7 -10  14827. 942.338   1
   9  -7 -10  13171. 841.844   1
   7   9 -10  12586. 795.716   1
   7   9 -10  13320. 847.610   1
  -7  -9 -10  10338. 655.189   1
   7  -9  10  11853. 746.293   1
  -7   9 -12 4819.60 323.970   1
   7  -9 -12 5761.94 378.583   1
   7   9  12 5459.63 357.413   1
  -9   7  12 5383.03 348.435   1
   9  -7  12 5516.47 355.519   1
   9   7 -12 5633.44 366.309   1
   9   7 -12 5201.81 336.573   1
  -9  -7 -12 5588.96 360.461   1
   9   7  12 5316.30 347.281   1
  -9   7 -12 5191.10 380.725   1
   9  -7 -12 5881.38 388.056   1
   7   9 -12 5604.61 364.168   1
   7   9 -12 5797.36 375.535   1
  -7  -9 -12 5577.42 362.438   1
  -7   9  12 5336.07 347.693   1
   7  -9  12 4938.22 316.145   1
   7  -9 -14  48657. 3052.72   1
   7   9  14  48987. 3071.66   1
  -9   7  14  47092. 2948.93   1
   9  -7  14  51647. 3233.93   1
   9   7 -14  49432. 3098.84   1
   9   7 -14  50857. 3182.04   1
  -9  -7 -14  43402. 2719.93   1
   9   7  14  48517. 3041.18   1
   9  -7 -14  48657. 3055.19   1
  -7  -9 -14  45535. 2854.20   1
  -7   9  14  46787. 2931.63   1
   7  -9  14  46829. 2931.63   1
  -7   9 -16  35049. 2194.40   1
   7   9  16  25494. 1608.73   1
   9  -7  16  25379. 1597.20   1
   9   7 -16  26870. 1696.04   1
  -9  -7 -16  25132. 1583.19   1
  -9  -7  16  27290. 1710.05   1
  -9   7 -16  27059. 1696.87   1
   9  -7 -16  26203. 1655.68   1
   7   9 -16  26384. 1664.74   1
   7   9 -16  30198. 1894.56   1
  -7  -9 -16  24053. 1516.47   1
   7  -9  16  25857. 1624.38   1
  -7   9 -18 7049.42 451.070   1
   7  -9 -18 6602.96 431.301   1
   7   9  18 6730.64 441.433   1
  -7  -9  18 7985.99 508.401   1
  -9   7  18 6425.86 415.074   1
   9  -7  18 6335.25 412.850   1
   9   7 -18 6929.15 456.260   1
  -9  -7 -18 6989.28 456.342   1
   9   7  18 6808.07 444.975   1
  -9  -7  18 6433.27 410.131   1
  -9   7 -18 5499.17 355.848   1
   9  -7 -18 6543.65 428.748   1
   7   9 -18 6752.05 443.822   1
  -7  -9 -18 6335.25 413.509   1
  -7   9  18 6453.87 419.439   1
   7  -9  18 6415.97 414.085   1
   7  -9 -20 1641.68 123.888   1
   7   9  20 1675.45 130.725   1
  -7  -9  20 1434.92  99.670   1
  -9   7  20 1612.85 117.545   1
   9  -7  20 1788.30 138.715   1
   9   7 -20 1826.19 141.763   1
  -9  -7 -20 1613.67 128.583   1
   9   7  20 1696.87 130.807   1
  -9  -7  20 1675.45 115.898   1
   9  -7 -20 1846.79 138.385   1
   7   9 -20 1556.84 124.959   1
  -7  -9 -20 1744.64 132.784   1
  -7   9  20 1550.25 115.980   1
   7  -9  20 1353.38 100.824   1
   7  -9 -22  564.09  58.245   1
   7   9  22  444.07  60.371   1
  -7  -9  22  569.77  47.965   1
  -9   7  22  526.94  52.413   1
   9  -7  22  609.64  67.389   1
   9   7 -22  475.95  62.282   1
  -9  -7 -22  532.70  73.081   1
   9   7  22  514.66  64.489   1
  -9  -7  22  523.48  45.857   1
  -9   7 -22  482.29  65.107   1
   9  -7 -22  564.99  58.855   1
   7   9 -22  615.40  70.412   1
  -7  -9 -22  434.84  60.840   1
  -7   9  22  482.04  52.455   1
   7  -9  22  511.12  50.552   1
   7   9  24 1032.95  96.046   1
  -7  -9  24 1118.61  81.268   1
  -9   7  24 1271.83  98.682   1
   9  -7  24 1118.61  96.952   1
[truncated: 750,233 more chars]
