# Supplementary material for: C60 in a peptidic cage: a case of symmetry mismatch studied by crystallography and solid-state NMR
Source: Acta Crystallogr B Struct Sci Cryst Eng Mater. 2020 Aug 29;76(Pt 5):815–24. doi: 10.1107/S2052520620009944 (PMC7586347; doi:10.1107/S2052520620009944)
Supplement: Supplementary file 2 [file b-76-00815-Isup2.hkl]

data_I                                                                          
_shelx_title ' converted from file ms550_k1_set2-mg-half-2-coot-0.pdb'          
_shelx_refln_list_code          4                                               
_shelx_F_calc_maximum      490.37                                               
_exptl_crystal_F_000      4624.00                                               
_reflns_d_resolution_high  0.8379                                               
                                                                                
loop_                                                                           
 _space_group_symop_operation_xyz                                               
 'x, y, z'                                                                      
 '-y, -x, -z'                                                                   
 'y, -x, z'                                                                     
 'y, x, -z'                                                                     
 '-x, -y, z'                                                                    
 'x, -y, -z'                                                                    
 '-y, x, z'                                                                     
 '-x, y, -z'                                                                    
 'x+1/2, y+1/2, z+1/2'                                                          
 '-y+1/2, -x+1/2, -z+1/2'                                                       
 'y+1/2, -x+1/2, z+1/2'                                                         
 'y+1/2, x+1/2, -z+1/2'                                                         
 '-x+1/2, -y+1/2, z+1/2'                                                        
 'x+1/2, -y+1/2, -z+1/2'                                                        
 '-y+1/2, x+1/2, z+1/2'                                                         
 '-x+1/2, y+1/2, -z+1/2'                                                        
                                                                                
_cell_length_a    21.9100                                                       
_cell_length_b    21.9100                                                       
_cell_length_c    25.4400                                                       
_cell_angle_alpha  90.000                                                       
_cell_angle_beta   90.000                                                       
_cell_angle_gamma  90.000                                                       
                                                                                
_shelx_F_squared_multiplier     1.000                                           
                                                                                
loop_                                                                           
 _refln_index_h                                                                 
 _refln_index_k                                                                 
 _refln_index_l                                                                 
 _refln_F_squared_calc                                                          
 _refln_F_squared_meas                                                          
 _refln_F_squared_sigma                                                         
 _refln_observed_status                                                         
   0   2   0        425.49       1599.67        49.95 o                         
   2   2   0      48737.61      27838.04      1472.87 o                         
   1   3   0       1017.29       4291.59       128.08 o                         
   3   3   0      53683.87      68576.45      7101.04 o                         
   0   4   0     107007.59      59617.13      2008.10 o                         
   2   4   0       3044.57       1580.64        45.61 o                         
   4   4   0     176861.75     116008.92      5113.99 o                         
   1   5   0      38657.83      50692.65      1740.89 o                         
   3   5   0      33882.30      35321.67       777.29 o                         
   5   5   0     124198.34      98608.30      4774.61 o                         
   0   6   0      11324.92      22092.32       687.99 o                         
   2   6   0      20753.71      36976.14       829.16 o                         
   4   6   0       4657.06       6405.95       212.93 o                         
   6   6   0      12678.05      15313.26       477.11 o                         
   1   7   0       5106.99       5328.50       155.54 o                         
   3   7   0        243.15        384.78        12.82 o                         
   5   7   0      34523.96      30743.34       990.64 o                         
   7   7   0      35797.42      34853.71      1254.98 o                         
   0   8   0      24856.50      34180.72      1065.07 o                         
   2   8   0         23.74         23.83         1.46 o                         
   4   8   0       1934.63        889.41        42.36 o                         
   6   8   0       3932.07       3744.35        95.81 o                         
   8   8   0        639.90        842.05        31.19 o                         
   1   9   0        401.59        125.76        10.57 o                         
   3   9   0      21673.84      24437.04       621.55 o                         
   5   9   0       1142.08       1264.66        31.04 o                         
   7   9   0        549.86        393.55         9.16 o                         
   9   9   0        700.01        771.86        28.37 o                         
   0  10   0         28.44        110.26         5.10 o                         
   2  10   0       1412.77       1425.96        34.17 o                         
   4  10   0       4184.66       3857.24       133.67 o                         
   6  10   0       2773.63       1956.46        50.18 o                         
   8  10   0      11129.00      10527.32       293.67 o                         
  10  10   0       6686.57       7154.70       258.45 o                         
   1  11   0        116.52        103.38         3.48 o                         
   3  11   0       1618.83       1622.06        46.66 o                         
   5  11   0       3534.15       3813.17        84.49 o                         
   7  11   0       7039.96       9405.19       245.58 o                         
   9  11   0        819.21       1368.18        35.41 o                         
  11  11   0         38.41         14.82         1.83 o                         
   0  12   0         47.03        142.61         5.41 o                         
   2  12   0        527.21        811.36        19.85 o                         
   4  12   0       3247.49       3333.69        79.13 o                         
   6  12   0      13464.48      16139.96       387.91 o                         
   8  12   0        314.64        702.11        18.70 o                         
  10  12   0       1060.82       1560.21        35.00 o                         
  12  12   0        991.62       1192.46        44.12 o                         
   1  13   0       3564.31       3695.93       115.43 o                         
   3  13   0       2035.91       2250.07        60.37 o                         
   5  13   0        261.04        321.37         9.67 o                         
   7  13   0        164.92        340.80         8.20 o                         
   9  13   0       2528.86       2310.51        63.82 o                         
  11  13   0        246.40        169.93         4.60 o                         
  13  13   0         94.06        186.88        10.90 o                         
   0  14   0       5323.46       5864.34       260.50 o                         
   2  14   0       1561.76       1563.06        74.51 o                         
   4  14   0       3019.37       2960.43        94.00 o                         
   6  14   0         10.68         15.15         1.85 o                         
   8  14   0       1083.98       1038.18        45.83 o                         
  10  14   0        212.45        226.47         5.82 o                         
  12  14   0        216.35        176.66         8.74 o                         
  14  14   0        834.06        960.97        31.32 o                         
   1  15   0        639.08        326.32        10.19 o                         
   3  15   0         97.35         73.03         4.10 o                         
   5  15   0       1513.27       1308.52        31.43 o                         
   7  15   0         33.47          1.16         1.08 o                         
   9  15   0        438.91        275.38         6.92 o                         
  11  15   0        347.02        348.03         9.61 o                         
  13  15   0        434.09        534.65        18.53 o                         
  15  15   0         35.13         29.70         3.94 o                         
   0  16   0       7703.09       9462.37       373.09 o                         
   2  16   0        790.67        647.95        19.35 o                         
   4  16   0       7170.96       8532.26       270.32 o                         
   6  16   0         41.55         92.15         2.95 o                         
   8  16   0        914.14       1229.97        35.60 o                         
  10  16   0        280.77        314.74         9.87 o                         
  12  16   0          7.10         72.42         3.57 o                         
  14  16   0         35.39         32.70         2.12 o                         
  16  16   0        299.61        221.22        11.52 o                         
   1  17   0         93.02         28.98         1.72 o                         
   3  17   0        149.94        142.27         7.60 o                         
   5  17   0        313.69        267.60         8.10 o                         
   7  17   0        321.80        303.89        13.21 o                         
   9  17   0        170.49        567.84        15.24 o                         
  11  17   0         77.89         93.21         4.47 o                         
  13  17   0         69.61         29.50         1.97 o                         
  15  17   0        200.43        150.38         5.36 o                         
  17  17   0        414.70        370.56        16.01 o                         
   0  18   0        205.53        263.87        14.25 o                         
   2  18   0       4232.50       3965.33        94.11 o                         
   4  18   0         11.30         27.93         1.50 o                         
   6  18   0        344.23        425.60        11.13 o                         
   8  18   0          7.10          1.73         1.30 o                         
  10  18   0        163.97        275.08        10.00 o                         
  12  18   0        359.76        291.58         8.90 o                         
  14  18   0        222.40        184.86         6.30 o                         
  16  18   0        326.64        413.17        12.03 o                         
  18  18   0        199.25        170.83        14.18 o                         
   1  19   0         14.88          5.36         1.65 o                         
   3  19   0        614.49        503.06        14.02 o                         
   5  19   0        697.39        416.26        14.17 o                         
   7  19   0        323.57        408.07        15.16 o                         
   9  19   0         43.96         12.07         1.91 o                         
  11  19   0         68.33         15.62         2.00 o                         
  13  19   0        138.27        166.82         5.90 o                         
  15  19   0        295.25        324.11         9.89 o                         
  17  19   0          0.02         -0.01         1.96 o                         
   0  20   0        183.93        372.71        33.33 o                         
   2  20   0        270.53        311.57        10.18 o                         
   4  20   0        873.28       1234.23        39.58 o                         
   6  20   0          9.49         31.98         2.65 o                         
   8  20   0         76.67         45.15         3.14 o                         
  10  20   0          4.45          1.39         1.51 o                         
  12  20   0        365.01        319.40        10.12 o                         
  14  20   0          6.45          3.50         1.80 o                         
  16  20   0          4.51          3.07         1.80 o                         
   1  21   0        455.49          4.49         5.64 o                         
   3  21   0        318.17        365.25        14.98 o                         
   5  21   0         58.05         47.59         3.20 o                         
   7  21   0        217.65        263.40         9.92 o                         
   9  21   0         17.53         43.32         2.80 o                         
  11  21   0          0.86         -0.39         1.73 o                         
  13  21   0         91.83         95.65         4.07 o                         
  15  21   0        127.13         98.76         5.81 o                         
   0  22   0         31.73         70.86        11.26 o                         
   2  22   0        525.80        781.09        29.36 o                         
   4  22   0        180.62         95.21         5.53 o                         
   6  22   0          3.22          1.96         1.56 o                         
   8  22   0         16.20         16.01         2.17 o                         
  10  22   0          6.29          1.42         1.62 o                         
  12  22   0        103.92         63.09         4.55 o                         
   1  23   0       1620.46       1664.56        61.56 o                         
   3  23   0          4.64          4.76         1.58 o                         
   5  23   0          7.29         13.02         2.08 o                         
   7  23   0         50.82         28.69         3.33 o                         
   9  23   0        309.62        334.88        13.51 o                         
  11  23   0          3.92          2.66         2.13 o                         
   0  24   0       2328.29       3546.66       157.59 o                         
   2  24   0        754.43        612.58        28.52 o                         
   4  24   0         31.64         22.39         2.20 o                         
   6  24   0         75.03        106.67         6.99 o                         
   8  24   0         73.73         94.73         5.21 o                         
  10  24   0          0.94          2.25         3.56 o                         
   1  25   0         81.69        114.02         6.51 o                         
   3  25   0         17.29         23.36         2.37 o                         
   5  25   0         44.86        111.73         6.71 o                         
   0  26   0        709.82        656.36        56.63 o                         
   2  26   0        252.37        363.73        24.61 o                         
   0   1   1      58003.54      16213.74       796.59 o                         
  -1   2   1      15514.86      14864.39       378.09 o                         
   1   2   1      15542.54      15068.18       618.22 o                         
  -2   3   1       4647.28       4861.89       114.63 o                         
   0   3   1          1.72       1354.75        41.05 o                         
   2   3   1       4649.33       4836.49       119.83 o                         
  -3   4   1      55005.01      50755.51      1580.52 o                         
  -1   4   1       3192.33       5169.82       130.94 o                         
   1   4   1       3198.36       5024.61       172.19 o                         
   3   4   1      54974.75      49509.99      2007.16 o                         
  -4   5   1      25192.91      24639.85       622.42 o                         
  -2   5   1      22314.51      27338.19       601.44 o                         
   0   5   1       3385.99        959.25        26.54 o                         
   2   5   1      22305.71      26838.83       591.41 o                         
   4   5   1      25210.59      25393.60       616.12 o                         
  -5   6   1       5144.92       6013.65       141.70 o                         
  -3   6   1      18302.77      19518.02       496.06 o                         
  -1   6   1       9956.37       8166.60       207.67 o                         
   1   6   1       9957.88       7710.00       227.05 o                         
   3   6   1      18279.29      20702.90       487.45 o                         
   5   6   1       5147.68       6051.06       154.37 o                         
  -6   7   1      35288.58      33161.15       976.58 o                         
  -4   7   1       1869.82       2020.41        51.67 o                         
  -2   7   1       2427.52       5261.63       123.97 o                         
   0   7   1        200.62        656.24        18.80 o                         
   2   7   1       2426.83       4861.79       135.97 o                         
   4   7   1       1878.31       1954.23        43.54 o                         
   6   7   1      35288.35      34953.76       986.43 o                         
  -7   8   1       3947.09       4897.69       153.52 o                         
  -5   8   1        280.75        246.72        10.21 o                         
  -3   8   1      12992.55      13326.10       373.66 o                         
  -1   8   1      11206.43      14208.00       326.48 o                         
   1   8   1      11203.00      13552.72       319.47 o                         
   3   8   1      12996.52      12482.01       348.51 o                         
   5   8   1        276.28        245.63         7.96 o                         
   7   8   1       3944.24       4860.81       126.63 o                         
  -8   9   1       2239.31       2201.97        56.64 o                         
  -6   9   1       6981.26       9282.06       218.87 o                         
  -4   9   1      13047.64      15888.02       374.15 o                         
  -2   9   1        552.44        664.29        17.36 o                         
   0   9   1        179.98         11.89         0.93 o                         
   2   9   1        550.86        633.32        17.92 o                         
   4   9   1      13035.75      16234.60       438.97 o                         
   6   9   1       6986.37      10027.53       255.18 o                         
   8   9   1       2237.81       2175.72        51.74 o                         
  -9  10   1       1748.30       2103.83        54.16 o                         
  -7  10   1       2372.07       2223.33        49.50 o                         
  -5  10   1       1668.32       1756.44        39.98 o                         
  -3  10   1       7728.64       8735.75       192.52 o                         
  -1  10   1       4498.56       3378.44        86.33 o                         
   1  10   1       4505.91       3406.92        75.50 o                         
   3  10   1       7719.58       8323.25       212.42 o                         
   5  10   1       1670.43       1718.99        38.47 o                         
   7  10   1       2369.04       2350.67       101.07 o                         
   9  10   1       1753.55       2167.72        55.67 o                         
 -10  11   1        571.50        690.48        19.52 o                         
  -8  11   1       2177.33       2063.50        45.97 o                         
  -6  11   1        550.78        845.41        33.31 o                         
  -4  11   1       1851.60       2702.20        59.84 o                         
  -2  11   1        805.47        711.68        25.82 o                         
   0  11   1       2616.91       1413.35        36.97 o                         
   2  11   1        808.44        678.03        19.33 o                         
   4  11   1       1849.09       2662.50        68.50 o                         
   6  11   1        547.23        832.65        21.82 o                         
   8  11   1       2176.00       2091.47        62.88 o                         
  10  11   1        572.58        655.98        16.09 o                         
 -11  12   1        463.24        471.37        11.77 o                         
  -9  12   1        772.67        779.79        22.01 o                         
  -7  12   1       2063.18       2487.12        85.25 o                         
  -5  12   1       1625.34       1367.21        32.76 o                         
  -3  12   1        803.84        853.42        31.59 o                         
  -1  12   1        242.65        233.33         8.48 o                         
   1  12   1        245.51        243.33         7.78 o                         
   3  12   1        805.83        860.89        19.84 o                         
   5  12   1       1627.46       1399.74        33.66 o                         
   7  12   1       2062.12       2553.15        57.09 o                         
   9  12   1        772.26        715.99        25.61 o                         
  11  12   1        463.07        451.14        11.43 o                         
 -12  13   1        524.42        765.71        23.50 o                         
 -10  13   1       1360.78       1446.84        35.84 o                         
  -8  13   1       3269.95       3718.55        82.23 o                         
  -6  13   1       4516.51       4392.25       105.54 o                         
  -4  13   1        181.76        288.04         9.19 o                         
  -2  13   1       1498.29       1006.08        44.13 o                         
   0  13   1       4349.52       3715.26       121.35 o                         
   2  13   1       1495.39        922.38        22.53 o                         
   4  13   1        182.15        303.99        10.64 o                         
   6  13   1       4528.14       4698.62       132.79 o                         
   8  13   1       3269.13       3667.99        94.00 o                         
  10  13   1       1357.33       1398.27        35.75 o                         
  12  13   1        524.07        758.52        17.52 o                         
 -13  14   1        267.07        321.01        15.79 o                         
 -11  14   1        555.84        649.10        22.35 o                         
  -9  14   1        833.32        965.82        23.47 o                         
  -7  14   1        231.86        187.73         5.79 o                         
  -5  14   1        279.33        316.85        17.65 o                         
  -3  14   1       2538.79       2234.76        62.75 o                         
  -1  14   1       2541.22       2913.37        74.76 o                         
   1  14   1       2541.55       3046.86       116.47 o                         
   3  14   1       2538.37       2170.38        68.21 o                         
   5  14   1        279.74        314.29        12.63 o                         
   7  14   1        231.36        188.13         4.91 o                         
   9  14   1        833.19        918.25        28.41 o                         
  11  14   1        555.27        692.95        16.06 o                         
  13  14   1        266.04        329.82        12.40 o                         
 -14  15   1         43.96         46.13         2.36 o                         
 -12  15   1         92.46         98.22         4.29 o                         
 -10  15   1        631.83        871.65        29.71 o                         
  -8  15   1        163.99         86.77         3.16 o                         
  -6  15   1       2497.63       2912.19        69.39 o                         
  -4  15   1       1960.33       2479.89        82.52 o                         
  -2  15   1        221.63        327.51         8.44 o                         
   0  15   1       2398.76       3399.73        80.81 o                         
   2  15   1        220.45        302.44         8.46 o                         
   4  15   1       1956.94       2476.07        52.17 o                         
   6  15   1       2502.53       2872.41        75.91 o                         
   8  15   1        162.81         90.74         3.87 o                         
  10  15   1        631.48        884.25        28.61 o                         
  12  15   1         92.04        100.01         3.32 o                         
  14  15   1         44.37         44.39         2.30 o                         
 -15  16   1         43.72         82.67         3.24 o                         
 -13  16   1        211.71        310.27         8.42 o                         
 -11  16   1        453.81        509.43        15.96 o                         
  -9  16   1       1026.47       1242.71        40.93 o                         
  -7  16   1        277.45        347.84        12.00 o                         
  -5  16   1       2544.32       2283.99        59.10 o                         
  -3  16   1       3267.46       3423.78        89.83 o                         
  -1  16   1        289.96        274.00         8.66 o                         
   1  16   1        288.25        284.71         7.64 o                         
   3  16   1       3271.67       3244.60        77.20 o                         
   5  16   1       2541.94       2422.13        52.62 o                         
   7  16   1        277.74        361.75         9.52 o                         
   9  16   1       1029.12       1171.72        37.87 o                         
  11  16   1        453.29        517.59        15.09 o                         
  13  16   1        211.78        304.72        10.89 o                         
  15  16   1         43.53         81.63         4.11 o                         
 -16  17   1        300.41        309.24        13.71 o                         
 -14  17   1        254.04        238.43        10.20 o                         
 -12  17   1        257.15        258.77         8.29 o                         
 -10  17   1        153.76        169.17         6.20 o                         
  -8  17   1       1429.51       1705.10        44.42 o                         
  -6  17   1        224.53        217.72         6.77 o                         
  -4  17   1        262.26        315.73        11.43 o                         
  -2  17   1        174.37        244.77         6.78 o                         
   0  17   1          0.42          0.55         1.09 o                         
   2  17   1        174.32        255.55        10.81 o                         
   4  17   1        260.65        323.62        11.03 o                         
   6  17   1        223.93        213.96         5.45 o                         
   8  17   1       1426.44       1753.82        55.43 o                         
  10  17   1        152.88        162.33         4.94 o                         
  12  17   1        257.24        255.78         6.75 o                         
  14  17   1        253.97        254.63         7.31 o                         
  16  17   1        300.15        307.80         8.54 o                         
 -17  18   1          4.48          5.34         2.32 o                         
 -15  18   1         43.00         65.62         5.68 o                         
 -13  18   1         17.44         62.33         3.78 o                         
 -11  18   1        112.79        120.64         4.93 o                         
  -9  18   1         15.30         35.92         3.06 o                         
  -7  18   1       1037.49       1127.26        40.63 o                         
  -5  18   1       1146.02       1078.64        36.22 o                         
  -3  18   1       1465.03       1225.69        30.03 o                         
  -1  18   1       1149.63        956.47        36.57 o                         
   1  18   1       1148.03       1038.26        50.08 o                         
   3  18   1       1464.40       1291.44        31.12 o                         
   5  18   1       1147.31       1062.30        27.77 o                         
   7  18   1       1038.19       1146.87        27.81 o                         
   9  18   1         15.52         31.88         1.68 o                         
  11  18   1        113.34        116.38         3.38 o                         
  13  18   1         17.48         58.06         2.52 o                         
  15  18   1         42.68         66.39         2.80 o                         
  17  18   1          4.50          2.76         1.70 o                         
 -16  19   1         77.37         66.95         6.16 o                         
 -14  19   1         98.66        111.26         6.66 o                         
 -12  19   1         70.85         46.77         4.56 o                         
 -10  19   1         12.00         18.79         2.99 o                         
  -8  19   1        378.28        371.07        18.24 o                         
  -6  19   1        175.05        135.61         5.77 o                         
  -4  19   1         90.52        118.43         4.08 o                         
  -2  19   1       2608.44       2712.13        69.89 o                         
   0  19   1       1598.32       1568.42        40.72 o                         
   2  19   1       2609.86       2981.32        89.64 o                         
   4  19   1         89.92        124.96         4.76 o                         
   6  19   1        176.01        152.34         6.12 o                         
   8  19   1        379.20        353.11        10.79 o                         
  10  19   1         12.04         19.77         1.72 o                         
  12  19   1         71.02         43.91         2.47 o                         
  14  19   1         98.77        128.06         6.65 o                         
  16  19   1         77.25         78.94         3.62 o                         
 -15  20   1        148.67        248.20         9.11 o                         
 -13  20   1        779.90        820.77        28.09 o                         
 -11  20   1        238.31        248.76         9.69 o                         
  -9  20   1         52.31         50.16         3.60 o                         
  -7  20   1         91.33        118.73         6.00 o                         
  -5  20   1        289.62        312.14        10.49 o                         
  -3  20   1        250.06        262.28         7.79 o                         
  -1  20   1         60.83        132.64         7.05 o                         
   1  20   1         61.17        126.65         4.43 o                         
   3  20   1        249.89        256.94        11.49 o                         
   5  20   1        289.83        323.10        16.00 o                         
   7  20   1         91.13        114.71         5.20 o                         
   9  20   1         52.65         43.81         2.36 o                         
  11  20   1        238.45        255.66        10.39 o                         
  13  20   1        782.06        807.60        23.58 o                         
  15  20   1        148.22        279.00         9.24 o                         
 -14  21   1         44.15         57.95         3.96 o                         
 -12  21   1        231.02        154.73         8.11 o                         
 -10  21   1        126.61        192.98         7.31 o                         
  -8  21   1        363.25        426.98        15.59 o                         
  -6  21   1        116.87         88.03         5.18 o                         
  -4  21   1         42.67         23.08         2.57 o                         
  -2  21   1         76.17        152.70         5.71 o                         
   0  21   1         85.27         57.56         2.95 o                         
   2  21   1         75.97        162.29         6.35 o                         
   4  21   1         42.73         25.46         2.00 o                         
   6  21   1        116.41         87.12         3.97 o                         
   8  21   1        363.59        395.37        13.36 o                         
  10  21   1        126.60        198.81        13.81 o                         
  12  21   1        230.71        161.45         7.43 o                         
  14  21   1         44.30         60.58         3.00 o                         
 -13  22   1         27.42         33.50         2.61 o                         
 -11  22   1         57.14         53.29         3.04 o                         
  -9  22   1        114.79        128.22        10.05 o                         
  -7  22   1         64.75         54.23         4.15 o                         
  -5  22   1         15.79          8.91         1.90 o                         
  -3  22   1        458.68        410.48        14.35 o                         
  -1  22   1        332.11        348.31        15.28 o                         
   1  22   1        331.63        309.86        14.38 o                         
   3  22   1        459.71        396.36        16.87 o                         
   5  22   1         15.97          8.23         1.47 o                         
   7  22   1         64.87         58.88         3.83 o                         
   9  22   1        114.34        118.56         6.60 o                         
  11  22   1         57.38         58.32         2.99 o                         
  13  22   1         27.65         40.98         2.91 o                         
 -12  23   1          3.91          3.74         3.31 o                         
 -10  23   1        108.60         77.49         3.94 o                         
  -8  23   1         67.48         97.89         6.47 o                         
  -6  23   1          4.43          8.62         3.91 o                         
  -4  23   1         62.37         58.70         3.28 o                         
  -2  23   1         21.83         10.66         1.97 o                         
   0  23   1       1039.57       1186.51        51.03 o                         
   2  23   1         21.57         10.32         1.86 o                         
   4  23   1         62.57         56.80         3.57 o                         
   6  23   1          4.48          2.37         1.79 o                         
   8  23   1         67.17         90.64         4.58 o                         
  10  23   1        108.85         83.91         4.65 o                         
  12  23   1          3.91          2.78         3.90 o                         
  -9  24   1        121.37        107.33        10.83 o                         
  -7  24   1         29.40         40.15         3.52 o                         
  -5  24   1        188.86        213.91        11.83 o                         
  -3  24   1        402.97        410.95        12.68 o                         
  -1  24   1        620.02        778.19        35.70 o                         
   1  24   1        620.49        736.71        40.12 o                         
   3  24   1        403.57        437.10        14.64 o                         
   5  24   1        188.86        213.12         8.77 o                         
   7  24   1         29.27         40.95         5.21 o                         
   9  24   1        121.26        112.50        11.25 o                         
  -6  25   1          1.80          4.89         3.33 o                         
  -4  25   1         52.16         41.19         3.87 o                         
  -2  25   1        154.61        164.86         7.47 o                         
   0  25   1        347.26        294.33        20.14 o                         
   2  25   1        154.54        160.77        16.43 o                         
   4  25   1         52.19         35.57         4.27 o                         
  -1  26   1        253.64        181.53        10.40 o                         
   1  26   1        253.03        188.14        15.13 o                         
   0   0   2       4091.96       8862.09       978.32 o                         
   1   1   2      12181.89      14780.85       561.49 o                         
   0   2   2      40356.77      20309.13       688.82 o                         
   2   2   2      31356.94      36079.79      1201.82 o                         
  -1   3   2      53394.21      41413.13      1375.88 o                         
   1   3   2      53394.92      41912.27      1698.98 o                         
   3   3   2      53137.91      57828.16      1799.49 o                         
  -2   4   2      96348.51      66814.41      2012.85 o                         
   0   4   2      11985.67       5383.18       150.10 o                         
   2   4   2      96416.72      60712.23      1890.14 o                         
   4   4   2       2470.25       2669.52        76.35 o                         
  -3   5   2        381.77        690.96        16.45 o                         
  -1   5   2      15677.81      24870.29       632.25 o                         
   1   5   2      15709.82      25413.94       825.98 o                         
   3   5   2        382.86        698.93        24.10 o                         
   5   5   2       2156.96       2628.34        73.72 o                         
  -4   6   2      13155.49      20697.96       613.89 o                         
  -2   6   2      27123.03      27719.86       888.02 o                         
   0   6   2       2433.13       5125.49       130.53 o                         
   2   6   2      27142.15      29399.94       692.33 o                         
   4   6   2      13181.52      20356.53       517.83 o                         
   6   6   2       2070.75       1433.14        34.16 o                         
  -5   7   2       4819.54       5739.32       167.75 o                         
  -3   7   2       7553.40       8912.46       209.85 o                         
  -1   7   2       9749.42       9722.58       444.99 o                         
   1   7   2       9755.66       9703.53       228.99 o                         
   3   7   2       7551.92       9032.20       323.21 o                         
   5   7   2       4831.80       5744.95       204.46 o                         
   7   7   2       1681.21       2830.43        67.12 o                         
  -6   8   2        379.82        246.19         6.27 o                         
  -4   8   2       9971.26      11993.81       282.80 o                         
  -2   8   2       2004.23       1921.97        49.22 o                         
   0   8   2       1171.50       1855.99        56.08 o                         
   2   8   2       2006.62       1970.95        46.80 o                         
   4   8   2       9972.72      12133.76       286.42 o                         
   6   8   2        379.66        248.25        17.18 o                         
   8   8   2        235.03         64.28         3.99 o                         
  -7   9   2       1292.81       1667.31        42.76 o                         
  -5   9   2       2091.81       2528.61        55.93 o                         
  -3   9   2       4921.55       5373.85       128.87 o                         
  -1   9   2      10265.97      10552.86       271.46 o                         
   1   9   2      10268.33      10782.64       254.20 o                         
   3   9   2       4900.78       5310.40       148.84 o                         
   5   9   2       2090.71       2541.57        60.53 o                         
   7   9   2       1293.44       1791.76        66.02 o                         
   9   9   2       4862.97       5809.16       169.09 o                         
  -8  10   2       6643.80       8468.10       199.80 o                         
  -6  10   2      15601.39      16978.80       373.94 o                         
  -4  10   2       6244.85       5841.21       173.07 o                         
  -2  10   2      15060.58      13086.55       317.71 o                         
   0  10   2         22.74         28.61         2.18 o                         
   2  10   2      15051.27      13172.59       310.07 o                         
   4  10   2       6232.28       6110.25       222.51 o                         
   6  10   2      15576.86      15948.63       406.46 o                         
   8  10   2       6642.07       8192.41       201.41 o                         
  10  10   2         23.70         18.33         1.96 o                         
  -9  11   2       2447.26       2689.96        69.19 o                         
  -7  11   2      12903.25      13949.88       355.28 o                         
  -5  11   2       1310.33       1297.01        48.06 o                         
  -3  11   2       2727.84       2389.16        92.52 o                         
  -1  11   2       8220.09       7232.72       248.12 o                         
   1  11   2       8213.94       6792.26       173.19 o                         
   3  11   2       2722.52       2329.43        55.56 o                         
   5  11   2       1309.21       1276.84        37.21 o                         
   7  11   2      12890.91      15346.89       361.66 o                         
   9  11   2       2448.25       2786.73        71.65 o                         
  11  11   2        277.03        459.96        20.69 o                         
 -10  12   2        139.59        232.95         8.87 o                         
  -8  12   2       2701.47       2999.18       110.16 o                         
  -6  12   2       3010.84       2913.23        60.83 o                         
  -4  12   2       3281.25       4716.25       140.20 o                         
  -2  12   2        999.42       1209.29        31.18 o                         
   0  12   2        250.17        182.17         6.78 o                         
   2  12   2        999.09       1165.43        35.22 o                         
   4  12   2       3277.66       4932.38       154.82 o                         
   6  12   2       3007.65       2862.50        73.98 o                         
   8  12   2       2705.62       3041.39        85.49 o                         
  10  12   2        139.50        234.99        10.21 o                         
  12  12   2       1494.63       2105.57        61.80 o                         
 -11  13   2        205.79        210.40         6.61 o                         
  -9  13   2       1296.87       1593.27        46.31 o                         
  -7  13   2        498.86        432.64        10.62 o                         
  -5  13   2        513.61        583.49        17.24 o                         
  -3  13   2       3447.81       3490.39        82.61 o                         
  -1  13   2        169.14        141.25         4.32 o                         
   1  13   2        168.74        137.15         4.59 o                         
   3  13   2       3448.62       3504.90        77.85 o                         
   5  13   2        512.67        560.54        15.65 o                         
   7  13   2        500.75        459.58        13.27 o                         
   9  13   2       1295.13       1535.56        42.65 o                         
  11  13   2        205.19        197.15         5.75 o                         
  13  13   2         84.01          8.21         1.47 o                         
 -12  14   2        184.18        166.58         6.30 o                         
 -10  14   2        429.52        418.26        12.15 o                         
  -8  14   2       1555.05       1706.87        45.30 o                         
  -6  14   2        629.32        705.17        20.14 o                         
  -4  14   2        888.34        876.80        29.37 o                         
  -2  14   2       2160.32       2510.96        70.66 o                         
   0  14   2        438.11        799.76        21.12 o                         
   2  14   2       2159.83       2538.20        71.29 o                         
   4  14   2        889.29        913.90        26.00 o                         
   6  14   2        627.75        725.20        19.13 o                         
   8  14   2       1551.52       1675.05        43.49 o                         
  10  14   2        431.03        446.98        11.57 o                         
  12  14   2        184.91        176.82         5.21 o                         
  14  14   2        274.58        136.82         5.06 o                         
 -13  15   2       1343.55       1562.28        66.52 o                         
 -11  15   2        826.74        902.37        34.08 o                         
  -9  15   2        614.43        541.33        15.90 o                         
  -7  15   2        649.65        650.25        20.07 o                         
  -5  15   2        668.46        816.62        23.85 o                         
  -3  15   2       1551.22       1716.22        44.32 o                         
  -1  15   2        121.24        142.04         4.86 o                         
   1  15   2        121.77        141.43         6.49 o                         
   3  15   2       1550.52       1622.14        36.45 o                         
   5  15   2        667.77        733.12        17.83 o                         
   7  15   2        650.05        605.70        17.62 o                         
   9  15   2        615.37        492.46        14.97 o                         
  11  15   2        827.87        855.84        22.94 o                         
  13  15   2       1343.57       1603.66        36.20 o                         
  15  15   2          0.52         79.84         3.14 o                         
 -14  16   2        237.10        192.26         6.66 o                         
 -12  16   2        212.24        149.30         9.00 o                         
 -10  16   2       1943.61       2323.93        55.49 o                         
  -8  16   2        333.16        360.68        15.17 o                         
  -6  16   2        234.94        364.40        10.41 o                         
  -4  16   2       3431.11       4114.32       182.78 o                         
  -2  16   2        324.37        280.70         9.56 o                         
   0  16   2        168.29        250.40        11.90 o                         
   2  16   2        325.01        283.15         9.02 o                         
   4  16   2       3434.34       3799.96        84.36 o                         
   6  16   2        234.74        382.56         9.85 o                         
   8  16   2        333.58        359.30        10.79 o                         
  10  16   2       1946.03       2163.37        51.60 o                         
  12  16   2        213.47        156.83         4.95 o                         
  14  16   2        236.72        183.93         7.07 o                         
  16  16   2        303.43        479.58        16.53 o                         
 -15  17   2        152.85        129.36         6.70 o                         
 -13  17   2         14.63         13.26         1.94 o                         
 -11  17   2        138.43        136.09         7.33 o                         
  -9  17   2         58.50         44.74         3.42 o                         
  -7  17   2       1580.70          0.49         1.24 o                         
  -5  17   2       2659.89       3107.41        97.97 o                         
  -3  17   2       2403.33          0.06         3.02 o                         
  -1  17   2        262.02        295.04         7.79 o                         
   1  17   2        263.73        301.38         9.39 o                         
   3  17   2       2403.41          1.28         2.15 o                         
   5  17   2       2662.31       3055.35        85.79 o                         
   7  17   2       1576.71         -1.34         1.80 o                         
   9  17   2         59.55         43.90         2.04 o                         
  11  17   2        139.37        132.86         3.62 o                         
  13  17   2         14.68         10.12         1.37 o                         
  15  17   2        152.66        141.90         4.67 o                         
  17  17   2        364.48        271.10         8.24 o                         
 -16  18   2         10.22          8.84         1.77 o                         
 -14  18   2        221.25        217.63         9.09 o                         
 -12  18   2         14.95         47.19         4.92 o                         
 -10  18   2          9.94          9.63         2.07 o                         
  -8  18   2        804.67        781.10        24.96 o                         
  -6  18   2        616.07        705.07        19.35 o                         
  -4  18   2        535.16        476.58        15.10 o                         
  -2  18   2         60.93         31.20         2.28 o                         
   0  18   2        199.87        239.58         9.63 o                         
   2  18   2         60.83         37.41         1.80 o                         
   4  18   2        534.73        514.19        13.71 o                         
   6  18   2        615.52        704.60        22.86 o                         
   8  18   2        805.10        785.66        20.64 o                         
  10  18   2         10.00          8.11         1.34 o                         
  12  18   2         14.95         48.43         2.37 o                         
  14  18   2        222.08        213.98         6.24 o                         
  16  18   2         10.05          7.60         1.53 o                         
  18  18   2          9.79          2.90         1.85 o                         
 -17  19   2         66.75         99.26         5.07 o                         
 -15  19   2         93.44        105.18         5.30 o                         
 -13  19   2         32.80         23.80         3.31 o                         
 -11  19   2        108.98         76.90         4.13 o                         
  -9  19   2        474.50        520.56        18.31 o                         
  -7  19   2        691.67        645.08        17.83 o                         
  -5  19   2        957.55        924.77        25.08 o                         
  -3  19   2        599.09          5.93         1.95 o                         
  -1  19   2        176.09          1.20         2.10 o                         
   1  19   2        176.05          0.56         2.26 o                         
   3  19   2        597.64          0.79         2.26 o                         
   5  19   2        959.55        984.04        50.01 o                         
   7  19   2        693.99        643.85        19.20 o                         
   9  19   2        473.95        540.38        17.78 o                         
  11  19   2        108.40         82.35         3.30 o                         
  13  19   2         32.90         25.55         1.99 o                         
  15  19   2         93.63        109.35         5.19 o                         
  17  19   2         66.83         93.32         4.43 o                         
 -16  20   2        156.31        221.46         7.45 o                         
 -14  20   2         60.66         66.05         4.21 o                         
 -12  20   2         37.96         46.74         3.68 o                         
 -10  20   2         77.13        140.49         7.85 o                         
  -8  20   2        380.88        473.72        16.49 o                         
  -6  20   2        403.23        472.69        23.55 o                         
  -4  20   2        437.88        510.69        13.49 o                         
  -2  20   2        540.51         -0.26         1.15 o                         
   0  20   2        112.27        136.34         4.80 o                         
   2  20   2        540.30         -2.32         2.32 o                         
   4  20   2        437.16        531.28        19.87 o                         
   6  20   2        403.75        459.08        15.38 o                         
   8  20   2        379.72        449.04        12.50 o                         
  10  20   2         77.46        138.36         4.91 o                         
  12  20   2         37.88         47.38         3.60 o                         
  14  20   2         60.36         76.46         3.50 o                         
  16  20   2        156.03        212.92         9.20 o                         
 -15  21   2         42.61         81.53         4.21 o                         
 -13  21   2        126.50        161.73         9.11 o                         
 -11  21   2        112.38         71.09         4.37 o                         
  -9  21   2        153.65        142.36         6.09 o                         
  -7  21   2         18.33         14.48         1.80 o                         
  -5  21   2         78.32        101.31         4.63 o                         
  -3  21   2        243.74        217.22         7.72 o                         
  -1  21   2        912.10       1017.64        46.70 o                         
   1  21   2        911.90       1033.11        27.29 o                         
   3  21   2        243.59        243.96         7.75 o                         
   5  21   2         78.07        102.40         4.31 o                         
   7  21   2         18.33         14.51         1.80 o                         
   9  21   2        152.77        156.87         5.00 o                         
  11  21   2        112.05         67.34         4.74 o                         
  13  21   2        126.79        164.89         5.92 o                         
  15  21   2         42.47         77.69         4.59 o                         
 -12  22   2         53.42         51.07         2.89 o                         
 -10  22   2        115.89         55.63         3.49 o                         
  -8  22   2          6.50          2.90         1.78 o                         
  -6  22   2         20.19         17.11         2.14 o                         
  -4  22   2        339.14        344.69        11.13 o                         
  -2  22   2        304.56        272.13        10.42 o                         
   0  22   2         10.44         10.58         1.93 o                         
   2  22   2        305.16        298.50        11.71 o                         
   4  22   2        338.65        362.73        11.06 o                         
   6  22   2         20.42         17.26         1.83 o                         
   8  22   2          6.40          0.82         1.31 o                         
  10  22   2        115.91         61.69         6.66 o                         
  12  22   2         53.22         46.39         4.93 o                         
  14  22   2         27.31         19.06         7.37 o                         
 -11  23   2         37.52         30.91         2.34 o                         
  -9  23   2         58.98         56.36         5.62 o                         
  -7  23   2         16.63         15.33         2.16 o                         
  -5  23   2        191.19        199.45        11.76 o                         
  -3  23   2        166.45        194.50         7.15 o                         
  -1  23   2        170.48        166.13         7.60 o                         
   1  23   2        170.39        174.92        10.63 o                         
   3  23   2        165.61        182.02         6.25 o                         
   5  23   2        191.30        195.14        12.00 o                         
   7  23   2         16.66         14.37         1.86 o                         
   9  23   2         59.25         55.38         3.45 o                         
  11  23   2         37.21         26.13         3.18 o                         
 -10  24   2          0.76         16.30        14.02 o                         
  -8  24   2         12.93         13.62         2.32 o                         
  -6  24   2        143.37        187.04         7.08 o                         
  -4  24   2        209.05        262.89        10.28 o                         
  -2  24   2         12.93         27.72         4.64 o                         
   0  24   2         75.54         77.20         4.20 o                         
   2  24   2         13.05         26.20         4.18 o                         
   4  24   2        209.46        248.62        13.85 o                         
   6  24   2        143.61        204.85        14.52 o                         
   8  24   2         12.81         19.48         4.05 o                         
  -7  25   2          7.63          6.58         6.04 o                         
  -5  25   2         63.65         78.04         9.58 o                         
  -3  25   2        421.69        415.10        20.20 o                         
  -1  25   2         17.07         20.25         2.55 o                         
   1  25   2         16.94         21.66         3.54 o                         
   3  25   2        420.85        401.82        15.81 o                         
   5  25   2         63.52         89.14         7.69 o                         
   7  25   2          7.59          7.97         4.00 o                         
  -2  26   2         64.79         54.40         6.60 o                         
   0  26   2         72.68         26.29         3.23 o                         
   2  26   2         65.14         71.88         7.15 o                         
   0   1   3       8657.64      11844.89       372.24 o                         
  -1   2   3       2767.26       9162.38       207.08 o                         
   1   2   3       2764.61       8798.49       193.55 o                         
  -2   3   3       2631.83       7183.47       241.55 o                         
   0   3   3       2494.43       8384.08       208.07 o                         
   2   3   3       2616.22       6958.60       211.26 o                         
  -3   4   3      24045.66      28964.45      1097.29 o                         
  -1   4   3      17494.46      27736.39       704.42 o                         
   1   4   3      17493.22      28163.48      1082.20 o                         
   3   4   3      24025.77      29727.00       699.33 o                         
  -4   5   3      10021.52       9761.88       248.50 o                         
  -2   5   3     103169.13      80845.09      3561.03 o                         
   0   5   3     133264.09      71776.23      2235.23 o                         
   2   5   3     103202.17      70085.70      2109.93 o                         
   4   5   3      10020.38       9973.04       380.02 o                         
  -5   6   3       5057.69       3087.03        89.51 o                         
  -3   6   3      34133.26      36948.45      1443.77 o                         
  -1   6   3      20932.61      24962.70       695.18 o                         
   1   6   3      20957.55      27559.52       701.27 o                         
   3   6   3      34125.44      39632.84      1634.22 o                         
   5   6   3       5048.98       2810.70        71.90 o                         
  -6   7   3       8219.51       9237.47       235.13 o                         
  -4   7   3      14683.79      10752.30       237.10 o                         
  -2   7   3       9607.37       7338.84       238.03 o                         
   0   7   3      14672.69       8443.52       235.71 o                         
   2   7   3       9612.81       7227.40       170.63 o                         
   4   7   3      14677.57      10832.96       242.77 o                         
   6   7   3       8197.67       8966.62       197.77 o                         
  -7   8   3      16573.23      19800.61       436.19 o                         
  -5   8   3       5090.02       4989.97       127.07 o                         
  -3   8   3       3026.08       2823.36       103.30 o                         
  -1   8   3       2939.40       4848.05       123.67 o                         
   1   8   3       2944.72       4815.32       106.43 o                         
   3   8   3       3029.24       3007.97        66.78 o                         
   5   8   3       5092.97       4918.42       140.74 o                         
   7   8   3      16544.05      19185.75       534.97 o                         
  -8   9   3       7884.68       8843.64       256.35 o                         
  -6   9   3       2734.59       2570.48        72.52 o                         
  -4   9   3       2271.94       2324.97        65.11 o                         
  -2   9   3       1713.61       1498.20        56.62 o                         
   0   9   3        673.24        264.89         6.65 o                         
   2   9   3       1708.23       1465.53        37.83 o                         
   4   9   3       2269.55       2361.58        71.05 o                         
   6   9   3       2740.19       2795.41        79.12 o                         
   8   9   3       7877.75       8365.05       197.51 o                         
  -9  10   3       3359.42       4029.78       112.70 o                         
  -7  10   3       2216.64       1840.09        57.68 o                         
  -5  10   3       8506.87       9381.14       238.83 o                         
  -3  10   3      15692.44      15345.72       407.74 o                         
  -1  10   3       2015.24       2313.31        59.07 o                         
   1  10   3       2011.56       2263.37        58.00 o                         
   3  10   3      15699.63      15929.56       435.07 o                         
   5  10   3       8513.71       9482.13       230.48 o                         
   7  10   3       2220.70       2024.09        61.61 o                         
   9  10   3       3359.95       3904.30       220.59 o                         
 -10  11   3        224.04        305.47        11.87 o                         
  -8  11   3       2315.80       2227.16        74.90 o                         
  -6  11   3       7707.89       7608.48       179.31 o                         
  -4  11   3       1491.67       1896.07        60.05 o                         
  -2  11   3       4778.02       6287.61       160.32 o                         
   0  11   3        362.68        281.67         7.13 o                         
   2  11   3       4783.11       6245.95       147.44 o                         
   4  11   3       1491.10       2052.35        74.74 o                         
   6  11   3       7713.95       7728.52       204.75 o                         
   8  11   3       2316.14       2222.34        57.36 o                         
  10  11   3        223.42        332.55        10.35 o                         
 -11  12   3       2136.54       2540.08        65.43 o                         
  -9  12   3       2102.12       2310.53        58.40 o                         
  -7  12   3       3908.90       5212.50       132.90 o                         
  -5  12   3       6299.72       6429.15       163.70 o                         
  -3  12   3        967.26       1052.87        37.14 o                         
   3  12   3        967.32       1024.70        32.82 o                         
   5  12   3       6296.99       6358.34       162.43 o                         
   7  12   3       3917.10       5064.94       143.62 o                         
   9  12   3       2103.59       2189.47        86.47 o                         
  11  12   3       2140.17       2550.06        76.08 o                         
 -12  13   3        401.52          0.33         3.02 o                         
 -10  13   3        105.64         88.95         5.30 o                         
  -8  13   3       1184.78        898.92        26.66 o                         
  -6  13   3       2102.02       1887.27        62.22 o                         
  -4  13   3       3789.41       3493.94        97.81 o                         
  -2  13   3        681.07          0.48         1.05 o                         
   0  13   3       1107.66        937.13        24.32 o                         
   2  13   3        682.20          1.89         1.80 o                         
   4  13   3       3793.00       3586.16       103.91 o                         
   6  13   3       2101.88       1778.26        45.86 o                         
   8  13   3       1183.55       1008.03        24.50 o                         
  10  13   3        106.66         92.15         3.24 o                         
  12  13   3        402.30         -0.71         4.00 o                         
 -13  14   3       2108.07       2144.02        82.28 o                         
 -11  14   3        197.42        173.49         7.43 o                         
  -9  14   3        194.63        194.04         5.51 o                         
  -7  14   3        526.67        493.77        18.24 o                         
  -5  14   3       5683.41       6536.25       203.94 o                         
  -3  14   3        338.49        668.67        17.57 o                         
  -1  14   3        234.43         -0.51         1.14 o                         
   1  14   3        235.05          1.72         1.52 o                         
   3  14   3        341.69        686.05        16.92 o                         
   5  14   3       5677.46       6608.86       183.60 o                         
   7  14   3        527.68        496.94        12.54 o                         
   9  14   3        194.46        179.30         5.11 o                         
  11  14   3        197.81        170.26         5.76 o                         
  13  14   3       2110.12       2217.16       144.89 o                         
 -14  15   3        528.74        570.17        25.78 o                         
 -12  15   3       1108.54       1100.80        28.97 o                         
 -10  15   3       2368.64       2309.80        55.23 o                         
  -8  15   3         12.30         13.74         1.69 o                         
  -6  15   3        114.31        185.09         8.44 o                         
  -4  15   3       4264.68       4142.93       105.92 o                         
  -2  15   3       1280.03       1266.01        36.01 o                         
   0  15   3       1566.94       1641.82        42.49 o                         
   2  15   3       1280.82       1255.49        32.74 o                         
   4  15   3       4267.01       4234.31       100.35 o                         
   6  15   3        114.46        182.94         7.49 o                         
   8  15   3         12.02         12.62         1.52 o                         
  10  15   3       2368.01       2384.83       107.32 o                         
  12  15   3       1109.76       1124.55        35.08 o                         
  14  15   3        528.97        576.94        15.62 o                         
 -15  16   3        185.72        181.05         9.48 o                         
 -13  16   3        396.91        469.85        16.23 o                         
 -11  16   3        105.05         95.08         4.07 o                         
  -9  16   3        778.89        912.46        26.27 o                         
  -7  16   3         57.29         38.41         2.57 o                         
  -5  16   3        196.63        291.39         9.90 o                         
  -3  16   3       1247.24       1277.03        33.18 o                         
  -1  16   3        230.60          0.34         1.16 o                         
   1  16   3        230.29          0.22         1.58 o                         
   3  16   3       1248.05       1243.50        30.16 o                         
   5  16   3        197.10        289.93        10.37 o                         
   7  16   3         57.68         39.49         2.58 o                         
   9  16   3        776.41        839.88        22.05 o                         
  11  16   3        105.92         96.39         4.10 o                         
  13  16   3        397.46        495.29        12.53 o                         
  15  16   3        185.57        195.31         8.00 o                         
 -16  17   3        804.42        930.97        24.80 o                         
 -14  17   3        174.45        154.05         5.28 o                         
 -12  17   3        890.70        834.02        27.63 o                         
 -10  17   3        173.04        199.90         8.28 o                         
  -8  17   3        470.08        415.21        11.85 o                         
  -6  17   3        149.55        187.81         6.22 o                         
  -4  17   3        410.28        553.09        18.45 o                         
  -2  17   3       2683.39       3168.12        81.39 o                         
   0  17   3       3339.05       4027.14       111.58 o                         
   2  17   3       2681.33       3090.04        68.78 o                         
   4  17   3        407.43        540.59        17.54 o                         
   6  17   3        148.93        179.94         5.71 o                         
   8  17   3        471.95        400.82        10.90 o                         
  10  17   3        172.07        187.46         5.21 o                         
  12  17   3        891.75        840.12        20.49 o                         
  14  17   3        174.61        143.56         4.87 o                         
  16  17   3        806.36        940.17        24.97 o                         
 -17  18   3        134.25        191.84         8.56 o                         
 -15  18   3        262.78        233.70        12.99 o                         
 -13  18   3        211.90        220.49         8.38 o                         
 -11  18   3        595.78        664.68        22.34 o                         
  -9  18   3        180.86        213.29         7.53 o                         
  -7  18   3       1570.96       1636.07        47.08 o                         
  -5  18   3        129.88        203.89         9.59 o                         
  -3  18   3       1616.94       1965.99        71.66 o                         
  -1  18   3        929.82        975.32        36.09 o                         
   1  18   3        930.33        998.21        24.40 o                         
   3  18   3       1618.54       1838.38        55.01 o                         
   5  18   3        129.39        203.11         5.62 o                         
   7  18   3       1570.01       1524.49        39.41 o                         
   9  18   3        180.63        204.62         5.59 o                         
  11  18   3        596.93        635.84        25.65 o                         
  13  18   3        212.12        223.46         6.20 o                         
  15  18   3        262.72        230.17         6.47 o                         
  17  18   3        134.06        209.07         8.34 o                         
 -16  19   3        210.32        201.51         6.74 o                         
 -14  19   3        148.69        208.45         6.88 o                         
 -12  19   3        983.17       1054.56        40.05 o                         
 -10  19   3         62.48         83.34         5.10 o                         
  -8  19   3         22.51         21.09         2.68 o                         
  -6  19   3        197.84        248.75         7.85 o                         
  -4  19   3        257.79        154.27         5.28 o                         
  -2  19   3        661.07        664.37        23.58 o                         
   0  19   3        625.01        614.62        18.54 o                         
   2  19   3        658.63        678.09        21.77 o                         
   4  19   3        256.98        152.14         7.27 o                         
   6  19   3        198.98        262.98         8.35 o                         
   8  19   3         22.31         17.52         1.69 o                         
  10  19   3         62.55         84.85         3.52 o                         
  12  19   3        982.94       1009.69        26.50 o                         
  14  19   3        149.06        205.92         5.93 o                         
  16  19   3        209.74        212.73         7.98 o                         
 -15  20   3        264.29        355.67        10.67 o                         
 -13  20   3        155.83        115.58         5.78 o                         
 -11  20   3        249.60        289.60        10.04 o                         
  -9  20   3         53.60         85.53         4.46 o                         
  -7  20   3        710.85        807.48        22.12 o                         
  -5  20   3        289.50        304.61         9.47 o                         
  -3  20   3       1626.37       2057.38        58.40 o                         
  -1  20   3        908.08       1179.03        34.27 o                         
   1  20   3        908.98       1168.05        34.28 o                         
   3  20   3       1624.78       2087.10        53.86 o                         
   5  20   3        289.66        310.43         9.66 o                         
   7  20   3        711.46        785.12        32.32 o                         
   9  20   3         54.03         89.28         3.30 o                         
  11  20   3        249.72        302.25        12.24 o                         
  13  20   3        156.37        112.72         5.02 o                         
  15  20   3        264.64        352.34        11.06 o                         
 -14  21   3        101.41         99.72         5.24 o                         
 -12  21   3        160.96        155.51         5.74 o                         
 -10  21   3         31.28         41.50         3.41 o                         
  -8  21   3         95.62         69.98         8.50 o                         
  -6  21   3         55.96         46.08         3.39 o                         
  -4  21   3         10.63         12.97         1.72 o                         
  -2  21   3        673.92        696.32        19.23 o                         
   0  21   3         80.45         96.87         3.78 o                         
   2  21   3        674.16        727.54        23.54 o                         
   4  21   3         10.66         14.15         1.56 o                         
   6  21   3         55.75         48.03         3.56 o                         
   8  21   3         95.73         78.89         3.48 o                         
  10  21   3         30.93         36.17         2.35 o                         
  12  21   3        161.16        158.81         5.19 o                         
  14  21   3        101.33         96.18         4.12 o                         
 -13  22   3        211.32        268.27        10.14 o                         
 -11  22   3         16.93         14.60         2.34 o                         
  -9  22   3         24.80         14.36         2.49 o                         
  -7  22   3         34.28         30.47         2.01 o                         
  -5  22   3        103.59        160.83         8.92 o                         
  -3  22   3        366.73        357.68        12.61 o                         
  -1  22   3         37.77         77.41         4.98 o                         
   1  22   3         37.69         77.86         5.06 o                         
   3  22   3        366.81        378.84        10.57 o                         
   5  22   3        103.36        159.32         6.12 o                         
   7  22   3         34.28         32.36         2.25 o                         
   9  22   3         25.11         12.78         1.93 o                         
  11  22   3         16.83         16.29         3.21 o                         
  13  22   3        211.37        249.09         7.55 o                         
 -10  23   3         16.94          8.29         2.07 o                         
  -8  23   3        295.60        371.42        11.19 o                         
  -6  23   3          8.71         17.35         2.12 o                         
  -4  23   3        341.76        418.46        17.36 o                         
  -2  23   3         93.99         62.95         3.65 o                         
   0  23   3        160.50        205.74        10.23 o                         
   2  23   3         93.85         66.51         3.13 o                         
   4  23   3        341.69        418.58        12.70 o                         
   6  23   3          8.84         21.73         2.19 o                         
   8  23   3        294.96        371.14        14.76 o                         
  10  23   3         17.09         11.63         2.85 o                         
  -9  24   3          5.98         -0.21         2.46 o                         
  -7  24   3         83.25         89.12         4.01 o                         
  -5  24   3         51.44         74.79         5.65 o                         
  -3  24   3        181.40        141.69         6.04 o                         
  -1  24   3         21.30         40.81         4.36 o                         
   1  24   3         21.35         41.02         3.19 o                         
   3  24   3        181.56        142.41         5.61 o                         
   5  24   3         51.33         65.31         4.05 o                         
   7  24   3         83.20         92.85        14.97 o                         
   9  24   3          5.94         -0.67         2.92 o                         
  -6  25   3          5.70         15.26         4.96 o                         
  -4  25   3        192.92        245.91        22.63 o                         
  -2  25   3         10.27         21.71         2.73 o                         
   0  25   3          0.59          0.21         1.99 o                         
   2  25   3         10.13         22.05         3.37 o                         
   4  25   3        193.21        272.38        32.22 o                         
   6  25   3          5.78         16.52         4.81 o                         
  -1  26   3         29.13         26.18         6.30 o                         
   1  26   3         29.12         40.38         6.17 o                         
   0   0   4      74837.05      26739.44      2624.33 o                         
   1   1   4      25460.40      16419.01       564.51 o                         
   0   2   4       3170.05       1279.29        31.55 o                         
   2   2   4       2246.49         64.97         2.46 o                         
  -1   3   4      28229.18      39546.43      1330.61 o                         
   1   3   4      28214.27      37464.88      1154.58 o                         
   3   3   4     112307.46      72304.02      2851.82 o                         
  -2   4   4      18837.40      17690.38       417.09 o                         
   0   4   4      34193.39      34074.06      1257.76 o                         
   2   4   4      18806.98      18722.89       476.41 o                         
   4   4   4     129025.31      85895.23      4727.83 o                         
  -3   5   4       7586.23       7857.21       185.16 o                         
  -1   5   4       7786.37       7518.00       165.65 o                         
   1   5   4       7783.85       7522.44       197.68 o                         
   3   5   4       7571.14       7838.86       184.91 o                         
   5   5   4        587.94        850.14        21.90 o                         
  -4   6   4       2534.35       2963.19        65.42 o                         
  -2   6   4        851.04        469.58        25.61 o                         
   0   6   4      77804.76      72277.34      2763.74 o                         
   2   6   4        852.80        460.02        13.15 o                         
   4   6   4       2538.40       3023.95        94.49 o                         
   6   6   4          6.81         35.46         1.81 o                         
  -5   7   4       4445.21       4416.61       117.74 o                         
  -3   7   4       1319.96       1246.01        32.14 o                         
  -1   7   4      44414.47      50307.82      2579.06 o                         
   1   7   4      44427.02      46963.71      1198.02 o                         
   3   7   4       1317.22       1279.68        40.34 o                         
   5   7   4       4447.47       4484.81       105.88 o                         
   7   7   4        182.38        116.67         4.61 o                         
  -6   8   4       3815.39       3921.13       109.60 o                         
  -4   8   4        200.81         69.41         4.14 o                         
  -2   8   4       6127.59       7836.51       184.52 o                         
   0   8   4      21917.57      21612.89       603.05 o                         
   2   8   4       6118.98       7822.92       218.22 o                         
   4   8   4        201.44         72.42         2.61 o                         
   6   8   4       3809.09       3863.66       108.72 o                         
   8   8   4       9245.31      10733.64       518.75 o                         
  -7   9   4       3508.39       3173.97       134.53 o                         
  -5   9   4       1215.57       1782.77        52.42 o                         
  -3   9   4      23919.21      26045.21       725.54 o                         
  -1   9   4        347.77        260.06        12.02 o                         
   1   9   4        348.49        236.15         7.28 o                         
   3   9   4      23874.37      27726.30       610.99 o                         
   5   9   4       1220.46       1738.71        56.61 o                         
   7   9   4       3514.59       3255.09        77.23 o                         
   9   9   4        158.56        209.55         8.29 o                         
  -8  10   4        458.76        569.39        23.84 o                         
  -6  10   4       1259.69       1670.75        45.78 o                         
  -4  10   4       3264.86       3008.76        84.23 o                         
  -2  10   4       1539.10       1886.60        44.71 o                         
   0  10   4       4230.59       3681.91        81.48 o                         
   2  10   4       1525.01       1836.64        43.75 o                         
   4  10   4       3262.96       3101.79        87.07 o                         
   6  10   4       1256.48       1638.94        39.65 o                         
   8  10   4        458.97        600.64        16.13 o                         
  10  10   4         93.10        159.18         5.55 o                         
  -9  11   4       1057.49       1106.90        33.55 o                         
  -7  11   4       1235.01       1420.08        40.33 o                         
  -5  11   4       4256.74       3513.77        98.24 o                         
  -3  11   4       2160.18       2005.34        57.32 o                         
  -1  11   4       2442.95       3091.22        79.10 o                         
   1  11   4       2442.42       3077.63        64.35 o                         
   3  11   4       2162.62       2040.97        69.13 o                         
   5  11   4       4249.34       3504.16        83.06 o                         
   7  11   4       1234.89       1414.25        47.48 o                         
   9  11   4       1057.85       1185.77        37.92 o                         
  11  11   4         99.38        107.57         5.07 o                         
 -10  12   4        465.74          0.74         0.81 o                         
  -8  12   4        865.82        785.65        28.32 o                         
  -6  12   4       1210.37       1632.77        41.97 o                         
  -4  12   4       1063.77       1248.33        32.20 o                         
  -2  12   4       3894.24       3646.72        86.37 o                         
   0  12   4       1810.29       1907.25        45.55 o                         
   2  12   4       3890.11       3589.49       113.34 o                         
   4  12   4       1063.25       1263.56        35.89 o                         
   6  12   4       1209.89       1597.00        38.47 o                         
   8  12   4        866.68        746.44        18.43 o                         
  10  12   4        466.40          3.37         1.26 o                         
  12  12   4        256.23        204.18         6.77 o                         
 -11  13   4        113.50          0.25         0.83 o                         
  -7  13   4       2552.84       2829.24       102.03 o                         
  -5  13   4        204.06        217.43         7.81 o                         
  -3  13   4        100.16         91.31         4.25 o                         
  -1  13   4        830.58        888.80        25.37 o                         
   1  13   4        829.24        835.82        21.74 o                         
   3  13   4        100.96         87.46         3.19 o                         
   5  13   4        203.72        229.14         6.65 o                         
   7  13   4       2558.22       2651.59        68.11 o                         
  11  13   4        113.88         -0.48         0.89 o                         
  13  13   4        359.84        422.62        11.66 o                         
 -12  14   4        460.63          0.14         0.79 o                         
 -10  14   4        200.65         -0.27         0.51 o                         
  -8  14   4        489.79        481.35        21.92 o                         
  -6  14   4       3456.33       3519.40       106.75 o                         
  -4  14   4       3009.55       3302.24        84.39 o                         
  -2  14   4       1500.34       1449.65        37.36 o                         
   0  14   4         42.20         50.86         2.12 o                         
   2  14   4       1503.22       1478.24        42.07 o                         
   4  14   4       3014.18       3328.18        79.11 o                         
   6  14   4       3457.62       3539.04        90.98 o                         
   8  14   4        487.21        478.89        12.10 o                         
  10  14   4        201.22          0.32         1.00 o                         
  12  14   4        460.85          0.33         1.08 o                         
  14  14   4         50.93         81.21         4.13 o                         
 -13  15   4       1216.77       1184.75        31.08 o                         
 -11  15   4        662.80        779.85        29.45 o                         
  -9  15   4       1086.39       1163.42        33.72 o                         
  -7  15   4        753.36        688.58        22.64 o                         
  -5  15   4       1121.34        945.92        30.10 o                         
  -3  15   4       1092.20       1041.50        27.09 o                         
  -1  15   4        369.78        315.81        10.01 o                         
   1  15   4        371.24        314.58         7.49 o                         
   3  15   4       1092.85       1001.67        24.32 o                         
   5  15   4       1118.99        895.41        26.18 o                         
   7  15   4        755.23        658.39        17.72 o                         
   9  15   4       1089.63       1189.99        31.06 o                         
  11  15   4        662.17        795.19        23.02 o                         
  13  15   4       1219.21       1181.45        30.91 o                         
  15  15   4        171.38        142.88         5.97 o                         
 -14  16   4         73.73         49.36         3.01 o                         
 -12  16   4        320.17        342.88         9.10 o                         
 -10  16   4        473.49        466.16        27.14 o                         
  -8  16   4        639.32        656.76        21.39 o                         
  -6  16   4       3470.19       4090.32       104.73 o                         
  -4  16   4        329.31        319.91         9.79 o                         
  -2  16   4       1141.23       1425.43        43.83 o                         
   0  16   4        385.33        575.15        14.21 o                         
   2  16   4       1139.75       1390.09        36.22 o                         
   4  16   4        329.46        304.37         8.76 o                         
   6  16   4       3470.96       3932.46       123.21 o                         
   8  16   4        641.47        639.49        18.87 o                         
  10  16   4        473.35        456.56        13.65 o                         
  12  16   4        321.01        341.96         9.58 o                         
  14  16   4         73.48         49.12         2.83 o                         
  16  16   4         92.13         62.66         4.42 o                         
 -15  17   4        235.79        230.69         9.67 o                         
 -13  17   4        144.94        202.06         7.14 o                         
 -11  17   4         56.34         76.31         4.01 o                         
  -9  17   4        153.67        152.98         5.85 o                         
  -7  17   4        138.45        169.36         6.24 o                         
  -5  17   4         85.00         74.31         4.19 o                         
  -3  17   4        917.22       1085.39        31.16 o                         
  -1  17   4        508.10        557.96        16.15 o                         
   1  17   4        508.34        509.21        16.48 o                         
   3  17   4        917.94       1104.03        67.83 o                         
   5  17   4         85.60         72.22         2.90 o                         
   7  17   4        138.69        166.58         5.25 o                         
   9  17   4        153.88        154.85         5.34 o                         
  11  17   4         55.98         88.97         5.34 o                         
  13  17   4        144.80        210.31         7.04 o                         
  15  17   4        235.40        214.10         6.10 o                         
  17  17   4         88.52         83.78         4.78 o                         
 -16  18   4        321.06        510.39        14.30 o                         
 -14  18   4         20.21         19.16         2.36 o                         
 -12  18   4        154.79        139.41         4.53 o                         
 -10  18   4        263.17        254.19         7.69 o                         
  -8  18   4        999.51        895.04        26.42 o                         
  -6  18   4         85.52         94.02         3.93 o                         
  -4  18   4         47.15         81.74         3.30 o                         
  -2  18   4        519.85        536.37        16.09 o                         
   0  18   4          9.55         11.76         1.96 o                         
   2  18   4        519.24        536.40        16.10 o                         
   4  18   4         46.99         83.94         3.04 o                         
   6  18   4         85.25         89.61         3.35 o                         
   8  18   4        998.64        904.88        25.61 o                         
  10  18   4        262.28        254.01         8.08 o                         
  12  18   4        154.63        142.57         5.90 o                         
  14  18   4         20.16         23.53         1.75 o                         
  16  18   4        321.18        522.68        15.78 o                         
  18  18   4        409.60        339.66        12.95 o                         
 -17  19   4        181.77        217.43        15.25 o                         
 -15  19   4        174.66        179.74         6.19 o                         
 -13  19   4        250.66        328.68         9.77 o                         
 -11  19   4         42.25         27.75         3.44 o                         
  -9  19   4         23.52         31.64         2.20 o                         
  -7  19   4        191.95        245.21         7.02 o                         
  -5  19   4        594.92        747.65        20.16 o                         
  -3  19   4        985.26        792.74        19.47 o                         
  -1  19   4       1268.07        931.81        24.64 o                         
   1  19   4       1267.49        979.83        28.93 o                         
   3  19   4        983.79        755.19        20.32 o                         
   5  19   4        596.95        663.14        19.49 o                         
   7  19   4        191.57        248.59         7.77 o                         
   9  19   4         23.33         35.37         3.39 o                         
  11  19   4         42.54         30.69         2.15 o                         
  13  19   4        251.22        325.51         9.24 o                         
  15  19   4        173.92        181.50         5.43 o                         
  17  19   4        181.52        224.43         8.58 o                         
 -16  20   4        188.72        219.19         7.32 o                         
 -14  20   4         72.40         56.27         5.28 o                         
 -12  20   4         10.61         18.22         2.17 o                         
 -10  20   4         86.95         52.66         4.37 o                         
  -8  20   4         15.63          9.14         1.47 o                         
  -6  20   4        426.32        481.82        15.44 o                         
  -4  20   4        797.58       1000.98        25.53 o                         
  -2  20   4        599.63        469.91        13.07 o                         
   0  20   4       2916.99       2669.98        64.07 o                         
   2  20   4        598.86        473.44        12.16 o                         
   4  20   4        797.83        957.00        23.34 o                         
   6  20   4        427.09        502.53        19.29 o                         
   8  20   4         15.37          9.70         1.47 o                         
  10  20   4         87.00         52.03         3.60 o                         
  12  20   4         10.54         16.35         1.88 o                         
  14  20   4         72.45         51.03         2.96 o                         
  16  20   4        189.06        206.87         7.98 o                         
 -15  21   4        119.10         87.63        11.53 o                         
 -13  21   4         26.94         30.70         2.99 o                         
 -11  21   4         49.23         43.32         3.26 o                         
  -9  21   4         67.33         50.45         3.57 o                         
  -7  21   4        304.61        224.52         6.76 o                         
  -5  21   4       1280.74       1307.74        32.19 o                         
  -3  21   4        168.73        200.34        11.68 o                         
  -1  21   4        781.90        991.88        24.52 o                         
   1  21   4        783.51       1023.54        37.97 o                         
   3  21   4        169.30        182.82         6.40 o                         
   5  21   4       1283.08       1357.36        47.20 o                         
   7  21   4        304.88        227.56         9.23 o                         
   9  21   4         66.79         47.26         2.62 o                         
  11  21   4         49.25         42.20         3.68 o                         
  13  21   4         26.85         27.79         2.60 o                         
  15  21   4        119.27        103.85         5.76 o                         
 -12  22   4         27.74         26.29         2.94 o                         
 -10  22   4         17.04         15.65         2.48 o                         
  -8  22   4          8.47         30.05         2.74 o                         
  -6  22   4        145.94        125.81         5.66 o                         
  -4  22   4       1172.35       1214.40        30.20 o                         
  -2  22   4        177.05        120.51         4.69 o                         
   0  22   4         79.21        211.40         6.99 o                         
   2  22   4        177.06        117.81         5.38 o                         
   4  22   4       1172.46       1300.34        54.50 o                         
   6  22   4        146.53        135.05         5.49 o                         
   8  22   4          8.50         35.00         2.76 o                         
  10  22   4         17.20         16.17         1.75 o                         
  12  22   4         27.56         22.35         2.03 o                         
 -11  23   4         12.06         33.41         3.61 o                         
  -9  23   4        219.43        220.00        15.93 o                         
  -7  23   4         67.95         42.43         2.71 o                         
  -5  23   4        243.70        283.85        10.51 o                         
  -3  23   4        210.31        159.62         6.65 o                         
  -1  23   4         14.28         21.63         2.42 o                         
   1  23   4         14.41         21.70         2.00 o                         
   3  23   4        209.77        179.06         6.42 o                         
   5  23   4        243.94        297.17        25.86 o                         
   7  23   4         68.35         47.93         4.64 o                         
   9  23   4        219.19        232.85        12.24 o                         
  11  23   4         12.12         34.77         3.01 o                         
  -8  24   4         14.76         17.05         2.84 o                         
  -6  24   4         57.60         61.04         6.32 o                         
  -4  24   4         94.23         99.81         9.48 o                         
  -2  24   4        363.95        402.35        22.60 o                         
   0  24   4          9.22         38.70         3.38 o                         
   2  24   4        364.15        464.21        22.24 o                         
   4  24   4         94.62         90.40         4.97 o                         
   6  24   4         57.46         59.12         5.33 o                         
   8  24   4         14.91         23.40         3.67 o                         
  -5  25   4         66.84        107.37         7.76 o                         
  -3  25   4          7.64          3.05         2.30 o                         
  -1  25   4        352.38        447.92        16.90 o                         
   1  25   4        351.68        486.10        50.07 o                         
   3  25   4          7.60          4.21         2.33 o                         
   0   1   5       3060.34       6247.66       137.86 o                         
  -1   2   5      31070.28      30310.01      1069.53 o                         
   1   2   5      31111.88      34020.69      1224.82 o                         
  -2   3   5      28711.95      33089.34      1174.50 o                         
   0   3   5      41019.90      44768.02      1325.36 o                         
   2   3   5      28700.77      35575.13       837.47 o                         
  -3   4   5      52181.95      47299.93      2256.21 o                         
  -1   4   5      13977.28      14699.38       324.11 o                         
   1   4   5      13997.00      14799.92       326.00 o                         
   3   4   5      52190.46      49249.97      1467.60 o                         
  -4   5   5       8540.07       7440.76       189.36 o                         
  -2   5   5      29429.42      30584.05       860.24 o                         
   0   5   5      76985.89      63078.23      2163.86 o                         
   2   5   5      29408.80      29506.05      1389.38 o                         
   4   5   5       8544.21       7327.82       228.54 o                         
  -5   6   5       4898.58       5121.64       143.17 o                         
  -3   6   5      12104.59      12178.70       310.09 o                         
  -1   6   5      14668.94      18076.52       460.24 o                         
   1   6   5      14686.03      18459.57       515.06 o                         
   3   6   5      12141.74      13086.61       313.64 o                         
   5   6   5       4894.82       4888.69       107.71 o                         
  -6   7   5       5803.16       5185.64       107.89 o                         
  -4   7   5        264.82        440.73        11.73 o                         
  -2   7   5       1588.76       1428.62        40.21 o                         
   0   7   5       3658.59       5203.68       139.50 o                         
   2   7   5       1587.35       1450.92        34.42 o                         
   4   7   5        266.24        424.70        13.04 o                         
   6   7   5       5797.07       5209.43       123.02 o                         
  -7   8   5       4711.24       5536.71       122.43 o                         
  -5   8   5       3925.67       3962.11        93.79 o                         
  -3   8   5       9048.38      10060.98       256.37 o                         
  -1   8   5      22688.79      21400.80       508.32 o                         
   1   8   5      22686.37      20423.33       480.69 o                         
   3   8   5       9049.44      10266.76       261.13 o                         
   5   8   5       3936.91       3827.09        90.53 o                         
   7   8   5       4706.05       5280.65       116.70 o                         
  -8   9   5        671.35        600.17        17.86 o                         
  -6   9   5       4865.96       4499.22       114.92 o                         
  -4   9   5       8893.43      10028.36       311.30 o                         
  -2   9   5      15685.94      15921.86       375.41 o                         
   0   9   5      32203.57      39928.39      1043.52 o                         
   2   9   5      15716.38      15252.95       358.93 o                         
   4   9   5       8879.79       9977.16       254.32 o                         
   6   9   5       4872.98       4759.45       159.58 o                         
   8   9   5        668.63        608.77        16.30 o                         
  -9  10   5       1988.80       2144.48        62.92 o                         
  -7  10   5        350.34        344.19        11.57 o                         
  -5  10   5        326.47        493.55        16.10 o                         
  -3  10   5       8312.58       8922.81       226.93 o                         
  -1  10   5       3701.77       4069.23        89.93 o                         
   1  10   5       3708.58       3898.85        99.76 o                         
   3  10   5       8318.50       9065.27       214.18 o                         
   5  10   5        326.88        485.71        19.01 o                         
   7  10   5        349.88        322.17         8.99 o                         
   9  10   5       1984.04       1973.51        67.27 o                         
 -10  11   5       1203.60       1266.09        35.89 o                         
  -8  11   5        326.47        462.09        11.35 o                         
  -6  11   5        248.81        261.57         7.13 o                         
  -4  11   5       4825.97       4653.61       144.19 o                         
  -2  11   5        497.98        585.98        13.32 o                         
   0  11   5      25966.70      25610.57       603.72 o                         
   2  11   5        495.67        570.73        15.25 o                         
   4  11   5       4818.49       4636.91       118.41 o                         
   6  11   5        248.33        269.04         9.97 o                         
   8  11   5        325.89        479.05        13.06 o                         
  10  11   5       1205.12       1287.15        31.34 o                         
 -11  12   5         10.85          1.81        22.99 o                         
  -9  12   5       1215.21       1199.73        34.16 o                         
  -7  12   5       6044.20       6533.43       182.33 o                         
  -5  12   5       1007.89        914.72        23.63 o                         
  -3  12   5       2562.35       3072.36        78.63 o                         
  -1  12   5        632.83        778.37        18.79 o                         
   1  12   5        635.12        773.22        24.95 o                         
   3  12   5       2558.56       3144.71        98.60 o                         
   5  12   5       1005.97        894.13        23.65 o                         
   7  12   5       6049.06       6904.25       193.13 o                         
   9  12   5       1213.28       1226.80        57.36 o                         
  11  12   5         10.88          0.19         0.67 o                         
 -12  13   5        210.72         -0.13         0.89 o                         
 -10  13   5       1584.75       1692.61        40.29 o                         
  -8  13   5         15.68         67.54         3.58 o                         
  -6  13   5       1525.05       1922.10        48.99 o                         
  -4  13   5       1171.74       1600.31        46.35 o                         
  -2  13   5        389.77        586.40        13.38 o                         
   0  13   5       7588.22       8501.90       200.72 o                         
   2  13   5        390.63        558.10        14.93 o                         
   4  13   5       1174.35       1672.11        43.42 o                         
   6  13   5       1525.51       1834.01        63.00 o                         
   8  13   5         15.67         63.57         3.01 o                         
  10  13   5       1591.91       1802.14        46.75 o                         
  12  13   5        211.39          0.46         0.89 o                         
 -13  14   5        301.63        275.76         8.04 o                         
 -11  14   5        308.18        382.15         9.47 o                         
  -9  14   5        230.09        177.52         5.00 o                         
  -7  14   5       1046.24        801.49        31.74 o                         
  -5  14   5          0.76         11.32         1.11 o                         
  -3  14   5       1547.75       1251.30        35.52 o                         
  -1  14   5        653.22        542.27        12.45 o                         
   1  14   5        655.04        547.54        14.67 o                         
   3  14   5       1547.60       1204.54        31.44 o                         
   5  14   5          0.76         10.90         1.39 o                         
   7  14   5       1046.86        844.21        22.97 o                         
   9  14   5        232.55        171.44         5.52 o                         
  11  14   5        307.96        337.61         9.56 o                         
  13  14   5        300.93        269.47         7.84 o                         
 -14  15   5         57.12         55.01         2.64 o                         
 -12  15   5        100.09        127.56         5.71 o                         
 -10  15   5        112.97        156.37         8.85 o                         
  -8  15   5        337.06        331.65        18.69 o                         
  -6  15   5        364.00        481.85        12.63 o                         
  -4  15   5        993.52        986.12        31.33 o                         
  -2  15   5       2013.07       1877.79        41.81 o                         
   0  15   5          5.32          5.94         1.25 o                         
   2  15   5       2017.72       1902.92        49.21 o                         
   4  15   5        990.65       1012.27        30.77 o                         
   6  15   5        363.87        449.18        14.01 o                         
   8  15   5        336.71        324.10        10.16 o                         
  10  15   5        112.28        158.61         6.32 o                         
  12  15   5         99.93        121.93         6.92 o                         
  14  15   5         57.06         61.61         2.52 o                         
 -15  16   5        230.05        201.12         7.77 o                         
 -13  16   5        264.80        292.35         7.93 o                         
 -11  16   5        948.30        814.05        29.93 o                         
  -9  16   5       1393.80       1612.14        41.71 o                         
  -7  16   5       1001.70        931.26        30.74 o                         
  -5  16   5        283.20        306.47         8.63 o                         
  -3  16   5       2735.50       2736.49        73.41 o                         
  -1  16   5         91.69        120.36         3.66 o                         
   1  16   5         92.67        119.73         4.06 o                         
   3  16   5       2744.47       2507.22        70.71 o                         
   5  16   5        283.74        320.80        10.09 o                         
   7  16   5        999.57        871.82        22.88 o                         
   9  16   5       1391.00       1592.32        70.99 o                         
  11  16   5        946.76        786.19        20.84 o                         
  13  16   5        264.53        294.89         8.48 o                         
  15  16   5        229.54        201.51        12.78 o                         
 -16  17   5        102.96        101.72         4.10 o                         
 -14  17   5        474.32        460.03        14.23 o                         
 -12  17   5          0.16         13.70         2.55 o                         
 -10  17   5        230.53        241.31         7.40 o                         
  -8  17   5        680.15        579.49        14.55 o                         
  -6  17   5        532.45        567.59        14.02 o                         
  -4  17   5       1019.94       1341.44        34.81 o                         
  -2  17   5        211.49        214.85         5.40 o                         
   0  17   5        210.07        120.25         3.90 o                         
   2  17   5        211.69        206.10        11.64 o                         
   4  17   5       1019.60       1349.60        38.02 o                         
   6  17   5        531.69        531.28        14.64 o                         
   8  17   5        678.56        572.07        15.49 o                         
  10  17   5        230.71        237.70         8.75 o                         
  12  17   5          0.15         17.59         1.86 o                         
  14  17   5        474.03        428.74        26.39 o                         
  16  17   5        102.84         87.92         4.00 o                         
 -17  18   5        104.85        125.36         4.82 o                         
 -15  18   5          1.87          1.30         2.29 o                         
 -13  18   5        255.20        310.38         8.95 o                         
 -11  18   5        133.93         89.93         3.44 o                         
  -9  18   5         64.16         51.93         3.01 o                         
  -7  18   5        117.16         86.24         5.83 o                         
  -5  18   5        259.86        353.30         9.04 o                         
  -3  18   5        136.28        116.67         3.57 o                         
  -1  18   5        931.99       1103.26        31.70 o                         
   1  18   5        933.85       1060.36        45.97 o                         
   3  18   5        135.25        125.01         4.04 o                         
   5  18   5        258.33        354.89        11.22 o                         
   7  18   5        117.83         91.35         4.64 o                         
   9  18   5         64.27         54.16         2.57 o                         
  11  18   5        133.16         91.44         4.35 o                         
  13  18   5        255.22        301.72         8.70 o                         
  15  18   5          1.83          0.99         1.51 o                         
  17  18   5        104.76        126.51         4.74 o                         
 -16  19   5         89.00        111.72         4.53 o                         
 -14  19   5        761.59        791.65        23.88 o                         
 -12  19   5         46.96         21.70         1.89 o                         
 -10  19   5         95.55        123.36         5.80 o                         
  -8  19   5        523.40        647.84        19.69 o                         
  -6  19   5        237.01        182.66         6.30 o                         
  -4  19   5       1055.67       1216.16        31.77 o                         
  -2  19   5       1567.11       1910.10        60.68 o                         
   0  19   5       2798.93       2670.48       101.51 o                         
   2  19   5       1567.63       1803.29        56.94 o                         
   4  19   5       1057.00       1190.61        44.09 o                         
   6  19   5        236.12        188.46         5.91 o                         
   8  19   5        521.90        650.48        23.04 o                         
  10  19   5         94.83        113.16         3.96 o                         
  12  19   5         47.00         23.89         2.35 o                         
  14  19   5        763.19        762.09        20.30 o                         
  16  19   5         88.78        104.88         5.70 o                         
 -15  20   5        104.81        121.54         4.87 o                         
 -13  20   5         60.66        120.51         4.84 o                         
 -11  20   5         60.30         39.28         2.73 o                         
  -9  20   5         49.28         61.12         2.76 o                         
  -7  20   5         76.06         60.25         3.37 o                         
  -5  20   5        376.24        321.32        10.85 o                         
  -3  20   5        555.86        543.93        14.93 o                         
  -1  20   5        698.19        734.77        19.71 o                         
   1  20   5        699.03        767.00        20.23 o                         
   3  20   5        554.92        539.89        14.70 o                         
   5  20   5        376.22        302.89        12.20 o                         
   7  20   5         76.32         56.18         2.71 o                         
   9  20   5         49.08         62.34         2.96 o                         
  11  20   5         60.62         39.36         2.27 o                         
  13  20   5         61.01        113.23         3.81 o                         
  15  20   5        104.53        123.50         4.98 o                         
 -14  21   5         98.12        101.18         5.57 o                         
 -12  21   5          9.03         11.28         2.55 o                         
 -10  21   5        245.29        286.80        17.00 o                         
  -8  21   5         66.75         96.07         4.05 o                         
  -6  21   5        330.47        314.59        11.31 o                         
  -4  21   5        662.99        808.74        23.92 o                         
  -2  21   5        506.87        489.89        16.17 o                         
   0  21   5       1526.71       1388.03        39.52 o                         
   2  21   5        506.62        499.91        15.55 o                         
   4  21   5        663.97        795.48        23.01 o                         
   6  21   5        330.12        304.55         8.81 o                         
   8  21   5         66.23         95.85         4.97 o                         
  10  21   5        245.96        310.81        11.19 o                         
  12  21   5          9.09         12.93         1.79 o                         
  14  21   5         98.18         95.01         5.38 o                         
 -13  22   5        193.20        241.30        14.96 o                         
 -11  22   5          7.99         14.00         2.66 o                         
  -9  22   5        142.09        160.31         6.69 o                         
  -7  22   5        198.46        276.73        10.47 o                         
  -5  22   5        178.93        215.32        21.55 o                         
  -3  22   5        536.33        652.13        37.20 o                         
  -1  22   5        272.34        351.73        10.45 o                         
   1  22   5        270.87        331.80        10.94 o                         
   3  22   5        535.62        614.71        17.27 o                         
   5  22   5        178.67        217.40         8.33 o                         
   7  22   5        198.80        269.87         9.56 o                         
   9  22   5        141.89        161.80         5.47 o                         
  11  22   5          8.05         11.01         1.73 o                         
  13  22   5        193.89        289.52        10.65 o                         
 -10  23   5        161.36        169.77        11.95 o                         
  -8  23   5         83.80        106.97         6.93 o                         
  -6  23   5         62.83         91.02         9.86 o                         
  -4  23   5        347.66        297.94        11.55 o                         
  -2  23   5        393.72        416.71        13.69 o                         
   0  23   5         13.49          1.59         1.59 o                         
   2  23   5        393.16        400.70        13.50 o                         
   4  23   5        346.79        308.75        18.82 o                         
   6  23   5         62.24         92.58         5.04 o                         
   8  23   5         83.67        108.12         6.79 o                         
  10  23   5        161.36        149.84         7.48 o                         
  -9  24   5        137.43        108.39        10.53 o                         
  -7  24   5        209.76        265.68        10.15 o                         
  -5  24   5         94.23        104.12         9.43 o                         
  -3  24   5        132.24        130.54        20.81 o                         
  -1  24   5         67.51         23.61         3.36 o                         
   1  24   5         67.17         25.19         2.33 o                         
   3  24   5        132.42        139.26         8.38 o                         
   5  24   5         94.09        100.51         5.32 o                         
   7  24   5        210.41        269.69        25.02 o                         
   9  24   5        137.34         83.49        11.68 o                         
  -6  25   5         43.35         31.63        22.18 o                         
  -4  25   5         34.96         33.31         3.05 o                         
  -2  25   5         85.54         68.40         5.39 o                         
   0  25   5        415.70        350.67        18.24 o                         
   2  25   5         85.29         72.32         8.58 o                         
   4  25   5         35.00         24.81         6.05 o                         
   6  25   5         43.55         44.11         7.04 o                         
   0   0   6      92076.67      43087.37      1899.12 o                         
   1   1   6      12810.23      24996.65       741.03 o                         
   0   2   6        950.22       9314.32       205.38 o                         
   2   2   6        242.32          8.95         0.90 o                         
  -1   3   6      25035.00      30036.92       706.96 o                         
   1   3   6      25026.63      30077.02       987.79 o                         
   3   3   6       2606.89       2480.04        69.43 o                         
  -2   4   6      25356.15      35393.61       900.23 o                         
   0   4   6       6086.23      13774.17       303.84 o                         
   2   4   6      25342.83      32443.70      1167.04 o                         
   4   4   6       3306.78       2734.03        64.67 o                         
  -3   5   6      13304.99      11362.33       289.05 o                         
  -1   5   6       2511.81       1410.45        36.14 o                         
   1   5   6       2502.68       1425.16        44.73 o                         
   3   5   6      13307.08      11342.47       249.92 o                         
   5   5   6      19265.24      19995.33       509.25 o                         
  -4   6   6       4041.00       2419.47        53.68 o                         
  -2   6   6       6639.91       4932.13       108.87 o                         
   0   6   6        223.39        145.63         4.06 o                         
   2   6   6       6634.36       5218.39       123.14 o                         
   4   6   6       4022.93       2530.54        64.36 o                         
   6   6   6         72.28        139.96         4.56 o                         
  -5   7   6        788.09        544.47        17.93 o                         
  -3   7   6      37371.64      34183.61       952.75 o                         
  -1   7   6        299.23        347.27         8.73 o                         
   1   7   6        301.45        353.34         8.74 o                         
   3   7   6      37369.81      36836.41      1151.78 o                         
   5   7   6        790.81        549.53        17.91 o                         
   7   7   6       7988.95       9429.65       222.39 o                         
  -6   8   6      10006.52      10616.23       220.77 o                         
  -4   8   6       9366.72       9632.97       268.66 o                         
  -2   8   6      13568.26      14053.67       331.52 o                         
   0   8   6       8384.46       7223.58       221.62 o                         
   2   8   6      13555.27      14014.38       356.76 o                         
   4   8   6       9363.18      10036.41       255.76 o                         
   6   8   6      10014.77      10734.11       252.96 o                         
   8   8   6       1168.70       1198.14        28.77 o                         
  -7   9   6        280.38        396.09        10.05 o                         
  -5   9   6        113.10        152.10         5.12 o                         
  -3   9   6        619.96        803.43        30.80 o                         
  -1   9   6       1433.39       1958.30        70.38 o                         
   1   9   6       1436.02       1867.94        48.05 o                         
   3   9   6        622.61        837.32        21.74 o                         
   5   9   6        113.58        151.02         4.50 o                         
   7   9   6        280.77        398.33        12.93 o                         
   9   9   6        424.46        356.56         9.16 o                         
  -8  10   6        722.88        699.49        19.96 o                         
  -6  10   6       2385.79       1919.50        48.76 o                         
  -4  10   6       4526.47       4462.04       124.80 o                         
  -2  10   6       9437.87       8692.38       205.02 o                         
   0  10   6      10704.56      11477.11       270.34 o                         
   2  10   6       9430.17       8026.95       189.28 o                         
   4  10   6       4529.03       4422.64       104.67 o                         
   6  10   6       2386.73       1924.14        55.70 o                         
   8  10   6        725.41        715.77        21.13 o                         
  10  10   6        525.91        419.60        11.37 o                         
  -9  11   6        343.27        365.94        11.25 o                         
  -7  11   6       2015.06       1870.26        50.84 o                         
  -5  11   6       1300.25       1129.55        29.17 o                         
  -3  11   6        763.23        982.42        23.55 o                         
  -1  11   6      13874.48      16192.49       428.93 o                         
   1  11   6      13866.23      15364.52       391.07 o                         
   3  11   6        767.49        979.98        23.80 o                         
   5  11   6       1301.95       1082.28        28.39 o                         
   7  11   6       2015.93       1914.21        69.48 o                         
   9  11   6        341.93        370.26        10.37 o                         
  11  11   6        623.21        397.65        16.61 o                         
 -10  12   6         40.86         98.57         3.11 o                         
  -8  12   6         71.74         32.56         1.79 o                         
  -6  12   6        791.47        722.40        18.88 o                         
  -4  12   6       1432.98       1911.75        62.15 o                         
  -2  12   6        499.00        380.36        11.18 o                         
   0  12   6         94.57        124.10         3.85 o                         
   2  12   6        499.63        368.51        12.15 o                         
   4  12   6       1432.50       1835.07        57.87 o                         
   6  12   6        793.88        726.03        21.57 o                         
   8  12   6         70.83         31.66         2.57 o                         
  10  12   6         40.40        104.22         3.97 o                         
  12  12   6         13.98          2.46         0.92 o                         
 -11  13   6       1426.51       1169.35        30.64 o                         
  -9  13   6        362.65        387.08        13.16 o                         
  -7  13   6        547.48        639.53        18.41 o                         
  -5  13   6        367.77        469.68        11.54 o                         
  -3  13   6       3192.65       3318.99        78.54 o                         
  -1  13   6       3057.52       3055.38        78.25 o                         
   1  13   6       3054.85       3070.92        78.80 o                         
   3  13   6       3186.07       3145.75        80.71 o                         
   5  13   6        366.67        445.43        12.31 o                         
   7  13   6        546.51        666.14        16.74 o                         
   9  13   6        365.02        376.45        14.43 o                         
  11  13   6       1424.81       1236.03        32.11 o                         
  13  13   6        277.03        387.04        14.27 o                         
 -12  14   6       2695.85       2359.49        56.50 o                         
 -10  14   6        409.87        640.59        23.99 o                         
  -8  14   6       1850.84       1885.03        68.27 o                         
  -6  14   6        918.02       1145.65        32.41 o                         
  -4  14   6        259.10        200.24         5.29 o                         
  -2  14   6       2055.60       1921.22        42.75 o                         
   0  14   6        136.30        243.57         6.42 o                         
   2  14   6       2057.57       1830.69        51.94 o                         
   4  14   6        258.96        215.76         7.21 o                         
   6  14   6        918.91       1119.67        29.53 o                         
   8  14   6       1852.27       1872.84        45.14 o                         
  10  14   6        408.73        667.58        16.67 o                         
  12  14   6       2693.40       2292.78        65.05 o                         
  14  14   6        709.10        638.97        16.94 o                         
 -13  15   6        393.44        413.05        11.72 o                         
 -11  15   6       2380.19       2745.19        74.94 o                         
  -9  15   6        207.37        207.95         7.32 o                         
  -7  15   6        467.23        470.17        11.67 o                         
  -5  15   6       1207.84       1210.58        31.38 o                         
  -3  15   6       1136.29       1035.52        50.63 o                         
  -1  15   6        139.15        112.57         3.37 o                         
   1  15   6        139.77        118.61         5.90 o                         
   3  15   6       1138.00       1025.03        33.16 o                         
   5  15   6       1201.85       1161.35        30.56 o                         
   7  15   6        467.96        488.96        16.91 o                         
   9  15   6        207.53        198.11         8.13 o                         
  11  15   6       2384.47       2595.20        76.73 o                         
  13  15   6        392.63        401.53        12.41 o                         
  15  15   6          0.71         18.26         1.92 o                         
 -14  16   6         79.41         80.32         4.03 o                         
 -12  16   6       1223.29       1259.11        40.69 o                         
 -10  16   6         43.93        125.52         5.84 o                         
  -8  16   6        922.43        907.17        46.74 o                         
  -6  16   6        103.01         92.71         3.24 o                         
  -4  16   6       1427.71       1575.29        54.37 o                         
  -2  16   6       1645.76       2209.17        49.15 o                         
   0  16   6          1.34          2.40         1.94 o                         
   2  16   6       1646.26       2216.00        62.67 o                         
   4  16   6       1429.48       1467.54        38.29 o                         
   6  16   6        102.75         91.45         3.68 o                         
   8  16   6        922.15        858.18        24.89 o                         
  10  16   6         44.21        131.87         4.58 o                         
  12  16   6       1223.38       1200.09        31.41 o                         
  14  16   6         79.25         84.79         3.32 o                         
  16  16   6        586.13        561.11        17.04 o                         
 -15  17   6        885.98       1191.07        38.57 o                         
 -13  17   6         42.67         35.84         2.29 o                         
 -11  17   6        224.91        145.54         4.65 o                         
  -9  17   6        319.21        237.67        10.72 o                         
  -7  17   6       1823.13       2307.13        80.63 o                         
  -5  17   6        174.18        232.75         9.48 o                         
  -3  17   6        111.18        101.79         4.95 o                         
  -1  17   6          7.71         14.31         1.58 o                         
   1  17   6          7.90         15.25         2.04 o                         
   3  17   6        112.35         89.30         9.72 o                         
   5  17   6        174.07        238.30         8.51 o                         
   7  17   6       1822.94       2283.19        59.15 o                         
   9  17   6        318.95        249.35         7.56 o                         
  11  17   6        224.54        137.86         4.62 o                         
  13  17   6         42.69         35.45         2.41 o                         
  15  17   6        885.66       1152.67        33.12 o                         
  17  17   6        479.74        429.34        13.38 o                         
 -16  18   6         33.85         45.13         2.96 o                         
 -14  18   6        828.05        813.94        20.31 o                         
 -12  18   6         90.47         89.08         3.40 o                         
 -10  18   6         68.90         73.41         3.25 o                         
  -8  18   6         22.79         15.89         1.69 o                         
  -6  18   6         98.92         90.01         4.17 o                         
  -4  18   6        459.46        594.74        27.92 o                         
  -2  18   6        513.47        495.03        11.54 o                         
   0  18   6        146.16        195.17        12.45 o                         
   2  18   6        513.01        516.33        24.05 o                         
   4  18   6        459.38        564.89        15.53 o                         
   6  18   6         99.04         91.86         3.28 o                         
   8  18   6         22.96         14.73         1.99 o                         
  10  18   6         68.79         69.03         3.01 o                         
  12  18   6         90.40         86.04         4.00 o                         
  14  18   6        827.83        767.31        20.59 o                         
  16  18   6         33.73         37.79         2.54 o                         
  18  18   6         23.68         50.26         3.66 o                         
 -17  19   6          1.08          2.99         3.12 o                         
 -15  19   6         43.53         48.54         3.02 o                         
 -13  19   6         68.05        107.42         4.72 o                         
 -11  19   6        696.11        779.91        30.94 o                         
  -9  19   6        115.34        123.06         4.20 o                         
  -7  19   6        348.92        347.05        14.86 o                         
  -5  19   6        667.99        713.37        17.55 o                         
  -3  19   6        786.47        656.20        19.34 o                         
  -1  19   6        943.89       1114.18        31.04 o                         
   1  19   6        943.30       1039.12        34.67 o                         
   3  19   6        787.51        629.64        17.18 o                         
   5  19   6        667.47        682.26        18.67 o                         
   7  19   6        347.92        328.05        10.60 o                         
   9  19   6        115.16        117.65         5.14 o                         
  11  19   6        696.05        732.87        19.60 o                         
  13  19   6         67.46        105.64         3.90 o                         
  15  19   6         43.87         42.59         2.84 o                         
  17  19   6          1.07          1.59         2.40 o                         
 -14  20   6         57.33         52.75         6.17 o                         
 -12  20   6         20.47         56.00         3.55 o                         
 -10  20   6        249.87        267.16         7.69 o                         
  -8  20   6        157.79        182.29         5.77 o                         
  -6  20   6         55.18         78.98         4.40 o                         
  -4  20   6       1212.92       1489.30        38.80 o                         
  -2  20   6        239.44        186.48         7.44 o                         
   0  20   6          0.59          3.62         1.69 o                         
   2  20   6        239.27        197.04         7.74 o                         
   4  20   6       1214.68       1376.37        43.89 o                         
   6  20   6         55.86         80.00         5.02 o                         
   8  20   6        157.85        191.54         9.70 o                         
  10  20   6        249.95        248.50         7.36 o                         
  12  20   6         20.52         54.61         2.73 o                         
  14  20   6         57.35         53.09         2.62 o                         
  16  20   6         13.44         25.15         6.36 o                         
 -13  21   6          6.26         13.87         2.57 o                         
 -11  21   6        231.52        176.34         6.30 o                         
  -9  21   6        120.92         78.00         3.79 o                         
  -7  21   6        264.19        296.92         9.40 o                         
  -5  21   6        681.81        743.80        29.90 o                         
  -3  21   6         37.59         45.27         3.71 o                         
  -1  21   6         94.89         57.14         3.18 o                         
   1  21   6         94.23         58.55         2.57 o                         
   3  21   6         37.30         42.54         2.18 o                         
   5  21   6        682.45        690.96        20.22 o                         
   7  21   6        263.88        302.25        14.64 o                         
   9  21   6        120.83         77.09         3.18 o                         
  11  21   6        231.74        178.51         6.66 o                         
  13  21   6          6.32          9.89         1.63 o                         
 -12  22   6         34.31         25.18         3.13 o                         
 -10  22   6          0.90          4.77         3.07 o                         
  -8  22   6          7.46          5.85         2.34 o                         
  -6  22   6       1044.36       1151.92        37.47 o                         
  -4  22   6         11.82          8.88         2.72 o                         
  -2  22   6        273.01        330.88        14.71 o                         
   0  22   6         36.86         23.40         1.96 o                         
   2  22   6        272.13        323.25        14.34 o                         
   4  22   6         11.97          8.82         1.87 o                         
   6  22   6       1046.13       1245.42        53.33 o                         
   8  22   6          7.50          5.47         1.58 o                         
  10  22   6          0.86          2.59         1.43 o                         
  12  22   6         34.53         22.00         2.40 o                         
 -11  23   6        177.64        146.85        20.33 o                         
  -9  23   6        117.97        197.19        10.64 o                         
  -7  23   6        175.94        126.84         6.02 o                         
  -5  23   6         36.68         57.55         7.45 o                         
  -3  23   6        118.61        146.54         6.11 o                         
  -1  23   6         78.54         67.74         4.56 o                         
   1  23   6         78.72         67.23         3.55 o                         
   3  23   6        117.93        145.42         9.83 o                         
   5  23   6         36.76         63.91         4.23 o                         
   7  23   6        175.96        141.94         8.36 o                         
   9  23   6        118.22        196.36         6.70 o                         
  11  23   6        177.75        142.12        13.14 o                         
  -8  24   6        234.23        220.86        13.74 o                         
  -6  24   6        233.34        243.43        20.17 o                         
  -4  24   6        104.61         77.62         5.12 o                         
  -2  24   6         57.58         61.31         4.80 o                         
   0  24   6         12.85         50.08         3.49 o                         
   2  24   6         57.48         62.42         4.70 o                         
   4  24   6        104.44         89.59         8.91 o                         
   6  24   6        233.51        233.41         8.08 o                         
   8  24   6        235.27        210.74        19.78 o                         
  -5  25   6         74.48         53.92        14.55 o                         
  -3  25   6         51.41         64.39         4.67 o                         
  -1  25   6         96.68        101.43        10.17 o                         
   1  25   6         96.74         94.34         5.01 o                         
   3  25   6         51.38         66.57         6.95 o                         
   0   1   7       3334.75       3525.22        78.01 o                         
  -1   2   7      20999.41      25539.03       562.80 o                         
   1   2   7      20952.82      26674.27       588.10 o                         
  -2   3   7       8540.10       8113.00       226.57 o                         
   0   3   7      24604.34      24326.71       619.47 o                         
   2   3   7       8548.34       8125.62       253.65 o                         
  -3   4   7       1152.19       1135.05        27.21 o                         
  -1   4   7       1046.18       2304.19        58.91 o                         
   1   4   7       1044.53       2370.24        74.24 o                         
   3   4   7       1150.20       1110.74        26.49 o                         
  -4   5   7      16638.72      17208.86       438.12 o                         
  -2   5   7       2019.56       1528.31        33.97 o                         
   0   5   7       8188.56       9800.50       231.21 o                         
   2   5   7       2023.37       1479.32        32.80 o                         
   4   5   7      16628.63      16646.76       366.24 o                         
  -5   6   7       1198.03       1578.87        35.08 o                         
  -3   6   7       1190.28       2153.46        47.72 o                         
  -1   6   7       2931.52       2216.83        62.25 o                         
   1   6   7       2928.80       2200.31        52.15 o                         
   3   6   7       1193.85       2182.38        51.65 o                         
   5   6   7       1201.40       1613.33        35.91 o                         
  -6   7   7       9311.33       9205.58       202.89 o                         
  -4   7   7       9817.05      10405.77       265.14 o                         
  -2   7   7      10923.55      11308.12       234.86 o                         
   0   7   7       4837.21       5495.12       129.78 o                         
   2   7   7      10925.01      11569.41       294.73 o                         
   4   7   7       9810.78      11042.40       243.59 o                         
   6   7   7       9305.42       9462.09       208.80 o                         
  -7   8   7       2355.02       2150.51        45.03 o                         
  -5   8   7       3483.45       4309.36        95.42 o                         
  -3   8   7        405.86       1211.31        31.31 o                         
  -1   8   7      12443.44      12544.04       286.99 o                         
   1   8   7      12445.59      12305.27       271.56 o                         
   3   8   7        404.35       1277.46        47.27 o                         
   5   8   7       3483.55       4250.63       108.63 o                         
   7   8   7       2358.36       2087.24        53.66 o                         
  -8   9   7       1900.86       1738.20        38.79 o                         
  -6   9   7       1131.70       1361.14        30.56 o                         
  -4   9   7       3716.96       3339.34        93.74 o                         
  -2   9   7       4985.24       5455.39       129.05 o                         
   0   9   7       1189.14       1560.45        40.18 o                         
   2   9   7       4993.60       5393.34       150.84 o                         
   4   9   7       3723.72       3508.83       115.40 o                         
   6   9   7       1134.94       1383.80        35.92 o                         
   8   9   7       1899.16       1705.94        61.92 o                         
  -9  10   7         79.84         23.60         1.21 o                         
  -7  10   7        381.40        358.78         9.21 o                         
  -5  10   7       2271.90       2190.94        52.25 o                         
  -3  10   7      12046.89       9768.42       248.95 o                         
  -1  10   7        690.08        684.62        16.76 o                         
   1  10   7        685.31        687.33        19.66 o                         
   3  10   7      12053.06      10314.78       344.63 o                         
   5  10   7       2275.53       2313.46        79.97 o                         
   7  10   7        382.60        361.85        10.94 o                         
   9  10   7         80.32         27.46         2.23 o                         
 -10  11   7        414.61        433.69        15.50 o                         
  -8  11   7        592.94        503.77        13.55 o                         
  -6  11   7       1537.71       1982.02        50.98 o                         
  -4  11   7       6437.58       5567.84       243.60 o                         
  -2  11   7       3136.25       4139.26       105.83 o                         
   0  11   7       9857.35      10687.32       378.26 o                         
   2  11   7       3133.34       3990.09       102.14 o                         
   4  11   7       6437.27       5799.81       194.38 o                         
   6  11   7       1539.53       2112.69       103.90 o                         
   8  11   7        595.08        532.61        13.37 o                         
  10  11   7        415.98        408.80        11.61 o                         
 -11  12   7       2596.01       2671.93        63.54 o                         
  -9  12   7        188.18        291.36        21.64 o                         
  -7  12   7        340.69        357.61         9.68 o                         
  -5  12   7        195.67        163.29         6.66 o                         
  -3  12   7       4934.95       5533.27       130.88 o                         
  -1  12   7       1739.48       2068.67        68.55 o                         
   1  12   7       1740.64       1994.29        60.21 o                         
   3  12   7       4935.12       5658.20       133.77 o                         
   5  12   7        196.11        165.96         5.46 o                         
   7  12   7        343.06        362.51        10.93 o                         
   9  12   7        188.03        291.16         9.22 o                         
  11  12   7       2591.20       2632.52        74.29 o                         
 -12  13   7       1413.32       1344.61        32.57 o                         
 -10  13   7        743.07        796.06        20.98 o                         
  -8  13   7        725.87        734.98        21.15 o                         
  -6  13   7        925.10        995.91        25.86 o                         
  -4  13   7        879.88        747.47        18.13 o                         
  -2  13   7       1429.15       1435.68        34.34 o                         
   0  13   7        215.02        267.16         6.94 o                         
   2  13   7       1428.82       1453.57        48.63 o                         
   4  13   7        877.59        758.20        35.58 o                         
   6  13   7        927.32        992.19        26.38 o                         
   8  13   7        728.81        740.59        20.14 o                         
  10  13   7        739.12        805.79        23.13 o                         
  12  13   7       1414.00       1397.28        33.91 o                         
 -13  14   7       1276.98       1385.13        36.38 o                         
 -11  14   7        551.01        753.85        21.76 o                         
  -9  14   7        401.01        318.73        12.98 o                         
  -7  14   7        783.83        835.19        21.86 o                         
  -5  14   7         73.75        124.82         3.61 o                         
  -3  14   7        275.26        435.90        12.94 o                         
  -1  14   7       1002.08       1066.97        32.08 o                         
   1  14   7       1001.05       1061.60        28.07 o                         
   3  14   7        274.80        417.83        13.45 o                         
   5  14   7         74.23        130.53         5.12 o                         
   7  14   7        782.95        827.91        22.28 o                         
   9  14   7        400.63        324.50         8.97 o                         
  11  14   7        551.40        791.53        32.60 o                         
  13  14   7       1278.30       1405.13        40.39 o                         
 -14  15   7        267.47        479.57        14.70 o                         
 -12  15   7        680.20        868.12        28.75 o                         
 -10  15   7         59.42         94.75         3.50 o                         
  -8  15   7         28.47         23.05         1.68 o                         
  -6  15   7         42.63         39.07         2.66 o                         
  -4  15   7        379.23        434.68        13.31 o                         
  -2  15   7        218.74        227.42         7.17 o                         
   0  15   7       2086.67       1837.86       101.05 o                         
   2  15   7        218.53        234.45         9.42 o                         
   4  15   7        381.61        450.12        13.82 o                         
   6  15   7         41.78         40.96         3.72 o                         
   8  15   7         28.70         21.12         2.11 o                         
  10  15   7         59.24         94.91         4.01 o                         
  12  15   7        680.13        837.48        20.59 o                         
  14  15   7        266.97        491.96        13.29 o                         
 -15  16   7        545.31        538.88        13.73 o                         
 -13  16   7        697.76        896.54        25.85 o                         
 -11  16   7        447.13        688.55        20.48 o                         
  -9  16   7       2507.00       2563.55        81.69 o                         
  -7  16   7        145.03         73.41         4.55 o                         
  -5  16   7        142.03        126.26         4.39 o                         
  -3  16   7        986.59        889.67        28.61 o                         
  -1  16   7        246.55        313.83         8.67 o                         
   1  16   7        244.74        333.59        11.49 o                         
   3  16   7        988.65        903.33        29.52 o                         
   5  16   7        142.15        127.08         4.67 o                         
   7  16   7        146.18         77.59         3.30 o                         
   9  16   7       2505.55       2727.29       288.96 o                         
  11  16   7        447.36        739.19        25.17 o                         
  13  16   7        698.13        944.19        25.11 o                         
  15  16   7        546.09        571.06        20.53 o                         
 -16  17   7        219.81        280.54         8.53 o                         
 -14  17   7        147.39        223.98         7.06 o                         
 -12  17   7        222.55        217.72         7.72 o                         
 -10  17   7        651.84        700.00        18.65 o                         
  -8  17   7       2114.06       1752.42        49.70 o                         
  -6  17   7       1218.16       1498.55        35.97 o                         
  -4  17   7        177.90        249.48         7.68 o                         
  -2  17   7        471.39        496.18        13.01 o                         
   0  17   7         32.51         26.73         2.86 o                         
   2  17   7        471.66        497.32        16.83 o                         
   4  17   7        178.07        239.51         7.27 o                         
   6  17   7       1219.78       1438.17        40.97 o                         
   8  17   7       2112.04       1702.48        48.78 o                         
  10  17   7        650.07        711.10        19.21 o                         
  12  17   7        223.35        220.16         6.75 o                         
  14  17   7        147.83        265.64        13.32 o                         
  16  17   7        219.29        277.53         8.93 o                         
 -17  18   7        184.04        159.68         6.18 o                         
 -15  18   7        294.93        280.99        11.16 o                         
 -13  18   7         57.56         48.18         3.39 o                         
 -11  18   7         27.06         35.50         3.00 o                         
  -9  18   7        148.85        104.17         3.70 o                         
  -7  18   7        851.89        848.45        22.44 o                         
  -5  18   7        162.78        194.53         5.41 o                         
  -3  18   7        742.33        709.37        21.69 o                         
  -1  18   7        542.63        381.64        13.21 o                         
   1  18   7        543.89        403.94        15.99 o                         
   3  18   7        742.96        660.69        19.70 o                         
   5  18   7        162.45        198.06         6.36 o                         
   7  18   7        852.48        808.47        24.04 o                         
   9  18   7        149.20        102.33         4.24 o                         
  11  18   7         26.90         32.00         2.85 o                         
  13  18   7         57.65         47.38         2.75 o                         
  15  18   7        295.43        291.20         8.62 o                         
  17  18   7        184.33        158.72         5.53 o                         
 -16  19   7        299.38        315.92        10.46 o                         
 -14  19   7         39.84         78.48         3.83 o                         
 -12  19   7          9.66          9.63         2.04 o                         
 -10  19   7         51.12         21.07         1.93 o                         
  -8  19   7        462.43        393.90        10.36 o                         
  -6  19   7         21.57          5.47         1.44 o                         
  -4  19   7       2089.21       2293.90        59.19 o                         
  -2  19   7        310.78        277.88         8.90 o                         
   0  19   7       4545.56       4674.69       164.67 o                         
   2  19   7        310.18        290.10        10.64 o                         
   4  19   7       2088.69       2242.07        93.41 o                         
   6  19   7         21.56          5.22         1.35 o                         
   8  19   7        463.24        386.34        11.84 o                         
  10  19   7         50.46         19.48         2.03 o                         
  12  19   7          9.79          7.83         1.36 o                         
  14  19   7         39.64         72.54         3.51 o                         
  16  19   7        299.90        321.43         9.48 o                         
 -15  20   7         83.54         94.77         4.33 o                         
 -13  20   7          1.32          4.81         2.18 o                         
 -11  20   7         26.76         59.53         3.74 o                         
  -9  20   7         12.46         31.03         2.39 o                         
  -7  20   7         52.93         92.37         6.91 o                         
  -5  20   7          6.80         20.59         2.07 o                         
  -3  20   7        659.01        817.03        31.58 o                         
  -1  20   7        247.77        321.91        11.86 o                         
   1  20   7        247.82        308.95        19.65 o                         
   3  20   7        658.43        806.98        26.24 o                         
   5  20   7          6.64         18.81         1.76 o                         
   7  20   7         52.82         91.40         3.84 o                         
   9  20   7         12.60         34.40         2.39 o                         
  11  20   7         26.63         55.93         2.95 o                         
  13  20   7          1.39          2.20         2.20 o                         
  15  20   7         83.98         90.04         3.77 o                         
 -14  21   7         44.45         29.39         4.69 o                         
 -12  21   7        103.14        108.72         5.71 o                         
 -10  21   7         14.19          4.27         2.26 o                         
  -8  21   7        136.68         94.47         4.16 o                         
  -6  21   7        193.84        198.71         7.47 o                         
  -4  21   7        608.59        772.70        28.76 o                         
  -2  21   7        125.31        143.93         6.52 o                         
   0  21   7         99.05        114.42         6.60 o                         
   2  21   7        124.01        145.18         5.08 o                         
   4  21   7        607.77        746.04        20.46 o                         
   6  21   7        194.11        187.17         5.83 o                         
   8  21   7        136.67         94.56         6.07 o                         
  10  21   7         13.99          3.95         1.43 o                         
  12  21   7        103.51        107.00         6.91 o                         
  14  21   7         44.43         28.14         3.22 o                         
 -11  22   7         36.85         22.20         2.93 o                         
  -9  22   7        113.58        107.32         6.48 o                         
  -7  22   7         51.91         36.68         4.99 o                         
  -5  22   7         91.81         54.77         3.84 o                         
  -3  22   7        128.53        147.54         6.89 o                         
  -1  22   7        332.38        254.73        15.58 o                         
   1  22   7        332.64        259.40         8.41 o                         
   3  22   7        127.62        164.28         7.09 o                         
   5  22   7         92.11         55.78         2.98 o                         
   7  22   7         52.59         38.45         4.27 o                         
   9  22   7        113.09        101.71         3.92 o                         
  11  22   7         36.73         20.93         2.06 o                         
 -10  23   7        153.69        150.00        21.85 o                         
  -8  23   7         22.30         32.74         4.24 o                         
  -6  23   7         41.82         53.47         5.04 o                         
  -4  23   7          3.85         -0.34         4.40 o                         
  -2  23   7        178.14        251.43        11.98 o                         
   0  23   7          0.08          0.93         3.77 o                         
   2  23   7        177.95        253.01        12.34 o                         
   4  23   7          3.77          5.84         1.84 o                         
   6  23   7         42.27         63.75         5.25 o                         
   8  23   7         22.38         36.24         2.63 o                         
  10  23   7        153.89        130.50         7.95 o                         
  -7  24   7        176.19        174.28         9.22 o                         
  -5  24   7         25.89          5.62         3.70 o                         
  -3  24   7         65.15         55.10         7.90 o                         
  -1  24   7         93.41        102.77         7.19 o                         
   1  24   7         93.45         92.78         6.10 o                         
   3  24   7         65.34         54.21         7.89 o                         
   5  24   7         26.00          5.59         2.14 o                         
   7  24   7        176.58        187.86         8.90 o                         
  -4  25   7        144.08        133.69        10.02 o                         
  -2  25   7         86.79        138.61         9.97 o                         
   0  25   7         55.11         28.15         3.76 o                         
   2  25   7         86.93        146.36        19.83 o                         
   0   0   8      10140.16       2021.98        89.94 o                         
   1   1   8       9604.37       3847.43       107.71 o                         
   0   2   8       5524.11       7243.39       184.63 o                         
   2   2   8        268.94       1710.76        40.68 o                         
  -1   3   8        609.22        454.51        12.01 o                         
   1   3   8        610.47        439.27        11.60 o                         
   3   3   8        900.72          9.99         1.35 o                         
  -2   4   8      16537.93      21927.79       483.55 o                         
   0   4   8        747.59        853.11        22.12 o                         
   2   4   8      16560.84      22120.33       487.69 o                         
   4   4   8      24061.64      20500.97       521.97 o                         
  -3   5   8      18802.67      18160.97       400.32 o                         
  -1   5   8       9076.62       9175.16       216.55 o                         
   1   5   8       9091.73       9091.61       231.67 o                         
   3   5   8      18807.21      17926.80       395.29 o                         
   5   5   8        559.28        916.98        20.54 o                         
  -4   6   8       1495.40       1905.89        42.32 o                         
  -2   6   8       1258.50       1742.30        44.76 o                         
   0   6   8        298.77         25.83         1.44 o                         
   2   6   8       1257.36       1724.79        40.93 o                         
   4   6   8       1492.70       1906.83        45.27 o                         
   6   6   8       3810.50       2885.90        64.01 o                         
  -5   7   8       7095.44       7287.59       160.79 o                         
  -3   7   8       3276.09       4039.76        89.37 o                         
  -1   7   8       1525.96       2280.39        50.60 o                         
   1   7   8       1525.55       2247.96        49.86 o                         
   3   7   8       3272.53       4179.72       106.73 o                         
   5   7   8       7095.58       7673.41       169.48 o                         
   7   7   8      14900.14      17728.82       390.44 o                         
  -6   8   8       4387.16       3369.37        74.66 o                         
  -4   8   8        998.44        706.39        18.01 o                         
  -2   8   8      20310.28      19133.70       398.03 o                         
   0   8   8       5991.08       5466.44       120.60 o                         
   2   8   8      20305.37      19216.97       453.15 o                         
   4   8   8        997.80        747.45        25.40 o                         
   6   8   8       4386.68       3383.42        74.94 o                         
   8   8   8       2409.69       3073.29        72.86 o                         
  -7   9   8       1582.25       1512.99        33.78 o                         
  -5   9   8       2380.49       1810.72        46.74 o                         
  -3   9   8        574.50        643.66        15.89 o                         
  -1   9   8       1036.75       1253.61        30.58 o                         
   1   9   8       1037.19       1214.23        27.14 o                         
   3   9   8        573.64        676.67        18.40 o                         
   5   9   8       2386.85       1871.32        70.08 o                         
   7   9   8       1582.86       1560.97        40.20 o                         
   9   9   8       1007.77       1752.53        41.81 o                         
  -8  10   8       1010.21        999.02        22.59 o                         
  -6  10   8       1295.79       1464.89        45.83 o                         
  -4  10   8       8981.49      10502.00       247.82 o                         
  -2  10   8      17134.86      17928.81       457.03 o                         
   0  10   8         42.53          6.76         1.12 o                         
   2  10   8      17130.59      18876.96       884.59 o                         
   4  10   8       8965.42      10699.57       468.80 o                         
   6  10   8       1293.02       1514.20        47.94 o                         
   8  10   8       1010.85        932.06        42.12 o                         
  10  10   8        137.09        174.27         5.36 o                         
  -9  11   8        992.68       1091.19        36.43 o                         
  -7  11   8         79.37         85.26         5.35 o                         
  -5  11   8       4397.44       4097.36       113.14 o                         
  -3  11   8       1388.63       1299.64        33.84 o                         
  -1  11   8       1674.30       1409.61        39.39 o                         
   1  11   8       1674.20       1321.67        52.82 o                         
   3  11   8       1385.92       1337.05        49.05 o                         
   5  11   8       4396.72       4349.20       121.91 o                         
   7  11   8         79.32         88.33         3.17 o                         
   9  11   8        990.09       1119.61        27.16 o                         
  11  11   8        235.85        363.98        11.61 o                         
 -10  12   8       1194.73       1089.48        28.92 o                         
  -8  12   8        689.88        711.20        20.71 o                         
  -6  12   8        180.67        121.17         3.61 o                         
  -4  12   8       1640.18       1463.08        34.99 o                         
  -2  12   8       3854.83       3791.73        89.82 o                         
   0  12   8        492.21        567.75        21.88 o                         
   2  12   8       3857.44       3861.15       137.68 o                         
   4  12   8       1639.62       1511.07        47.84 o                         
   6  12   8        182.02        121.32         4.32 o                         
   8  12   8        687.74        690.41        30.78 o                         
  10  12   8       1197.27       1127.54        29.70 o                         
  12  12   8         37.40         67.92         3.34 o                         
 -11  13   8        780.06        621.30        16.69 o                         
  -9  13   8       3422.47       3611.20       101.40 o                         
  -7  13   8       1727.18       2020.28        56.89 o                         
  -5  13   8        955.51        972.50        25.01 o                         
  -3  13   8        133.99        188.70         6.28 o                         
  -1  13   8        821.60        795.04        20.78 o                         
   1  13   8        821.32        754.71        22.12 o                         
   3  13   8        133.49        192.81         6.84 o                         
   5  13   8        957.15       1008.77        32.99 o                         
   7  13   8       1726.29       2053.17        53.33 o                         
   9  13   8       3425.33       3486.41        89.62 o                         
  11  13   8        783.07        616.88        18.43 o                         
  13  13   8       1225.32       1184.24        28.84 o                         
 -12  14   8       3566.09       3665.16       102.93 o                         
 -10  14   8        316.27        381.31        11.45 o                         
  -8  14   8        290.64        375.96        11.19 o                         
  -6  14   8       1055.22        763.47        18.55 o                         
  -4  14   8        967.23        998.52        34.28 o                         
  -2  14   8        575.12        424.08        10.60 o                         
   0  14   8         43.24         66.24         4.30 o                         
   2  14   8        574.83        435.55        23.25 o                         
   4  14   8        970.34        963.07        27.87 o                         
   6  14   8       1057.17        792.07        23.75 o                         
   8  14   8        289.46        362.16        10.23 o                         
  10  14   8        315.26        362.14        10.84 o                         
  12  14   8       3569.84       3665.91        94.34 o                         
  14  14   8       2732.74       3044.96       119.54 o                         
 -13  15   8       2632.28       2690.44        76.51 o                         
 -11  15   8       1623.31       1690.79        71.73 o                         
  -9  15   8        160.51        279.32         8.97 o                         
  -7  15   8        780.74        718.11        18.95 o                         
  -5  15   8        545.58        636.38        17.20 o                         
  -3  15   8       1171.44       1135.94        28.45 o                         
  -1  15   8        456.46        546.05        12.65 o                         
   1  15   8        453.87        550.62        16.52 o                         
   3  15   8       1173.61       1105.68        31.97 o                         
   5  15   8        546.64        661.95        24.76 o                         
   7  15   8        782.04        713.04        21.50 o                         
   9  15   8        159.91        283.25         8.88 o                         
  11  15   8       1622.19       1739.80        42.01 o                         
  13  15   8       2629.40       2624.30        69.47 o                         
  15  15   8        363.24        325.33         9.52 o                         
 -14  16   8        460.43        569.79        15.88 o                         
 -12  16   8       2109.23       1925.91        50.18 o                         
 -10  16   8         55.46         61.76         3.00 o                         
  -8  16   8        173.56        158.85         7.24 o                         
  -6  16   8         35.65         20.76         1.94 o                         
  -4  16   8        858.87        970.56        35.69 o                         
  -2  16   8        315.45        271.24         7.09 o                         
   0  16   8          0.10          0.34         1.80 o                         
   2  16   8        314.65        270.92        11.38 o                         
   4  16   8        860.15        927.61        34.47 o                         
   6  16   8         34.79         19.11         1.81 o                         
   8  16   8        173.11        161.60         6.26 o                         
  10  16   8         54.60         56.35         3.00 o                         
  12  16   8       2108.54       2027.43        52.27 o                         
  14  16   8        460.22        553.40        15.20 o                         
  16  16   8          6.70         21.97         2.39 o                         
 -15  17   8        162.86        247.55         7.05 o                         
 -13  17   8        151.67        201.55         6.61 o                         
 -11  17   8        322.36        449.27        12.34 o                         
  -9  17   8        203.66        186.32         7.13 o                         
  -7  17   8       1266.46       1425.08        37.05 o                         
  -5  17   8        747.34        673.92        16.59 o                         
  -3  17   8        114.81         90.01         3.35 o                         
  -1  17   8         64.01         56.81         2.77 o                         
   1  17   8         64.10         64.77         5.66 o                         
   3  17   8        114.57         98.50         5.58 o                         
   5  17   8        747.24        632.06        17.19 o                         
   7  17   8       1266.92       1475.97        47.12 o                         
   9  17   8        203.99        181.27         8.61 o                         
  11  17   8        322.65        459.59        16.15 o                         
  13  17   8        152.10        200.51         7.97 o                         
  15  17   8        162.05        245.06         8.88 o                         
  17  17   8        385.55        361.36        10.56 o                         
 -16  18   8        196.94        122.13         5.28 o                         
 -14  18   8         99.16        138.10         4.60 o                         
 -12  18   8        370.70        356.50         9.78 o                         
 -10  18   8        848.13        851.55        25.38 o                         
  -8  18   8        170.77        248.34         6.77 o                         
  -6  18   8        348.10        453.66        12.46 o                         
  -4  18   8       1092.79       1114.92        29.30 o                         
  -2  18   8        750.15        779.38        23.60 o                         
   0  18   8          0.53          2.48         1.76 o                         
   2  18   8        749.18        808.91        23.72 o                         
   4  18   8       1092.11       1068.11        31.05 o                         
   6  18   8        349.62        460.74        14.37 o                         
   8  18   8        170.69        243.39         8.34 o                         
  10  18   8        848.79        860.52        28.64 o                         
  12  18   8        371.67        348.06        10.97 o                         
  14  18   8         98.82        143.42         5.78 o                         
  16  18   8        197.17        122.16         4.51 o                         
 -15  19   8         11.90         22.94         2.60 o                         
 -13  19   8          5.57         11.75         3.69 o                         
 -11  19   8        192.86        285.83         8.90 o                         
  -9  19   8        298.01        287.35         8.00 o                         
  -7  19   8        417.94        408.48        11.36 o                         
  -5  19   8        153.88        190.68         5.44 o                         
  -3  19   8       1231.36       1351.29        32.59 o                         
  -1  19   8       1508.59       1585.17        41.23 o                         
   1  19   8       1508.26       1645.11        47.00 o                         
   3  19   8       1231.57       1275.68        42.48 o                         
   5  19   8        153.87        193.02         8.11 o                         
   7  19   8        418.74        413.01        12.65 o                         
   9  19   8        298.66        273.12         8.30 o                         
  11  19   8        192.71        283.29         9.81 o                         
  13  19   8          5.65          7.97         1.54 o                         
  15  19   8         11.99         21.31         3.47 o                         
 -14  20   8        171.85        203.97         7.94 o                         
 -12  20   8         36.98         36.89         2.91 o                         
 -10  20   8        188.34        181.14         5.73 o                         
  -8  20   8        268.10        292.28        12.88 o                         
  -6  20   8        139.80         91.34         4.26 o                         
  -4  20   8        374.18        480.80        16.20 o                         
  -2  20   8         50.50         26.39         2.35 o                         
   0  20   8        112.35        129.31         6.81 o                         
   2  20   8         50.47         28.24         2.49 o                         
   4  20   8        374.58        499.81        21.09 o                         
   6  20   8        139.84         93.84         3.84 o                         
   8  20   8        267.93        286.07         9.68 o                         
  10  20   8        187.32        170.86         7.42 o                         
  12  20   8         36.80         36.07         2.49 o                         
  14  20   8        171.49        210.09         7.34 o                         
 -13  21   8         25.07         26.26         3.06 o                         
 -11  21   8        254.94        220.45         8.44 o                         
  -9  21   8         32.79         38.61         3.13 o                         
  -7  21   8        134.30        105.07         5.47 o                         
  -5  21   8        440.13        529.64        14.58 o                         
  -3  21   8          1.45          6.78         2.56 o                         
  -1  21   8         43.94         32.53         3.35 o                         
   1  21   8         43.65         31.85         2.77 o                         
   3  21   8          1.48          7.10         2.01 o                         
   5  21   8        440.23        527.11        14.95 o                         
   7  21   8        134.34        100.09         4.17 o                         
   9  21   8         32.78         35.58         2.93 o                         
  11  21   8        255.00        219.37         7.46 o                         
  13  21   8         25.24         26.75         2.74 o                         
 -12  22   8          3.66         -7.31        15.26 o                         
 -10  22   8          8.45         12.37         2.79 o                         
  -8  22   8        149.70        185.16         8.17 o                         
  -6  22   8        389.46        475.03        14.91 o                         
  -4  22   8        325.04        295.10        16.15 o                         
  -2  22   8         13.47         49.26         4.04 o                         
   0  22   8        202.92        222.78        13.70 o                         
   2  22   8         13.51         57.99         6.20 o                         
   4  22   8        324.66        286.64         8.14 o                         
   6  22   8        388.88        448.62        17.62 o                         
   8  22   8        149.72        192.57        10.04 o                         
  10  22   8          8.52          8.92         1.68 o                         
  12  22   8          3.59          7.10         2.57 o                         
  -9  23   8          7.47          7.56         3.57 o                         
  -7  23   8         78.55         94.56         6.56 o                         
  -5  23   8        214.21        261.54        35.46 o                         
  -3  23   8         29.20         39.09         6.86 o                         
  -1  23   8          6.47          5.05         2.32 o                         
   1  23   8          6.46          5.57         1.67 o                         
   3  23   8         29.44         32.66         3.28 o                         
   5  23   8        213.75        216.29         8.27 o                         
   7  23   8         78.54         91.51         8.48 o                         
   9  23   8          7.44          3.01         1.88 o                         
  -6  24   8         24.40         14.66         5.02 o                         
  -4  24   8        141.28        140.37        10.78 o                         
  -2  24   8         89.49        114.16         8.91 o                         
   0  24   8         34.02         50.50         5.02 o                         
   2  24   8         89.38        120.37         8.40 o                         
   4  24   8        141.74        138.78         7.69 o                         
   6  24   8         24.50         17.18         2.42 o                         
  -1  25   8         22.22          4.28         2.37 o                         
   1  25   8         22.30          6.44         2.44 o                         
   0   1   9       3008.67       3375.90       105.82 o                         
  -1   2   9        350.63       1068.57        30.35 o                         
   1   2   9        349.03       1047.18        23.46 o                         
  -2   3   9        689.88        319.98         7.97 o                         
   0   3   9       7164.48       6472.62       152.94 o                         
   2   3   9        688.00        322.87         7.52 o                         
  -3   4   9       8763.45       9964.51       219.92 o                         
  -1   4   9       1838.51       2523.46        59.90 o                         
   1   4   9       1848.44       2481.69        58.88 o                         
   3   4   9       8751.47       9834.27       250.73 o                         
  -4   5   9      15893.06      15269.23       336.52 o                         
  -2   5   9       1976.10       1687.20        40.17 o                         
   0   5   9       4438.52       5148.01       113.72 o                         
   2   5   9       1976.83       1672.52        39.78 o                         
   4   5   9      15884.06      15262.46       336.42 o                         
  -5   6   9       1064.93       1123.64        25.13 o                         
  -3   6   9       2519.26       2102.30        53.98 o                         
  -1   6   9      12344.56      14296.45       315.23 o                         
   1   6   9      12340.61      13934.26       307.31 o                         
   3   6   9       2517.34       2079.53        67.42 o                         
   5   6   9       1060.89       1116.34        26.68 o                         
  -6   7   9       4578.73       5025.61       111.00 o                         
  -4   7   9      21070.46      21208.29       440.21 o                         
  -2   7   9      13717.03      15113.46       333.27 o                         
   0   7   9       2801.99       3111.53        68.91 o                         
   2   7   9      13701.30      15053.50       331.66 o                         
   4   7   9      21080.84      20583.44       523.84 o                         
   6   7   9       4583.11       5085.90       112.14 o                         
  -7   8   9        936.78        673.00        19.60 o                         
  -5   8   9        114.99        161.22         4.24 o                         
  -3   8   9        493.67        346.65         8.06 o                         
  -1   8   9      16152.28      15437.44       340.40 o                         
   1   8   9      16146.89      15205.48       358.63 o                         
   3   8   9        487.89        346.81         8.61 o                         
   5   8   9        114.24        165.46         4.56 o                         
   7   8   9        938.89        682.45        19.53 o                         
  -8   9   9        131.53         70.35         2.10 o                         
  -6   9   9        748.91        826.09        21.93 o                         
  -4   9   9      13095.71      13256.11       312.60 o                         
  -2   9   9       6755.48       6850.47       170.17 o                         
   0   9   9      19258.97      24329.74       536.57 o                         
   2   9   9       6772.18       6607.58       156.22 o                         
   4   9   9      13092.97      13924.78       328.00 o                         
   6   9   9        752.87        845.76        22.06 o                         
   8   9   9        131.85         74.89         2.88 o                         
  -9  10   9       1000.51        779.33        20.49 o                         
  -7  10   9        191.20        247.10         7.10 o                         
  -5  10   9       3989.01       4432.14       104.94 o                         
  -3  10   9       9227.56       9981.30       312.48 o                         
  -1  10   9        466.43        473.98        11.85 o                         
   1  10   9        465.31        461.01        12.24 o                         
   3  10   9       9223.14      10160.87       333.49 o                         
   5  10   9       3998.70       4790.19       173.09 o                         
   7  10   9        192.49        260.07         8.80 o                         
   9  10   9        999.65        814.91        18.52 o                         
 -10  11   9        672.23        658.79        15.30 o                         
  -8  11   9       1527.83       1219.53        29.49 o                         
  -6  11   9       1350.39       1148.10        42.90 o                         
  -4  11   9       2206.78       1896.59        49.01 o                         
  -2  11   9       6984.09       6500.69       182.96 o                         
   0  11   9       3267.87       2822.22        62.63 o                         
   2  11   9       6979.56       6945.73       177.02 o                         
   4  11   9       2206.08       1958.73        46.64 o                         
   6  11   9       1349.06       1155.29        34.52 o                         
   8  11   9       1527.50       1223.92        39.35 o                         
  10  11   9        673.80        661.87        16.45 o                         
 -11  12   9        304.91        285.55         8.04 o                         
  -9  12   9         22.94         47.23         2.58 o                         
  -7  12   9        172.80        177.00         5.52 o                         
  -5  12   9        173.17         77.25         3.67 o                         
  -3  12   9       2635.33       2647.23        68.11 o                         
  -1  12   9        750.94       1097.14        34.84 o                         
   1  12   9        749.83       1079.06        57.41 o                         
   3  12   9       2641.47       2756.93        77.42 o                         
   5  12   9        173.16         89.74         3.30 o                         
   7  12   9        171.43        178.99         5.58 o                         
   9  12   9         22.92         51.05         2.20 o                         
  11  12   9        305.44        301.43        12.39 o                         
 -12  13   9       1883.97       1974.56        48.32 o                         
 -10  13   9        248.92        194.78         8.05 o                         
  -8  13   9       1364.07       1743.22        45.02 o                         
  -6  13   9       2823.17       3019.26        71.64 o                         
  -4  13   9       1070.16       1255.96        32.60 o                         
  -2  13   9        211.16        150.39         5.45 o                         
   0  13   9        272.39        347.55        11.83 o                         
   2  13   9        210.64        141.51         4.64 o                         
   4  13   9       1068.93       1290.68        33.76 o                         
   6  13   9       2821.44       2834.00        72.74 o                         
   8  13   9       1362.98       1747.25        41.78 o                         
  10  13   9        251.47        202.56         7.77 o                         
  12  13   9       1883.80       1880.07        53.44 o                         
 -13  14   9       1769.20       1533.07        56.63 o                         
 -11  14   9       1283.89        976.62        26.86 o                         
  -9  14   9        318.64        273.84         8.52 o                         
  -7  14   9        510.16        429.45        12.68 o                         
  -5  14   9       2788.36       2742.31        72.01 o                         
  -3  14   9        412.50        332.72         9.33 o                         
  -1  14   9        726.89        982.78        22.28 o                         
   1  14   9        728.43        945.24        28.01 o                         
   3  14   9        413.90        313.86         9.15 o                         
   5  14   9       2793.47       2803.90        72.43 o                         
   7  14   9        508.48        426.82        12.98 o                         
   9  14   9        319.98        268.76         9.87 o                         
  11  14   9       1281.77        942.23        25.14 o                         
  13  14   9       1768.17       1662.12        53.09 o                         
 -14  15   9        540.60        655.52        24.07 o                         
 -12  15   9       2354.78       2147.51        60.69 o                         
 -10  15   9       2261.33       2115.39        71.34 o                         
  -8  15   9        201.34        213.76         8.77 o                         
  -6  15   9       4049.90       4181.45       109.23 o                         
  -4  15   9       1180.15       1504.26        33.72 o                         
  -2  15   9         47.65         52.01         2.03 o                         
   0  15   9         75.24        105.34         4.02 o                         
   2  15   9         47.54         58.95         4.07 o                         
   4  15   9       1177.66       1543.76        44.32 o                         
   6  15   9       4054.53       4286.20       225.61 o                         
   8  15   9        201.81        214.40         8.23 o                         
  10  15   9       2262.15       2143.91        56.17 o                         
  12  15   9       2351.12       2196.06        53.62 o                         
  14  15   9        541.01        657.34        19.22 o                         
 -15  16   9        421.08        406.32        13.64 o                         
 -13  16   9        668.18        817.85        22.19 o                         
 -11  16   9       1044.77        976.90        25.91 o                         
  -9  16   9        112.99        129.14         4.19 o                         
  -7  16   9        982.14       1106.55        28.88 o                         
  -5  16   9        674.69        609.57        17.71 o                         
  -3  16   9       2120.28       2356.51        56.14 o                         
  -1  16   9        860.32        869.84        28.50 o                         
   1  16   9        859.23        812.66        26.62 o                         
   3  16   9       2124.31       2259.79        63.86 o                         
   5  16   9        674.60        598.45        18.13 o                         
   7  16   9        980.18       1047.40        30.64 o                         
   9  16   9        113.87        137.46         5.09 o                         
  11  16   9       1045.77        899.97        24.36 o                         
  13  16   9        667.86        769.55        19.21 o                         
  15  16   9        421.15        386.31        12.22 o                         
 -16  17   9        305.35        338.76        10.41 o                         
 -14  17   9        321.89        388.99        14.37 o                         
 -12  17   9        356.44        381.68        14.97 o                         
 -10  17   9        156.90        196.36         6.13 o                         
  -8  17   9       1801.33       1933.10        49.94 o                         
  -6  17   9        427.27        392.61        10.88 o                         
  -4  17   9       1887.22       1974.05        44.05 o                         
  -2  17   9        198.42        181.89         5.56 o                         
   0  17   9        133.90        226.47         8.89 o                         
   2  17   9        198.37        190.25         7.19 o                         
   4  17   9       1886.36       1957.40        55.82 o                         
   6  17   9        427.54        389.59        12.37 o                         
   8  17   9       1803.40       1942.50        50.85 o                         
  10  17   9        156.48        185.96         6.62 o                         
  12  17   9        356.48        376.76        16.53 o                         
  14  17   9        321.33        369.92        11.84 o                         
  16  17   9        305.50        350.39        11.29 o                         
 -17  18   9         61.01         65.43         3.96 o                         
 -15  18   9        213.37        175.80         7.56 o                         
 -13  18   9         93.63         47.46         2.46 o                         
 -11  18   9         49.05         86.92         4.90 o                         
  -9  18   9        307.69        334.43         8.84 o                         
  -7  18   9        121.47        161.29         4.78 o                         
  -5  18   9         23.17         16.04         2.41 o                         
  -3  18   9        824.41        760.21        20.43 o                         
  -1  18   9        444.06        500.25        17.73 o                         
   1  18   9        442.59        475.58        14.53 o                         
   3  18   9        825.32        800.85        26.33 o                         
   5  18   9         22.92         15.62         1.99 o                         
   7  18   9        122.49        165.87         5.92 o                         
   9  18   9        307.16        321.76        10.90 o                         
  11  18   9         49.32         95.06         6.73 o                         
  13  18   9         93.87         47.08         2.90 o                         
  15  18   9        213.62        195.27         7.89 o                         
  17  18   9         60.96         67.73         4.81 o                         
 -16  19   9         30.14         31.24         5.05 o                         
 -14  19   9         61.18         98.66         4.75 o                         
 -12  19   9         10.02         20.01         2.17 o                         
 -10  19   9        339.30        350.61        14.17 o                         
  -8  19   9        268.20        232.76         6.50 o                         
  -6  19   9        276.71        248.52         7.35 o                         
  -4  19   9         95.29        101.70         3.52 o                         
  -2  19   9        175.51        177.70         7.95 o                         
   0  19   9        310.15        365.52        13.18 o                         
   2  19   9        174.78        176.66         6.56 o                         
   4  19   9         95.84         99.91         6.50 o                         
   6  19   9        276.53        238.48         7.85 o                         
   8  19   9        268.07        233.24         7.53 o                         
  10  19   9        339.66        348.64        12.87 o                         
  12  19   9         10.09         18.87         2.06 o                         
  14  19   9         60.72         96.41         5.19 o                         
  16  19   9         29.86         35.39         4.26 o                         
 -13  20   9        177.41        195.35         7.87 o                         
 -11  20   9         43.47         36.85         2.86 o                         
  -9  20   9        445.54        555.58        15.60 o                         
  -7  20   9          2.22          2.57         1.79 o                         
  -5  20   9        163.16        110.03         4.60 o                         
  -3  20   9       1150.66       1163.16        39.91 o                         
  -1  20   9        172.63        132.45         6.11 o                         
   1  20   9        172.95        138.38         5.49 o                         
   3  20   9       1150.89       1121.05        36.60 o                         
   5  20   9        163.21        106.58         4.21 o                         
   7  20   9          2.25          1.43         1.38 o                         
   9  20   9        444.63        494.18        15.33 o                         
  11  20   9         43.36         35.29         2.59 o                         
  13  20   9        177.49        190.47         7.60 o                         
 -12  21   9         78.88        166.31         7.17 o                         
 -10  21   9        108.32         97.43         4.97 o                         
  -8  21   9         67.26         89.33         7.89 o                         
  -6  21   9         20.61         18.86         2.75 o                         
  -4  21   9        227.11        270.26         8.98 o                         
  -2  21   9        313.63        295.89        10.85 o                         
   0  21   9         34.37         66.89         3.78 o                         
   2  21   9        313.12        266.60        11.57 o                         
   4  21   9        227.57        268.67         9.22 o                         
   6  21   9         20.73         19.89         2.42 o                         
   8  21   9         67.28         78.54         5.71 o                         
  10  21   9        107.66         98.13         5.92 o                         
  12  21   9         79.08        170.39         6.26 o                         
 -11  22   9         23.03         34.52         4.30 o                         
  -9  22   9        147.24        105.94         6.56 o                         
  -7  22   9          0.57         12.30         2.69 o                         
  -5  22   9        447.93        506.23        15.59 o                         
  -3  22   9         78.39         85.20         4.23 o                         
  -1  22   9         45.26         65.23         3.96 o                         
   1  22   9         45.39         64.06         3.60 o                         
   3  22   9         78.46         79.42         3.86 o                         
   5  22   9        448.45        506.84        15.37 o                         
   7  22   9          0.60          9.98         1.93 o                         
   9  22   9        146.61        111.85         5.94 o                         
  11  22   9         23.37         37.23         3.04 o                         
  -8  23   9         10.99         15.05         3.67 o                         
  -6  23   9         35.56         37.04         5.41 o                         
  -4  23   9        425.04        419.57        17.83 o                         
  -2  23   9         36.64         55.13         4.51 o                         
   0  23   9        284.03        361.58        14.90 o                         
   2  23   9         36.71         54.38         3.90 o                         
   4  23   9        424.99        374.01        10.34 o                         
   6  23   9         35.51         32.61         2.68 o                         
   8  23   9         11.11         18.63         2.71 o                         
  -5  24   9         25.72         27.68         4.09 o                         
  -3  24   9         20.77          7.40         2.69 o                         
  -1  24   9        261.82        294.04        10.03 o                         
   1  24   9        262.14        298.62        17.81 o                         
   3  24   9         20.93          9.87         1.90 o                         
   5  24   9         25.57         24.50         3.01 o                         
   0   0  10      16348.47      15341.74       677.01 o                         
   1   1  10       2460.72       1810.53        43.12 o                         
   0   2  10       4074.36       7444.35       189.97 o                         
   2   2  10       2286.44       1906.99        49.07 o                         
  -1   3  10        800.85       1760.17        41.94 o                         
   1   3  10        801.16       1738.84        41.44 o                         
   3   3  10      10235.71      11024.66       243.37 o                         
  -2   4  10        448.42        507.18        11.63 o                         
   0   4  10        105.10         11.21         0.86 o                         
   2   4  10        445.22        508.51        13.47 o                         
   4   4  10      21309.66      20814.48       459.21 o                         
  -3   5  10       3178.62       3719.25        88.10 o                         
  -1   5  10      29349.63      30735.53       677.44 o                         
   1   5  10      29348.84      31616.69       745.34 o                         
   3   5  10       3165.35       3731.45        88.37 o                         
   5   5  10          6.27         19.47         1.05 o                         
  -4   6  10      23972.34      19215.49       452.98 o                         
  -2   6  10       7773.60       7370.23       173.80 o                         
   0   6  10        595.07        768.75        24.49 o                         
   2   6  10       7765.60       7026.05       154.91 o                         
   4   6  10      23983.04      19320.94       491.80 o                         
   6   6  10        852.86       1183.97        28.27 o                         
  -5   7  10       6538.93       7314.02       172.71 o                         
  -3   7  10       7155.10       7934.44       175.12 o                         
  -1   7  10      11596.20      13512.70       297.93 o                         
   1   7  10      11593.96      13520.78       298.39 o                         
   3   7  10       7143.87       7729.90       182.57 o                         
   5   7  10       6536.54       7464.70       190.43 o                         
   7   7  10        369.66        326.15        12.33 o                         
  -6   8  10       3514.53       3471.06        88.71 o                         
  -4   8  10       4839.35       5980.04       124.55 o                         
  -2   8  10        939.10       1174.34        26.29 o                         
   0   8  10       3714.21       2410.34        53.43 o                         
   2   8  10        937.06       1153.79        27.61 o                         
   4   8  10       4840.51       6051.43       142.86 o                         
   6   8  10       3517.75       3547.56        99.40 o                         
   8   8  10      12026.94      12261.01       270.58 o                         
  -7   9  10       1832.42       1460.98        48.10 o                         
  -5   9  10       1029.55        946.38        21.47 o                         
  -3   9  10      19966.99      19885.83       468.65 o                         
  -1   9  10       1980.53       2574.67        57.15 o                         
   1   9  10       1979.64       2573.56        61.09 o                         
   3   9  10      19940.27      19469.42       458.82 o                         
   5   9  10       1031.88       1004.12        26.06 o                         
   7   9  10       1831.50       1556.23        40.17 o                         
   9   9  10       3398.99       3552.99        90.97 o                         
  -8  10  10       4790.00       4554.18        95.01 o                         
  -6  10  10       6915.58       7095.45       181.17 o                         
  -4  10  10       5412.55       5823.94       137.96 o                         
  -2  10  10       5377.79       6613.42       221.43 o                         
   0  10  10          6.31         19.30         1.38 o                         
   2  10  10       5387.29       6337.63       149.91 o                         
   4  10  10       5418.35       6054.23       169.15 o                         
   6  10  10       6918.33       7404.87       174.79 o                         
   8  10  10       4780.94       4608.53       129.04 o                         
  10  10  10        760.53        665.58        15.29 o                         
  -9  11  10       2245.22       1962.27        50.57 o                         
  -7  11  10       1469.88       1611.05        38.67 o                         
  -5  11  10       1672.00       1728.52        41.47 o                         
  -3  11  10       4524.76       4688.03       147.21 o                         
  -1  11  10       4157.42       4694.91       141.61 o                         
   1  11  10       4156.53       4673.58       131.12 o                         
   3  11  10       4528.99       4581.29       116.97 o                         
   5  11  10       1675.11       1826.33        47.01 o                         
   7  11  10       1476.32       1695.95        47.92 o                         
   9  11  10       2242.27       2042.34        45.59 o                         
  11  11  10          0.32          2.19         1.02 o                         
 -10  12  10       1137.64       1291.85        41.91 o                         
  -8  12  10        286.49        417.89        14.57 o                         
  -6  12  10       2693.57       2425.22        57.96 o                         
  -4  12  10       1142.56        919.48        22.61 o                         
  -2  12  10        922.80        898.49        23.92 o                         
   0  12  10       1765.47       2096.86        53.56 o                         
   2  12  10        926.82        892.66        23.53 o                         
   4  12  10       1142.16        969.25        23.50 o                         
   6  12  10       2697.07       2569.78        61.14 o                         
   8  12  10        286.26        435.92        11.99 o                         
  10  12  10       1139.72       1316.53        31.78 o                         
  12  12  10        582.83        511.15        20.01 o                         
 -11  13  10        630.17        780.20        24.51 o                         
  -9  13  10        175.61        114.19         5.72 o                         
  -7  13  10        996.80        863.25        22.67 o                         
  -5  13  10        965.79        919.69        22.47 o                         
  -3  13  10       2850.04       2792.38        87.99 o                         
  -1  13  10        428.95        388.79        14.11 o                         
   1  13  10        425.74        364.57         9.99 o                         
   3  13  10       2847.84       2776.24        77.99 o                         
   5  13  10        964.37        881.35        21.58 o                         
   7  13  10        999.61        908.24        22.28 o                         
   9  13  10        175.66        115.49         3.78 o                         
  11  13  10        627.56        792.03        23.27 o                         
  13  13  10       2706.52       3036.79       110.46 o                         
 -12  14  10       2875.48       3215.10        97.73 o                         
 -10  14  10        324.34        340.50        11.42 o                         
  -8  14  10        221.72        346.52        12.31 o                         
  -6  14  10       1193.29       1452.73        37.64 o                         
  -4  14  10       1065.43       1007.98        24.45 o                         
  -2  14  10        624.55        697.72        17.19 o                         
   0  14  10        264.43        146.25         4.88 o                         
   2  14  10        626.49        668.33        16.72 o                         
   4  14  10       1070.14        985.76        26.22 o                         
   6  14  10       1188.87       1448.30        41.24 o                         
   8  14  10        222.19        352.33        10.95 o                         
  10  14  10        325.47        344.83        10.48 o                         
  12  14  10       2874.21       3056.02        86.36 o                         
  14  14  10        631.48        575.61        17.58 o                         
 -13  15  10       1450.71       1569.17        44.63 o                         
 -11  15  10        735.51        762.94        20.30 o                         
  -9  15  10        752.53        846.91        22.28 o                         
  -7  15  10        960.04       1104.59        35.22 o                         
  -5  15  10       1471.72       1383.04        39.14 o                         
  -3  15  10        172.23        161.60         5.09 o                         
  -1  15  10        227.65        251.42         6.69 o                         
   1  15  10        228.03        259.93         8.59 o                         
   3  15  10        171.98        166.29         7.15 o                         
   5  15  10       1468.88       1425.82        46.27 o                         
   7  15  10        960.37       1074.18        35.73 o                         
   9  15  10        752.20        839.31        21.14 o                         
  11  15  10        737.04        706.14        18.11 o                         
  13  15  10       1449.22       1538.08        61.63 o                         
  15  15  10         68.16         52.92         2.67 o                         
 -14  16  10          5.65          4.07         1.48 o                         
 -12  16  10          7.06          7.83         2.02 o                         
 -10  16  10        112.50         93.39         3.38 o                         
  -8  16  10        126.53         91.78         3.70 o                         
  -6  16  10        354.04        431.09        11.79 o                         
  -4  16  10       1530.56       1633.60        43.29 o                         
  -2  16  10       1222.00       1151.35        27.82 o                         
   0  16  10        247.51        132.68         4.66 o                         
   2  16  10       1221.07       1126.02        32.37 o                         
   4  16  10       1533.83       1581.07        45.37 o                         
   6  16  10        353.14        442.30        14.61 o                         
   8  16  10        127.04         91.77         3.37 o                         
  10  16  10        113.33         94.47         3.60 o                         
  12  16  10          6.85          7.71         1.40 o                         
  14  16  10          5.58          2.24         1.52 o                         
  16  16  10          7.39          2.73         2.20 o                         
 -15  17  10        344.33        398.37        13.65 o                         
 -13  17  10        221.56        150.59         5.25 o                         
 -11  17  10        202.93        290.48         9.14 o                         
  -9  17  10         13.83         19.86         1.78 o                         
  -7  17  10        476.16        466.45        11.75 o                         
  -5  17  10       1197.49       1083.51        24.54 o                         
  -3  17  10       1508.39       1274.99        38.75 o                         
  -1  17  10        546.29        546.83        16.42 o                         
   1  17  10        545.09        545.60        14.99 o                         
   3  17  10       1507.60       1315.77        42.20 o                         
   5  17  10       1195.71       1058.05        46.14 o                         
   7  17  10        476.51        466.08        15.25 o                         
   9  17  10         13.78         19.52         2.04 o                         
  11  17  10        203.72        286.67         9.53 o                         
  13  17  10        222.11        149.30         4.78 o                         
  15  17  10        344.33        391.82        20.16 o                         
  17  17  10          1.40          5.78         1.85 o                         
 -16  18  10         26.97         38.04         2.35 o                         
 -14  18  10         42.96         31.96         2.21 o                         
 -12  18  10        171.04        209.97         9.24 o                         
 -10  18  10        277.09        283.45         8.23 o                         
  -8  18  10        149.27        169.07         6.14 o                         
  -6  18  10        127.69        133.73         4.17 o                         
  -4  18  10        440.17        493.71        13.84 o                         
  -2  18  10        825.66        772.20        22.64 o                         
   0  18  10         73.69        102.41         5.64 o                         
   2  18  10        827.10        794.94        23.40 o                         
   4  18  10        438.43        498.67        20.00 o                         
   6  18  10        127.21        137.00         4.98 o                         
   8  18  10        149.60        172.07         8.23 o                         
  10  18  10        277.79        270.59        10.77 o                         
  12  18  10        171.42        211.47         9.76 o                         
  14  18  10         42.66         31.49         2.57 o                         
  16  18  10         27.15         38.77         2.90 o                         
 -15  19  10        145.57        161.93         5.96 o                         
 -13  19  10         44.76         44.12         2.80 o                         
 -11  19  10        129.88        125.71         6.02 o                         
  -9  19  10        218.43        177.33         9.20 o                         
  -7  19  10         33.02         45.86         3.44 o                         
  -5  19  10       1522.70       1829.29        58.02 o                         
  -3  19  10       1071.64        892.85        21.86 o                         
  -1  19  10        163.86        149.56         5.21 o                         
   1  19  10        162.16        147.93         6.60 o                         
   3  19  10       1074.06        874.17        33.11 o                         
   5  19  10       1524.00       1639.02        46.91 o                         
   7  19  10         33.26         40.86         2.97 o                         
   9  19  10        218.10        187.49         7.44 o                         
  11  19  10        130.18        130.65         5.21 o                         
  13  19  10         44.52         43.42         2.92 o                         
  15  19  10        145.40        172.06         7.44 o                         
 -14  20  10         38.17         41.11         4.86 o                         
 -12  20  10         25.27         22.63         2.32 o                         
 -10  20  10         11.45         12.70         2.06 o                         
  -8  20  10        671.49        787.75        23.20 o                         
  -6  20  10        102.13        127.83         7.44 o                         
  -4  20  10        146.76        155.85         7.04 o                         
  -2  20  10        124.45         78.62         6.99 o                         
   0  20  10        293.16        371.03        10.71 o                         
   2  20  10        124.75         76.37         4.62 o                         
   4  20  10        146.85        142.89         6.19 o                         
   6  20  10        101.66        128.16         4.78 o                         
   8  20  10        671.14        723.57        34.10 o                         
  10  20  10         11.43         14.56         2.19 o                         
  12  20  10         25.26         22.39         2.26 o                         
  14  20  10         38.16         40.56         4.31 o                         
 -11  21  10          6.03          6.88         2.63 o                         
  -9  21  10         82.15         34.98         2.87 o                         
  -7  21  10        287.49        180.27         7.06 o                         
  -5  21  10        346.38        428.47        13.34 o                         
  -3  21  10         26.53         50.85         2.99 o                         
  -1  21  10        364.79        244.09         8.36 o                         
   1  21  10        365.35        255.21         8.04 o                         
   3  21  10         26.27         44.86         3.37 o                         
   5  21  10        346.13        409.51        13.40 o                         
   7  21  10        287.55        181.99         7.48 o                         
   9  21  10         81.80         33.71         2.63 o                         
  11  21  10          6.08          4.50         1.73 o                         
 -10  22  10         69.24         79.34         5.70 o                         
  -8  22  10          9.79         31.04         4.49 o                         
  -6  22  10        182.02        175.34         8.21 o                         
  -4  22  10        209.37        181.10        10.05 o                         
  -2  22  10         46.18         52.21         3.01 o                         
   0  22  10        379.75        297.91         9.15 o                         
   2  22  10         46.47         45.47         3.38 o                         
   4  22  10        210.64        181.72         7.21 o                         
   6  22  10        181.65        164.68         7.32 o                         
   8  22  10          9.77         27.95         2.78 o                         
  10  22  10         69.24         84.71         9.16 o                         
  -7  23  10         30.14         29.00         3.66 o                         
  -5  23  10          5.76         10.95         2.72 o                         
  -3  23  10         19.83         27.39         3.51 o                         
  -1  23  10         15.04         13.28         2.50 o                         
   1  23  10         15.04         13.86         2.30 o                         
   3  23  10         19.93         21.95         2.08 o                         
   5  23  10          5.71          8.20         3.44 o                         
   7  23  10         30.21         25.16         2.51 o                         
  -4  24  10         23.37         34.21         3.57 o                         
  -2  24  10        135.65        150.44        15.07 o                         
   0  24  10        135.96        106.75         4.81 o                         
   2  24  10        135.87        133.37         7.14 o                         
   4  24  10         23.15         32.19         2.87 o                         
   0   1  11         50.17          6.80         0.88 o                         
  -1   2  11       2185.84       1665.41        37.18 o                         
   1   2  11       2186.94       1662.38        37.11 o                         
  -2   3  11      22277.62      24461.83       576.85 o                         
   0   3  11        171.65        115.53         3.08 o                         
   2   3  11      22287.30      24383.12       575.01 o                         
  -3   4  11       6733.35       7370.16       162.89 o                         
  -1   4  11       7088.03       7651.69       195.27 o                         
   1   4  11       7079.29       7633.64       180.28 o                         
   3   4  11       6733.22       7405.37       188.99 o                         
  -4   5  11        529.60        586.80        14.33 o                         
  -2   5  11      13932.05      14691.82       346.60 o                         
   0   5  11       1622.32       1807.22        43.08 o                         
   2   5  11      13932.19      14509.01       342.32 o                         
   4   5  11        525.51        573.60        14.03 o                         
  -5   6  11       1029.00        688.99        16.77 o                         
  -3   6  11       7642.35       7610.47       167.90 o                         
  -1   6  11      13084.97      12199.12       287.70 o                         
   1   6  11      13092.75      12431.28       293.27 o                         
   3   6  11       7638.02       7487.80       165.42 o                         
   5   6  11       1025.49        701.05        17.02 o                         
  -6   7  11        259.66        207.07        10.48 o                         
  -4   7  11       1022.97       1575.85        40.76 o                         
  -2   7  11        184.45        306.17         7.23 o                         
   0   7  11        742.93        365.95         8.53 o                         
   2   7  11        185.31        309.33         7.83 o                         
   4   7  11       1016.94       1543.94        34.46 o                         
   6   7  11        261.45        237.18        13.38 o                         
  -7   8  11       2126.99       1948.02        49.46 o                         
  -5   8  11       3643.21       3650.25        86.43 o                         
  -3   8  11       6737.58       7956.42       202.63 o                         
  -1   8  11       1536.04       1686.39        40.23 o                         
   1   8  11       1533.75       1710.70        38.12 o                         
   3   8  11       6733.53       7506.41       165.68 o                         
   5   8  11       3646.98       3601.44       144.26 o                         
   7   8  11       2124.12       1988.11        51.34 o                         
  -8   9  11        705.25       1042.75        25.17 o                         
  -6   9  11        141.84        145.24         5.15 o                         
  -4   9  11       1632.53       1490.68        35.63 o                         
  -2   9  11       4292.57       4113.96       127.73 o                         
   0   9  11          8.87          9.16         1.04 o                         
   2   9  11       4300.11       4022.58       145.28 o                         
   4   9  11       1628.29       1520.74        42.89 o                         
   6   9  11        142.85        149.06         6.38 o                         
   8   9  11        706.00       1019.51        24.54 o                         
  -9  10  11        423.53        316.71         7.77 o                         
  -7  10  11         35.39         50.14         1.83 o                         
  -5  10  11       6518.86       6410.33       151.78 o                         
  -3  10  11        502.58        510.39        17.70 o                         
  -1  10  11       3130.69       2966.28        70.33 o                         
   1  10  11       3125.22       2870.79        68.12 o                         
   3  10  11        505.76        508.15        11.64 o                         
   5  10  11       6519.18       6589.08       155.70 o                         
   7  10  11         34.97         45.87         2.86 o                         
   9  10  11        422.44        330.53        10.02 o                         
 -10  11  11       2130.59       2195.21        56.60 o                         
  -8  11  11       1889.08       1709.70        41.00 o                         
  -6  11  11       1334.48       1730.26        41.52 o                         
  -4  11  11       2628.97       2708.21        64.70 o                         
  -2  11  11        410.46        317.49         7.74 o                         
   0  11  11        394.70        346.34         9.68 o                         
   2  11  11        409.74        317.32         8.75 o                         
   4  11  11       2621.65       2655.04        63.10 o                         
   6  11  11       1335.75       1773.59        45.71 o                         
   8  11  11       1890.06       1825.23        43.58 o                         
  10  11  11       2132.91       2177.90        56.25 o                         
 -11  12  11        733.70        783.65        19.53 o                         
  -9  12  11        839.57        871.16        28.02 o                         
  -7  12  11       2725.47       2853.42        73.44 o                         
  -5  12  11       2824.60       2887.38        71.67 o                         
  -3  12  11       3561.09       3902.99       100.33 o                         
  -1  12  11        465.11        416.03        10.56 o                         
   1  12  11        466.28        442.65        13.37 o                         
   3  12  11       3562.68       3972.46       101.66 o                         
   5  12  11       2828.01       2826.24        67.08 o                         
   7  12  11       2725.57       2775.45        65.98 o                         
   9  12  11        840.37        841.12        20.51 o                         
  11  12  11        733.80        786.25        19.49 o                         
 -12  13  11       1668.27       1571.12        50.11 o                         
 -10  13  11        940.31       1031.69        32.98 o                         
  -8  13  11       2884.87       3200.42        90.56 o                         
  -6  13  11       2480.90       2684.73        64.08 o                         
  -4  13  11       1056.46        915.48        26.41 o                         
  -2  13  11        304.26        267.76         7.97 o                         
   0  13  11       1752.45       1700.16        42.83 o                         
   2  13  11        303.95        281.15         8.60 o                         
   4  13  11       1056.88        931.33        22.77 o                         
   6  13  11       2480.10       2921.19        95.83 o                         
   8  13  11       2885.00       3471.17        89.09 o                         
  10  13  11        939.59       1023.01        39.06 o                         
  12  13  11       1668.04       1630.07        76.45 o                         
 -13  14  11         62.63        101.85         5.43 o                         
 -11  14  11        112.65         84.18         3.82 o                         
  -9  14  11       2223.19       2486.65        64.14 o                         
  -7  14  11        297.23        260.02         8.32 o                         
  -5  14  11        537.46        454.15        12.47 o                         
  -3  14  11        257.18        369.82        11.62 o                         
  -1  14  11        737.10        750.27        18.56 o                         
   1  14  11        740.69        702.32        17.57 o                         
   3  14  11        256.73        345.29         9.20 o                         
   5  14  11        535.39        450.79        13.48 o                         
   7  14  11        297.04        242.16        12.17 o                         
   9  14  11       2223.68       2525.43        64.90 o                         
  11  14  11        112.59         81.43         4.34 o                         
  13  14  11         62.62         86.76         6.20 o                         
 -14  15  11         85.12         85.42         3.51 o                         
 -12  15  11        523.16        432.68        14.59 o                         
 -10  15  11        615.24        652.63        24.41 o                         
  -8  15  11        442.73        383.14        11.63 o                         
  -6  15  11       2098.27       2368.98        61.04 o                         
  -4  15  11       1556.26       1869.92        48.32 o                         
  -2  15  11       2030.93       1776.89        46.11 o                         
   0  15  11       2686.26       2279.37        64.72 o                         
   2  15  11       2032.19       1687.96        61.95 o                         
   4  15  11       1555.99       1817.07        47.47 o                         
   6  15  11       2095.43       2273.07        64.76 o                         
   8  15  11        441.47        388.11        10.41 o                         
  10  15  11        614.94        672.53        19.35 o                         
  12  15  11        522.42        462.38        15.30 o                         
  14  15  11         85.30         89.00         5.41 o                         
 -15  16  11        583.99        854.97        25.82 o                         
 -13  16  11        223.68        271.23         9.30 o                         
 -11  16  11        245.03        267.82         9.11 o                         
  -9  16  11        306.38        366.70        11.16 o                         
  -7  16  11         77.19         57.32         2.31 o                         
  -5  16  11        972.06        943.06        22.95 o                         
  -3  16  11        631.69        666.52        15.44 o                         
  -1  16  11        290.82        321.44        10.11 o                         
   1  16  11        291.36        315.84         9.88 o                         
   3  16  11        633.31        663.48        21.85 o                         
   5  16  11        971.25        953.52        28.21 o                         
   7  16  11         77.10         55.04         3.66 o                         
   9  16  11        307.85        371.03        12.60 o                         
  11  16  11        245.03        272.42         8.05 o                         
  13  16  11        223.28        275.72         8.72 o                         
  15  16  11        582.64        830.71        27.13 o                         
 -16  17  11          4.03          2.72         1.60 o                         
 -14  17  11        311.75        379.16        12.44 o                         
 -12  17  11         96.21         53.29         3.96 o                         
 -10  17  11         34.64         41.32         2.51 o                         
  -8  17  11        290.76        316.42         9.90 o                         
  -6  17  11        334.14        406.74         9.72 o                         
  -4  17  11       1123.38        964.63        25.43 o                         
  -2  17  11        694.34        558.49        16.70 o                         
   0  17  11        712.30        853.04        24.94 o                         
   2  17  11        693.82        576.29        17.40 o                         
   4  17  11       1120.36        961.32        28.17 o                         
   6  17  11        334.75        407.75        13.18 o                         
   8  17  11        290.88        314.78        10.07 o                         
  10  17  11         34.38         36.75         3.40 o                         
  12  17  11         96.10         50.23         2.52 o                         
  14  17  11        311.47        358.11        10.51 o                         
  16  17  11          4.03          2.98         1.46 o                         
 -15  18  11         71.96         47.10         2.64 o                         
 -13  18  11         66.09        103.70         3.86 o                         
 -11  18  11         47.62         58.24         2.73 o                         
  -9  18  11          3.48          1.01         1.87 o                         
  -7  18  11        115.52        137.98         4.65 o                         
  -5  18  11         85.98         75.40         3.54 o                         
  -3  18  11        836.59        689.06        18.47 o                         
  -1  18  11        262.45        137.07         6.19 o                         
   1  18  11        262.14        139.01         7.32 o                         
   3  18  11        834.19        699.25        23.55 o                         
   5  18  11         85.67         70.30         6.49 o                         
   7  18  11        115.38        140.65         6.01 o                         
   9  18  11          3.51          1.63         1.41 o                         
  11  18  11         47.82         56.51         3.27 o                         
  13  18  11         65.74        113.61         5.27 o                         
  15  18  11         72.00         47.90         3.13 o                         
 -14  19  11         58.71         67.32         4.40 o                         
 -12  19  11        130.32        126.97         4.56 o                         
 -10  19  11         13.28         23.77         2.29 o                         
  -8  19  11         74.98         57.92         2.93 o                         
  -6  19  11         37.45         20.14         2.00 o                         
  -4  19  11       1134.46       1074.47        28.25 o                         
  -2  19  11        460.16        343.99        10.88 o                         
   0  19  11        466.41        573.73        17.26 o                         
   2  19  11        460.93        338.30        10.92 o                         
   4  19  11       1137.71       1045.98        34.16 o                         
   6  19  11         37.72         23.60         2.77 o                         
   8  19  11         74.70         62.54         4.58 o                         
  10  19  11         13.18         23.25         2.32 o                         
  12  19  11        130.12        136.12         7.57 o                         
  14  19  11         58.55         69.98         4.69 o                         
 -13  20  11         87.35        108.34         6.28 o                         
 -11  20  11        276.67        234.42        11.34 o                         
  -9  20  11         32.33         40.24         2.87 o                         
  -7  20  11         48.72         61.75         3.06 o                         
  -5  20  11        429.56        322.04        18.10 o                         
  -3  20  11        495.49        488.22        13.51 o                         
  -1  20  11       1434.93       1266.33        33.34 o                         
   1  20  11       1436.68       1208.55        34.98 o                         
   3  20  11        496.13        475.97        14.84 o                         
   5  20  11        430.07        313.91         9.44 o                         
   7  20  11         48.62         59.78         3.54 o                         
   9  20  11         32.22         44.13         3.48 o                         
  11  20  11        276.88        239.34         7.84 o                         
  13  20  11         87.48        115.74         5.40 o                         
 -12  21  11         30.76         36.73         4.85 o                         
 -10  21  11         37.89         41.07         3.73 o                         
  -8  21  11         54.66         45.00         2.79 o                         
  -6  21  11        314.41        401.07        12.54 o                         
  -4  21  11          6.53         11.86         3.03 o                         
  -2  21  11          4.69         11.76         2.03 o                         
   0  21  11        252.97        348.46        10.91 o                         
   2  21  11          4.76          8.38         2.06 o                         
   4  21  11          6.52          6.07         1.67 o                         
   6  21  11        314.78        393.14        14.70 o                         
   8  21  11         54.71         46.76         2.95 o                         
  10  21  11         37.83         43.94         2.98 o                         
  12  21  11         30.47         35.85         5.97 o                         
  -9  22  11         37.39         30.34         3.77 o                         
  -7  22  11         12.12         14.18         2.17 o                         
  -5  22  11        268.45        297.92         9.88 o                         
  -3  22  11         89.41        133.37         6.43 o                         
  -1  22  11         14.34         21.80         2.49 o                         
   1  22  11         14.43         22.08         2.66 o                         
   3  22  11         89.64        120.38         4.72 o                         
   5  22  11        269.56        279.18        12.84 o                         
   7  22  11         12.06         16.17         2.15 o                         
   9  22  11         37.29         30.40         2.69 o                         
  -6  23  11         80.71         98.64         5.22 o                         
  -4  23  11         65.81         26.02         3.14 o                         
  -2  23  11         19.84         16.46         2.56 o                         
   0  23  11        199.75        179.56         6.29 o                         
   2  23  11         19.64         11.38         2.24 o                         
   4  23  11         65.96         19.13         2.32 o                         
   6  23  11         80.95         88.81         4.13 o                         
  -3  24  11         51.09         48.52         4.71 o                         
  -1  24  11        208.56        296.13        14.98 o                         
   1  24  11        208.79        275.64         9.07 o                         
   3  24  11         51.41         44.12         5.38 o                         
   0   0  12     240465.39     101802.66      7535.24 o                         
   1   1  12      30943.46      34652.33       764.22 o                         
   0   2  12         93.82        110.12         4.05 o                         
   2   2  12        183.77        489.38        11.30 o                         
  -1   3  12       6449.19       6885.30       152.24 o                         
   1   3  12       6453.83       6805.18       160.87 o                         
   3   3  12       4543.66       3363.96        74.61 o                         
  -2   4  12       6548.75       6113.85       156.17 o                         
   0   4  12      17093.54      17588.63       388.00 o                         
   2   4  12       6547.06       6137.18       135.74 o                         
   4   4  12        835.87       1294.66        29.03 o                         
  -3   5  12       3595.70       4170.35        98.81 o                         
  -1   5  12       5555.84       5653.14       133.73 o                         
   1   5  12       5560.57       5641.79       124.78 o                         
   3   5  12       3590.43       4143.68        98.16 o                         
   5   5  12          8.76         16.37         1.28 o                         
  -4   6  12         66.52         69.77         2.81 o                         
  -2   6  12       2526.57       2517.91        55.98 o                         
   0   6  12       4923.32       3806.75        90.14 o                         
   2   6  12       2530.93       2501.00        59.45 o                         
   4   6  12         67.62         66.88         2.38 o                         
   6   6  12         26.15          3.23         0.99 o                         
  -5   7  12       1890.12       1719.79        41.03 o                         
  -3   7  12        348.67        312.13         8.52 o                         
  -1   7  12       4907.44       4058.65        89.90 o                         
   1   7  12       4911.68       4005.11        94.61 o                         
   3   7  12        346.92        297.85         8.85 o                         
   5   7  12       1888.64       1645.93        36.71 o                         
   7   7  12       3726.01       3983.10       101.91 o                         
  -6   8  12       5575.59       6021.75       125.56 o                         
  -4   8  12        114.68         51.47         1.76 o                         
  -2   8  12       4060.15       3680.09        87.08 o                         
   0   8  12        502.93        302.27         9.99 o                         
   2   8  12       4067.37       3477.18       108.70 o                         
   4   8  12        114.54         49.45         1.99 o                         
   6   8  12       5582.60       6026.12       177.79 o                         
   8   8  12       1603.39       1247.94        32.41 o                         
  -7   9  12        688.86        637.52        14.83 o                         
  -5   9  12       1803.71       1438.14        30.34 o                         
  -3   9  12       6730.80       6618.21       146.02 o                         
  -1   9  12        622.81        516.52        12.71 o                         
   1   9  12        624.82        497.78        11.46 o                         
   3   9  12       6733.81       6415.11       151.40 o                         
   5   9  12       1806.88       1543.56        56.97 o                         
   7   9  12        685.29        633.71        14.59 o                         
   9   9  12        131.86         76.33         2.46 o                         
  -8  10  12       1433.70       1183.01        28.56 o                         
  -6  10  12        650.03        821.77        18.93 o                         
  -4  10  12       1777.47       1973.61        41.47 o                         
  -2  10  12       1956.43       1758.11        39.24 o                         
   0  10  12       4342.41       5577.76       142.41 o                         
   2  10  12       1947.11       1768.40        42.15 o                         
   4  10  12       1778.44       1982.76        51.04 o                         
   6  10  12        648.17        837.83        18.99 o                         
   8  10  12       1435.00       1236.92        27.81 o                         
  10  10  12       2332.80       2223.65        57.39 o                         
  -9  11  12        816.62        780.66        31.12 o                         
  -7  11  12        800.38        724.31        17.91 o                         
  -5  11  12       1076.46       1189.45        28.99 o                         
  -3  11  12        186.08        197.36         6.71 o                         
  -1  11  12        124.36        143.63         4.71 o                         
   1  11  12        124.36        140.48         5.44 o                         
   3  11  12        184.42        205.14         5.95 o                         
   5  11  12       1078.24       1251.63        30.06 o                         
   7  11  12        801.98        760.03        20.02 o                         
   9  11  12        817.22        764.38        22.21 o                         
  11  11  12       2554.60       2724.85        83.21 o                         
 -10  12  12       1424.42       1311.68        37.70 o                         
  -8  12  12        677.25        647.45        38.99 o                         
  -6  12  12       2680.18       2591.96        61.86 o                         
  -4  12  12        436.08        435.77        11.44 o                         
  -2  12  12       5511.98       5483.22       140.13 o                         
   0  12  12        263.32        342.51         8.80 o                         
   2  12  12       5515.66       5458.48       152.73 o                         
   4  12  12        437.29        445.52        12.01 o                         
   6  12  12       2677.94       2685.66        75.55 o                         
   8  12  12        676.48        656.62        16.21 o                         
  10  12  12       1422.34       1306.42        31.52 o                         
  12  12  12       1417.64       1379.42        33.49 o                         
 -11  13  12        642.47        772.46        20.97 o                         
  -9  13  12        660.96        856.15        21.25 o                         
  -7  13  12       2228.53       2412.02        68.54 o                         
  -5  13  12       2216.19       2150.88        51.72 o                         
  -3  13  12        476.94        482.88        12.68 o                         
  -1  13  12        191.90        157.00         4.41 o                         
   1  13  12        193.17        162.54         9.50 o                         
   3  13  12        478.76        491.61        12.38 o                         
   5  13  12       2213.72       2226.52        53.13 o                         
   7  13  12       2230.51       2461.66        63.38 o                         
   9  13  12        665.44        853.14        20.95 o                         
  11  13  12        643.28        788.95        28.11 o                         
  13  13  12        857.71        877.21        30.32 o                         
 -12  14  12        546.43        452.98        20.04 o                         
 -10  14  12        763.73        751.65        22.24 o                         
  -8  14  12       2638.07       2428.18        68.42 o                         
  -6  14  12       2459.91       2263.61        63.99 o                         
  -4  14  12        292.86        299.86         8.16 o                         
  -2  14  12        444.56        440.11        13.43 o                         
   0  14  12        979.52        687.82        20.61 o                         
   2  14  12        445.52        427.91        13.40 o                         
   4  14  12        292.82        301.76        12.22 o                         
   6  14  12       2455.27       2264.91        71.82 o                         
   8  14  12       2643.41       2484.11        59.44 o                         
  10  14  12        763.32        760.53        19.02 o                         
  12  14  12        546.33        512.17        14.37 o                         
  14  14  12        710.88        790.82        23.31 o                         
 -13  15  12        401.55        377.35        10.91 o                         
 -11  15  12         26.91         17.25         2.03 o                         
  -9  15  12       1210.34       1262.10        54.21 o                         
  -7  15  12        118.32        187.86         5.30 o                         
  -5  15  12        916.55        917.96        22.43 o                         
  -3  15  12       1274.70       1335.09        43.18 o                         
  -1  15  12       1158.22       1204.80        27.37 o                         
   1  15  12       1155.47       1208.10        32.01 o                         
   3  15  12       1275.75       1269.88        33.11 o                         
   5  15  12        915.23        910.88        24.47 o                         
   7  15  12        118.25        188.30         6.43 o                         
   9  15  12       1213.95       1214.93        29.43 o                         
  11  15  12         27.40         17.01         1.48 o                         
  13  15  12        400.82        358.31        11.65 o                         
  15  15  12        648.58        630.85        25.34 o                         
 -14  16  12        229.51        303.00         9.58 o                         
 -12  16  12        221.67        305.18         9.07 o                         
 -10  16  12         38.71         28.82         1.98 o                         
  -8  16  12       1220.01       1260.39        32.89 o                         
  -6  16  12        605.90        695.99        17.17 o                         
  -4  16  12        494.94        535.43        13.48 o                         
  -2  16  12        714.37        701.46        17.36 o                         
   0  16  12        318.26        394.06        11.25 o                         
   2  16  12        714.51        670.01        24.65 o                         
   4  16  12        496.47        522.86        14.68 o                         
   6  16  12        604.86        677.80        20.68 o                         
   8  16  12       1219.85       1239.91        30.50 o                         
  10  16  12         37.66         30.75         1.84 o                         
  12  16  12        221.05        282.34         9.16 o                         
  14  16  12        229.38        297.41         9.36 o                         
  16  16  12        182.71        242.82        10.26 o                         
 -15  17  12        228.56        311.73         9.66 o                         
 -13  17  12        174.37        159.57         7.33 o                         
 -11  17  12        103.71        103.67         3.82 o                         
  -9  17  12        161.08        157.02         5.08 o                         
  -7  17  12        225.91        229.37         6.44 o                         
  -5  17  12        220.62        261.14         7.06 o                         
  -3  17  12        353.65        392.82        10.98 o                         
  -1  17  12        116.52        137.09         5.22 o                         
   1  17  12        116.85        135.83         6.90 o                         
   3  17  12        353.56        394.14        14.18 o                         
   5  17  12        219.88        267.69         9.26 o                         
   7  17  12        225.17        242.18         8.10 o                         
   9  17  12        160.20        158.17         5.79 o                         
  11  17  12        103.85        101.04         4.53 o                         
  13  17  12        173.65        162.89         6.03 o                         
  15  17  12        228.42        311.51         9.43 o                         
 -14  18  12        111.01         67.23         3.38 o                         
 -12  18  12         27.35         23.38         2.29 o                         
 -10  18  12         30.13         17.07         1.91 o                         
  -8  18  12         73.31         74.58         3.25 o                         
  -6  18  12        385.23        298.80        10.53 o                         
  -4  18  12        510.17        509.45        17.03 o                         
  -2  18  12        963.70        985.66        26.14 o                         
   0  18  12          6.62          2.41         1.72 o                         
   2  18  12        964.22       1005.59        29.41 o                         
   4  18  12        509.06        502.42        19.15 o                         
   6  18  12        385.40        280.50        10.67 o                         
   8  18  12         73.12         68.13         3.42 o                         
  10  18  12         30.04         13.51         1.43 o                         
  12  18  12         27.36         24.20         2.15 o                         
  14  18  12        110.35         63.17         3.07 o                         
 -13  19  12        150.52        196.15         6.89 o                         
 -11  19  12        124.93        143.77         6.28 o                         
  -9  19  12         27.23         25.60         2.08 o                         
  -7  19  12        110.02         75.82         4.02 o                         
  -5  19  12        233.06        300.84         9.57 o                         
  -3  19  12        266.35        301.42         8.85 o                         
  -1  19  12        117.46        105.51         4.12 o                         
   1  19  12        117.09        101.92         4.63 o                         
   3  19  12        267.76        291.57        12.53 o                         
   5  19  12        231.67        306.39        10.43 o                         
   7  19  12        109.82         74.96         7.47 o                         
   9  19  12         27.59         26.45         2.37 o                         
  11  19  12        125.85        139.76         5.65 o                         
  13  19  12        150.06        189.19         8.14 o                         
 -12  20  12        110.52         90.65         5.06 o                         
 -10  20  12         80.67         83.56         4.29 o                         
  -8  20  12         12.97         12.87         2.13 o                         
  -6  20  12        388.24        471.82        14.38 o                         
  -4  20  12         83.71         62.64         3.07 o                         
  -2  20  12        477.91        479.70        14.08 o                         
   0  20  12        813.00        683.32        20.43 o                         
   2  20  12        479.53        480.78        14.89 o                         
   4  20  12         83.97         61.97         3.83 o                         
   6  20  12        389.53        465.82        14.55 o                         
   8  20  12         13.06         12.47         2.47 o                         
  10  20  12         80.51         81.96         4.00 o                         
  12  20  12        111.06         96.58         6.97 o                         
 -11  21  12        126.12        108.21        11.69 o                         
  -9  21  12         37.63         14.23         2.22 o                         
  -7  21  12         21.20         38.16         3.36 o                         
  -5  21  12         22.09         39.36         3.72 o                         
  -3  21  12        101.73         84.25         4.16 o                         
  -1  21  12         22.83         27.65         2.49 o                         
   1  21  12         22.46         28.31         2.84 o                         
   3  21  12        101.77         80.40         5.01 o                         
   5  21  12         22.12         36.79         2.74 o                         
   7  21  12         21.10         35.43         2.87 o                         
   9  21  12         37.61         13.91         2.20 o                         
  11  21  12        126.21        106.70         5.64 o                         
  -8  22  12         23.23         27.20         3.60 o                         
  -6  22  12        110.99         70.07         3.81 o                         
  -4  22  12         30.91         28.25         2.78 o                         
  -2  22  12        123.94        132.04         5.18 o                         
   0  22  12        217.70        224.47        10.55 o                         
   2  22  12        124.45        119.54         5.46 o                         
   4  22  12         31.09         24.37         2.39 o                         
   6  22  12        110.80         56.08         4.00 o                         
   8  22  12         23.25         24.32         3.26 o                         
  -5  23  12         97.18         46.70         4.97 o                         
  -3  23  12         43.68         41.67         4.03 o                         
  -1  23  12        223.70        196.33         9.81 o                         
   1  23  12        223.67        179.23         7.95 o                         
   3  23  12         43.19         35.06         3.45 o                         
   5  23  12         97.08         39.91         3.10 o                         
   0   1  13         33.41         32.68         1.41 o                         
  -1   2  13       8427.84       7227.83       159.83 o                         
   1   2  13       8417.28       7241.47       160.10 o                         
  -2   3  13       2208.23       2332.64        51.93 o                         
   0   3  13      12843.86      14054.26       310.23 o                         
   2   3  13       2211.38       2337.07        52.03 o                         
  -3   4  13       7987.19       8017.35       177.20 o                         
  -1   4  13      13864.44      14542.09       321.01 o                         
   1   4  13      13867.71      14550.02       321.13 o                         
   3   4  13       7977.79       8053.45       190.33 o                         
  -4   5  13       1307.23       1023.94        29.17 o                         
  -2   5  13       7601.20       6009.87       132.96 o                         
   0   5  13       1093.91       1521.54        34.03 o                         
   2   5  13       7612.39       6007.92       132.94 o                         
   4   5  13       1307.21       1027.19        32.67 o                         
  -5   6  13       1444.23       1444.07        32.32 o                         
  -3   6  13        538.44        312.82         8.62 o                         
  -1   6  13        115.95        112.26         3.53 o                         
   1   6  13        116.32        111.82         3.51 o                         
   3   6  13        536.01        304.56         8.37 o                         
   5   6  13       1450.51       1441.12        32.27 o                         
  -6   7  13       4033.93       3853.81        91.33 o                         
  -4   7  13        326.63        378.87         8.92 o                         
  -2   7  13        867.24       1170.93        26.35 o                         
   0   7  13       1951.95       1518.66        42.86 o                         
   2   7  13        873.02       1138.87        29.53 o                         
   4   7  13        327.99        378.51         9.53 o                         
   6   7  13       4032.72       3922.42        89.12 o                         
  -7   8  13       2923.23       3356.63        74.49 o                         
  -5   8  13        191.01        299.07        11.50 o                         
  -3   8  13       1252.05       1328.17        31.88 o                         
  -1   8  13        184.00        138.69         3.90 o                         
   1   8  13        184.35        134.47         4.54 o                         
   3   8  13       1249.00       1307.62        29.32 o                         
   5   8  13        192.64        288.04         7.34 o                         
   7   8  13       2926.72       3296.51        84.56 o                         
  -8   9  13        824.43       1117.45        33.01 o                         
  -6   9  13       1014.16        985.71        20.97 o                         
  -4   9  13       1566.60       1661.16        37.11 o                         
  -2   9  13       1291.59       1280.23        28.68 o                         
   0   9  13        826.91        814.53        21.37 o                         
   2   9  13       1289.66       1282.97        28.73 o                         
   4   9  13       1564.68       1707.46        40.81 o                         
   6   9  13       1016.02       1023.30        24.69 o                         
   8   9  13        826.26       1116.90        25.27 o                         
  -9  10  13       1377.43       1264.18        36.08 o                         
  -7  10  13        146.86        180.92         4.92 o                         
  -5  10  13       2436.68       2263.06        47.53 o                         
  -3  10  13       2276.93       1989.74        41.82 o                         
  -1  10  13        350.25        299.77         8.28 o                         
   1  10  13        351.61        296.54         8.23 o                         
   3  10  13       2278.62       2069.84        49.32 o                         
   5  10  13       2434.50       2321.83        55.21 o                         
   7  10  13        145.88        175.33         4.54 o                         
   9  10  13       1380.00       1272.30        30.65 o                         
 -10  11  13       3473.51       3643.35        86.42 o                         
  -8  11  13       4429.88       4244.12       108.90 o                         
  -6  11  13       1236.18        941.38        23.24 o                         
  -4  11  13       1234.95       1078.83        24.52 o                         
  -2  11  13        568.69        470.34        11.75 o                         
   0  11  13         34.58         83.67         2.48 o                         
   2  11  13        567.31        480.64        11.86 o                         
   4  11  13       1237.59       1117.79        29.14 o                         
   6  11  13       1231.03        921.45        22.33 o                         
   8  11  13       4427.79       4243.54       119.08 o                         
  10  11  13       3474.04       3415.26       107.33 o                         
 -11  12  13       2719.54       2816.10        62.81 o                         
  -9  12  13        250.05        247.97         6.83 o                         
  -7  12  13       3211.54       3359.37       105.90 o                         
  -5  12  13         67.89         36.80         2.34 o                         
  -3  12  13       1447.00       1244.26        30.00 o                         
  -1  12  13         83.45         95.72         4.01 o                         
   1  12  13         82.11         93.03         4.05 o                         
   3  12  13       1445.67       1267.27        36.14 o                         
   5  12  13         68.44         36.01         2.24 o                         
   7  12  13       3207.90       3362.28        86.11 o                         
   9  12  13        249.84        249.47         7.25 o                         
  11  12  13       2716.42       2754.68        76.65 o                         
 -12  13  13        905.23       1207.41        35.39 o                         
 -10  13  13       1735.32       1641.16        43.08 o                         
  -8  13  13        250.03        275.66         7.69 o                         
  -6  13  13       1961.35       2329.05        55.85 o                         
  -4  13  13       3775.62       4507.52       159.87 o                         
  -2  13  13        748.25        758.04        21.51 o                         
   0  13  13         17.62         34.51         1.86 o                         
   2  13  13        746.24        792.19        24.36 o                         
   4  13  13       3768.35       4266.80       109.29 o                         
   6  13  13       1958.30       2259.76        58.18 o                         
   8  13  13        250.16        277.81         9.60 o                         
  10  13  13       1735.39       1576.16        40.75 o                         
  12  13  13        905.02       1192.93        31.12 o                         
 -13  14  13        147.21        113.09         7.29 o                         
 -11  14  13        620.28        503.52        17.03 o                         
  -9  14  13         65.42         60.78         3.70 o                         
  -7  14  13        871.93        768.06        22.34 o                         
  -5  14  13       3158.65       2889.76        74.46 o                         
  -3  14  13        981.51        930.02        24.89 o                         
  -1  14  13       1319.23       1051.53        24.08 o                         
   1  14  13       1316.04       1019.95        29.25 o                         
   3  14  13        979.75        928.60        24.42 o                         
   5  14  13       3159.91       3043.10        90.10 o                         
   7  14  13        873.37        853.76        24.50 o                         
   9  14  13         66.03         61.19         2.67 o                         
  11  14  13        619.38        489.71        13.66 o                         
  13  14  13        147.04        116.81         4.73 o                         
 -14  15  13          4.81         13.36         2.54 o                         
 -12  15  13        228.23        274.55        11.76 o                         
 -10  15  13        268.59        257.06         8.53 o                         
  -8  15  13         99.22        134.19         4.80 o                         
  -6  15  13       1000.22       1004.79        32.04 o                         
  -4  15  13       2876.17       3073.04        73.11 o                         
  -2  15  13        472.39        541.67        24.27 o                         
   0  15  13          0.23         31.47         3.10 o                         
   2  15  13        475.47        520.00        14.57 o                         
   4  15  13       2877.39       3255.72        95.84 o                         
   6  15  13        999.65       1002.05        34.09 o                         
   8  15  13         98.88        136.72         6.96 o                         
  10  15  13        269.35        248.48         8.22 o                         
  12  15  13        229.19        291.88         9.86 o                         
  14  15  13          4.72         14.64         2.23 o                         
 -15  16  13        143.79        183.45         8.82 o                         
 -13  16  13        409.18        356.98        13.45 o                         
 -11  16  13        114.80         82.84         3.55 o                         
  -9  16  13        549.86        452.35        12.45 o                         
  -7  16  13         41.31         26.22         1.82 o                         
  -5  16  13        309.26        314.76         9.13 o                         
  -3  16  13       1504.78       1640.16        52.46 o                         
  -1  16  13        692.67        672.49        26.23 o                         
   1  16  13        692.69        661.55        22.77 o                         
   3  16  13       1509.48       1646.34        43.27 o                         
   5  16  13        309.32        317.76         9.58 o                         
   7  16  13         41.44         22.58         2.21 o                         
   9  16  13        550.54        431.82        11.61 o                         
  11  16  13        114.94         81.64         3.85 o                         
  13  16  13        409.35        347.96        14.32 o                         
  15  16  13        144.07        194.86         7.32 o                         
 -16  17  13        642.25        720.16        24.90 o                         
 -14  17  13        163.54        222.24         7.49 o                         
 -12  17  13        431.97        457.38        13.66 o                         
 -10  17  13        176.30        227.99         6.86 o                         
  -8  17  13        266.42        210.66         9.37 o                         
  -6  17  13        935.77        900.65        22.01 o                         
  -4  17  13        764.44        678.26        16.92 o                         
  -2  17  13         27.19         28.50         2.26 o                         
   0  17  13        879.71        999.72        35.96 o                         
   2  17  13         27.03         27.43         2.58 o                         
   4  17  13        766.79        702.85        26.26 o                         
   6  17  13        936.29        873.34        25.41 o                         
   8  17  13        266.44        212.67        10.92 o                         
  10  17  13        176.76        228.59         6.46 o                         
  12  17  13        431.68        415.83        16.18 o                         
  14  17  13        163.98        214.44         7.37 o                         
  16  17  13        641.05        720.87        21.25 o                         
 -15  18  13          6.24          5.58         2.55 o                         
 -13  18  13          5.39          5.58         1.75 o                         
 -11  18  13        184.10        267.07        12.05 o                         
  -9  18  13         56.32         59.30         3.90 o                         
  -7  18  13         21.53         24.74         2.17 o                         
  -5  18  13        227.51        211.78         8.02 o                         
  -3  18  13        134.11        119.12         4.44 o                         
  -1  18  13        777.26        780.13        23.02 o                         
   1  18  13        777.64        804.87        26.73 o                         
   3  18  13        134.22        123.24         5.27 o                         
   5  18  13        227.11        202.72        10.06 o                         
   7  18  13         21.36         26.62         3.50 o                         
   9  18  13         56.38         59.93         2.77 o                         
  11  18  13        183.71        268.05         7.38 o                         
  13  18  13          5.35          7.49         1.73 o                         
  15  18  13          6.22          2.94         2.59 o                         
 -12  19  13        183.82        130.99         5.53 o                         
 -10  19  13        326.61        309.12         9.06 o                         
  -8  19  13        122.98        132.28         4.77 o                         
  -6  19  13        375.16        476.08        12.21 o                         
  -4  19  13         81.17         57.53         2.86 o                         
  -2  19  13        324.02        203.45         6.50 o                         
   0  19  13         10.15          4.36         1.73 o                         
   2  19  13        324.15        217.11         8.39 o                         
   4  19  13         81.35         62.00         6.19 o                         
   6  19  13        375.28        487.36        17.06 o                         
   8  19  13        123.44        132.31         7.97 o                         
  10  19  13        326.96        313.23        11.17 o                         
  12  19  13        183.23        122.98         6.20 o                         
  14  19  13        202.91        239.18        18.73 o                         
 -11  20  13          2.90          4.00         1.84 o                         
  -9  20  13          3.66          8.42         2.70 o                         
  -7  20  13        399.14        403.92        13.96 o                         
  -5  20  13        144.26        152.09         5.18 o                         
  -3  20  13         99.45        101.18         4.46 o                         
  -1  20  13         39.79         46.21         2.86 o                         
   1  20  13         40.21         51.14         3.50 o                         
   3  20  13        100.38         96.71         4.68 o                         
   5  20  13        144.78        154.02         6.45 o                         
   7  20  13        399.51        377.43        18.48 o                         
   9  20  13          3.59          7.55         3.40 o                         
  11  20  13          2.85          3.33         2.56 o                         
 -10  21  13         33.13         12.53         2.77 o                         
  -8  21  13          0.52          3.07         1.91 o                         
  -6  21  13         53.82         86.33         5.73 o                         
  -4  21  13        186.13        182.64         6.60 o                         
  -2  21  13        153.57        137.64         7.65 o                         
   0  21  13        181.15        181.26        26.34 o                         
   2  21  13        153.52        141.13         6.48 o                         
   4  21  13        185.83        175.70         7.85 o                         
   6  21  13         53.60         79.94         4.31 o                         
   8  21  13          0.50          2.65         1.81 o                         
  10  21  13         33.11          5.60         1.72 o                         
  -7  22  13         11.08         14.64         2.79 o                         
  -5  22  13         34.68         29.54         2.81 o                         
  -3  22  13         35.08         55.97         3.14 o                         
  -1  22  13         92.81        110.87         5.11 o                         
   1  22  13         93.24        109.81         5.16 o                         
   3  22  13         35.28         59.69         4.02 o                         
   5  22  13         34.60         23.41         2.34 o                         
   7  22  13         11.16         11.13         2.68 o                         
  -4  23  13         59.02         29.72         3.37 o                         
  -2  23  13        138.57        155.94         7.14 o                         
   0  23  13         20.38         49.40         3.63 o                         
   2  23  13        138.02        152.56         7.98 o                         
   4  23  13         58.87         27.20         2.79 o                         
   0   0  14      11139.56       7508.10       332.14 o                         
   1   1  14       6560.83       6759.90       149.55 o                         
   0   2  14        904.01        562.09        12.96 o                         
   2   2  14          6.61         28.15         1.42 o                         
  -1   3  14       6839.78       9180.21       202.87 o                         
   1   3  14       6839.51       9150.45       216.17 o                         
   3   3  14        726.34        788.78        20.67 o                         
  -2   4  14       4101.61       3624.14       101.67 o                         
   0   4  14        218.26        573.67        14.11 o                         
   2   4  14       4105.96       3636.97        86.22 o                         
   4   4  14      12395.87      13893.65       327.87 o                         
  -3   5  14        765.69       1051.67        25.38 o                         
  -1   5  14       5429.23       4882.32       124.80 o                         
   1   5  14       5441.77       4935.97       138.21 o                         
   3   5  14        761.40       1042.07        25.14 o                         
   5   5  14          3.39          2.13         0.85 o                         
  -4   6  14       1150.07       1266.68        28.49 o                         
  -2   6  14        985.19       1363.68        30.63 o                         
   0   6  14         29.02         44.15         1.92 o                         
   2   6  14        984.63       1362.79        35.29 o                         
   4   6  14       1144.60       1251.20        30.05 o                         
   6   6  14        285.73        231.12         5.71 o                         
  -5   7  14       3614.87       3283.39        78.01 o                         
  -3   7  14       2705.77       2631.50        62.65 o                         
  -1   7  14       1474.73       1913.90        42.76 o                         
   1   7  14       1474.69       1924.49        45.93 o                         
   3   7  14       2710.23       2614.42        58.14 o                         
   5   7  14       3612.10       3280.94        77.84 o                         
   7   7  14        987.03       1220.32        33.99 o                         
  -6   8  14        350.30        528.10        13.07 o                         
  -4   8  14        829.50        537.81        12.42 o                         
  -2   8  14       2436.16       2543.36        60.46 o                         
   0   8  14         25.40         73.30         2.41 o                         
   2   8  14       2439.01       2591.16        61.66 o                         
   4   8  14        828.83        536.23        13.29 o                         
   6   8  14        350.51        523.93        13.01 o                         
   8   8  14       1401.29       1593.83        38.24 o                         
  -7   9  14       5947.74       5532.51       155.04 o                         
  -5   9  14       1750.16       1723.63        41.23 o                         
  -3   9  14        553.10        642.00        14.70 o                         
  -1   9  14       1061.84       1008.78        24.38 o                         
   1   9  14       1059.66       1023.07        26.72 o                         
   3   9  14        551.74        644.66        14.76 o                         
   5   9  14       1744.21       1718.95        41.06 o                         
   7   9  14       5939.25       5674.35       134.18 o                         
   9   9  14       3844.33       4407.78       125.18 o                         
  -8  10  14        216.92        177.27         7.02 o                         
  -6  10  14       6028.71       5750.77       127.48 o                         
  -4  10  14        846.82        770.49        16.53 o                         
  -2  10  14       1663.99       1570.65        37.62 o                         
   0  10  14        165.02        121.85         3.91 o                         
   2  10  14       1659.73       1570.80        40.24 o                         
   4  10  14        842.65        785.60        19.13 o                         
   6  10  14       6019.17       6064.90       134.02 o                         
   8  10  14        218.15        184.58         5.59 o                         
  10  10  14        110.67        123.17         4.19 o                         
  -9  11  14       2582.04       2572.41        61.28 o                         
  -7  11  14        802.23        828.42        31.44 o                         
  -5  11  14        847.13       1092.92        25.42 o                         
  -3  11  14        496.35        596.71        13.75 o                         
  -1  11  14       2377.18       2645.21        62.93 o                         
   1  11  14       2383.51       2734.68        60.75 o                         
   3  11  14        495.85        623.09        16.54 o                         
   5  11  14        844.49       1176.52        30.71 o                         
   7  11  14        803.17        814.20        21.40 o                         
   9  11  14       2584.43       2654.43        79.56 o                         
  11  11  14        217.46        185.91         5.25 o                         
 -10  12  14        950.94        973.60        26.35 o                         
  -8  12  14       5295.63       5632.66       214.38 o                         
  -6  12  14        761.39        821.72        27.51 o                         
  -4  12  14       1529.91       1355.71        35.27 o                         
  -2  12  14        695.81        582.42        13.57 o                         
   0  12  14        227.13        249.97         6.15 o                         
   2  12  14        698.21        597.72        13.74 o                         
   4  12  14       1530.52       1444.17        48.03 o                         
   6  12  14        758.78        794.45        23.00 o                         
   8  12  14       5299.32       5770.11       136.44 o                         
  10  12  14        951.68       1006.06        46.73 o                         
  12  12  14        481.53        495.76        16.49 o                         
 -11  13  14        795.70        751.50        21.91 o                         
  -9  13  14        462.75        409.90        11.63 o                         
  -7  13  14       1691.87       1744.32        55.46 o                         
  -5  13  14        744.83        766.31        19.22 o                         
  -3  13  14       1426.75       1374.64        36.36 o                         
  -1  13  14        162.93        177.48         5.87 o                         
   1  13  14        165.35        193.85         6.39 o                         
   3  13  14       1426.39       1403.13        44.63 o                         
   5  13  14        745.69        781.92        20.73 o                         
   7  13  14       1690.91       1797.06        46.47 o                         
   9  13  14        465.19        413.88        10.59 o                         
  11  13  14        794.24        735.62        18.25 o                         
  13  13  14        174.18         70.78         3.27 o                         
 -12  14  14        522.65        595.62        18.93 o                         
 -10  14  14        232.24        251.18         7.85 o                         
  -8  14  14         26.93         23.74         1.96 o                         
  -6  14  14        108.97         89.72         3.63 o                         
  -4  14  14       2009.24       1846.83        51.25 o                         
  -2  14  14         33.74          6.88         1.92 o                         
   0  14  14       1309.98       1469.03        41.57 o                         
   2  14  14         33.63          9.79         1.56 o                         
   4  14  14       2006.18       1957.41        61.99 o                         
   6  14  14        108.57         90.92         3.19 o                         
   8  14  14         27.27         25.49         1.83 o                         
  10  14  14        232.14        258.65         7.04 o                         
  12  14  14        523.24        638.32        19.00 o                         
  14  14  14        136.12        112.55         4.77 o                         
 -13  15  14        156.74        200.73         7.56 o                         
 -11  15  14        779.82        858.18        34.05 o                         
  -9  15  14        204.33        206.87         6.90 o                         
  -7  15  14        456.79        365.37        11.27 o                         
  -5  15  14       1144.05       1212.76        29.62 o                         
  -3  15  14       1739.49       1670.71        43.61 o                         
  -1  15  14        509.10        637.09        19.38 o                         
   1  15  14        507.79        640.95        16.31 o                         
   3  15  14       1740.65       1747.02        63.61 o                         
   5  15  14       1143.98       1209.89        36.83 o                         
   7  15  14        456.90        391.46        11.28 o                         
   9  15  14        204.41        200.09         8.24 o                         
  11  15  14        779.77        788.79        19.94 o                         
  13  15  14        156.78        187.66         7.95 o                         
  15  15  14         18.64          1.37         1.69 o                         
 -14  16  14         96.74        102.87         4.17 o                         
 -12  16  14        217.50        216.00         8.32 o                         
 -10  16  14        527.63        502.45        15.50 o                         
  -8  16  14        150.62        121.02         5.50 o                         
  -6  16  14       1026.16       1052.31        25.66 o                         
  -4  16  14        856.75        803.29        21.52 o                         
  -2  16  14        930.62        987.40        26.26 o                         
   0  16  14        731.81        591.20        16.46 o                         
   2  16  14        927.98        976.70        24.31 o                         
   4  16  14        855.63        795.97        21.73 o                         
   6  16  14       1028.12       1054.99        28.26 o                         
   8  16  14        151.33        129.85         5.03 o                         
  10  16  14        529.89        491.48        15.16 o                         
  12  16  14        216.67        209.80         8.39 o                         
  14  16  14         96.75        103.05         4.59 o                         
  16  16  14        272.22        176.10         6.19 o                         
 -15  17  14         14.54          9.86         2.09 o                         
 -13  17  14         64.77         51.34         2.83 o                         
 -11  17  14        223.58        226.43         9.80 o                         
  -9  17  14        119.60        114.42         4.60 o                         
  -7  17  14       2132.76       2108.93        66.67 o                         
  -5  17  14        396.93        323.87        10.36 o                         
  -3  17  14        555.34        772.86        20.67 o                         
  -1  17  14        261.68        258.32         9.90 o                         
   1  17  14        262.17        261.23         8.92 o                         
   3  17  14        556.41        813.67        59.45 o                         
   5  17  14        397.29        327.86        16.41 o                         
   7  17  14       2130.59       2079.87        59.92 o                         
   9  17  14        120.52        119.52         3.91 o                         
  11  17  14        223.95        246.62        14.55 o                         
  13  17  14         65.10         51.14         3.15 o                         
  15  17  14         14.76          4.11         2.31 o                         
 -14  18  14        142.23        213.41        11.24 o                         
 -12  18  14        172.59        202.74         7.31 o                         
 -10  18  14        259.63        238.67        13.94 o                         
  -8  18  14        272.48        242.68         8.11 o                         
  -6  18  14         53.12         56.22         3.24 o                         
  -4  18  14        295.19        372.20        12.14 o                         
  -2  18  14        359.21        449.78        12.62 o                         
   0  18  14        273.11        224.61         7.87 o                         
   2  18  14        358.72        438.62        13.79 o                         
   4  18  14        294.70        361.02        11.94 o                         
   6  18  14         53.74         54.56         3.77 o                         
   8  18  14        271.98        235.47         7.09 o                         
  10  18  14        260.26        241.11         6.96 o                         
  12  18  14        173.01        196.66         7.31 o                         
  14  18  14        141.69        192.05         7.50 o                         
 -13  19  14         80.40         63.57         4.71 o                         
 -11  19  14         68.63         56.54         3.26 o                         
  -9  19  14        416.60        481.29        13.46 o                         
  -7  19  14        160.58        135.83         7.60 o                         
  -5  19  14         16.92         12.69         1.87 o                         
  -3  19  14        430.47        459.58        14.12 o                         
  -1  19  14         30.29         39.97         2.61 o                         
   1  19  14         30.50         42.45         3.27 o                         
   3  19  14        429.60        469.67        20.85 o                         
   5  19  14         16.79         10.93         2.37 o                         
   7  19  14        160.85        127.32         5.91 o                         
   9  19  14        416.99        468.52        13.90 o                         
  11  19  14         68.68         59.22         3.48 o                         
  13  19  14         79.93         62.79         3.74 o                         
 -10  20  14        122.52        125.03         6.06 o                         
  -8  20  14          0.17          1.49         1.70 o                         
  -6  20  14        214.06        212.74        22.62 o                         
  -4  20  14        270.36        218.93         6.89 o                         
  -2  20  14        166.37        158.45         5.51 o                         
   0  20  14          3.17          3.75         1.84 o                         
   2  20  14        165.48        156.31         7.21 o                         
   4  20  14        269.63        214.25         9.32 o                         
   6  20  14        214.13        175.94        10.39 o                         
   8  20  14          0.15          0.17         1.31 o                         
  10  20  14        122.91        127.32         6.44 o                         
  -9  21  14         76.07         52.89         3.51 o                         
  -7  21  14         54.03         49.28         3.25 o                         
  -5  21  14        204.52        325.37         9.64 o                         
  -3  21  14        118.08        103.43         6.29 o                         
  -1  21  14         60.51         57.38         3.68 o                         
   1  21  14         60.58         57.37         3.75 o                         
   3  21  14        118.12         98.79         5.11 o                         
   5  21  14        205.39        334.82        13.66 o                         
   7  21  14         53.94         53.61         3.50 o                         
   9  21  14         75.65         50.81         3.57 o                         
  -6  22  14         25.02         27.47         2.63 o                         
  -4  22  14        149.27        183.64         6.20 o                         
  -2  22  14         14.05         20.19         2.40 o                         
   0  22  14        230.23        301.14        11.60 o                         
   2  22  14         14.04         20.23         2.95 o                         
   4  22  14        148.84        170.10         8.22 o                         
   6  22  14         25.32         28.91         2.68 o                         
  -1  23  14         46.50         17.71         3.12 o                         
   1  23  14         46.28         22.82         3.82 o                         
   0   1  15       3754.44       4187.03        92.88 o                         
  -1   2  15       4422.24       4661.44       119.41 o                         
   1   2  15       4427.67       4719.08       111.79 o                         
  -2   3  15       7418.30       7325.21       187.10 o                         
   0   3  15        777.63        452.18        12.19 o                         
   2   3  15       7409.25       7332.33       205.12 o                         
  -3   4  15       1118.29        988.89        22.39 o                         
  -1   4  15       4086.21       3982.51        94.44 o                         
   1   4  15       4081.21       3933.63       100.75 o                         
   3   4  15       1118.49        994.60        22.52 o                         
  -4   5  15        446.57        534.14        12.39 o                         
  -2   5  15        260.41        278.69         7.85 o                         
   0   5  15       5186.46       4678.93       110.86 o                         
   2   5  15        261.86        269.78         6.99 o                         
   4   5  15        448.99        548.40        12.69 o                         
  -5   6  15        820.35        928.44        22.56 o                         
  -3   6  15       1388.36       1342.23        32.29 o                         
  -1   6  15       1805.66       1712.03        40.96 o                         
   1   6  15       1803.97       1726.81        41.32 o                         
   3   6  15       1388.87       1333.02        29.96 o                         
   5   6  15        816.05        909.97        22.05 o                         
  -6   7  15       6840.60       6403.89       151.29 o                         
  -4   7  15        952.50        995.07        24.14 o                         
  -2   7  15        407.90        409.04         9.65 o                         
   0   7  15        736.19        859.52        22.58 o                         
   2   7  15        407.69        410.49         9.66 o                         
   4   7  15        952.59       1002.23        22.68 o                         
   6   7  15       6831.15       6330.94       140.06 o                         
  -7   8  15        693.59        609.57        14.05 o                         
  -5   8  15        514.22        586.17        13.53 o                         
  -3   8  15       1540.71       1625.81        36.40 o                         
  -1   8  15         40.71         59.47         2.89 o                         
   1   8  15         41.43         60.86         2.38 o                         
   3   8  15       1542.53       1681.04        37.63 o                         
   5   8  15        513.41        596.60        13.78 o                         
   7   8  15        691.40        635.45        17.71 o                         
  -8   9  15        336.11        354.05        11.14 o                         
  -6   9  15       3121.72       3155.45        69.99 o                         
  -4   9  15       1575.69       1588.13        35.56 o                         
  -2   9  15         27.48         25.12         1.59 o                         
   0   9  15        697.24        717.19        16.40 o                         
   2   9  15         27.64         25.82         1.33 o                         
   4   9  15       1576.68       1595.34        41.27 o                         
   6   9  15       3124.59       3073.57        78.95 o                         
   8   9  15        337.97        369.39        10.46 o                         
  -9  10  15       1541.15       1882.07        42.24 o                         
  -7  10  15       1659.66       1714.81        44.65 o                         
  -5  10  15       3382.13       3777.38        78.96 o                         
  -3  10  15        796.28        892.98        21.70 o                         
  -1  10  15         78.98         85.03         3.14 o                         
   1  10  15         79.62         81.28         2.68 o                         
   3  10  15        797.45        923.33        22.36 o                         
   5  10  15       3375.97       3898.37        92.38 o                         
   7  10  15       1658.78       1725.23        54.51 o                         
   9  10  15       1539.62       1908.03        45.65 o                         
 -10  11  15       2724.37       2468.17        58.87 o                         
  -8  11  15        430.03        619.93        16.87 o                         
  -6  11  15       3184.47       3240.39        83.19 o                         
  -4  11  15        282.26        328.20         7.88 o                         
  -2  11  15          4.29         33.54         1.36 o                         
   0  11  15       2523.82       2708.64        69.67 o                         
   2  11  15          4.26         31.19         1.59 o                         
   4  11  15        282.17        322.82         8.96 o                         
   6  11  15       3183.31       3451.25        88.46 o                         
   8  11  15        429.88        654.86        15.07 o                         
  10  11  15       2724.84       2571.31        66.29 o                         
 -11  12  15       1036.58       1164.60        31.01 o                         
  -9  12  15        313.22        280.19         7.64 o                         
  -7  12  15       1330.84       1298.49        31.62 o                         
  -5  12  15        791.59        710.01        20.88 o                         
  -3  12  15        372.72        393.89        10.20 o                         
  -1  12  15          7.43          2.09         1.12 o                         
   1  12  15          7.37          1.68         1.10 o                         
   3  12  15        371.23        372.46        14.11 o                         
   5  12  15        792.76        704.92        22.86 o                         
   7  12  15       1334.90       1303.30        33.91 o                         
   9  12  15        314.06        280.58         9.32 o                         
  11  12  15       1036.86       1119.94        27.16 o                         
 -12  13  15       1273.35       1391.14        57.02 o                         
 -10  13  15        763.33        637.21        16.05 o                         
  -8  13  15       6458.82       5799.12       137.34 o                         
  -6  13  15       1261.15       1169.94        28.71 o                         
  -4  13  15        227.79        181.35         7.78 o                         
  -2  13  15       1438.23       1432.73        37.42 o                         
   0  13  15         14.54         51.31         2.20 o                         
   2  13  15       1439.45       1492.34        42.49 o                         
   4  13  15        226.61        196.22         6.36 o                         
   6  13  15       1262.63       1189.04        31.00 o                         
   8  13  15       6449.02       6105.21       144.51 o                         
  10  13  15        763.13        644.85        16.09 o                         
  12  13  15       1272.69       1298.74        34.25 o                         
 -13  14  15        314.73        281.87         8.77 o                         
 -11  14  15        171.23        190.50         7.95 o                         
  -9  14  15        489.14        522.01        13.67 o                         
  -7  14  15       2374.55       2392.46        61.85 o                         
  -5  14  15       1199.41       1141.38        28.28 o                         
  -3  14  15        624.36        573.70        17.28 o                         
  -1  14  15         95.08         68.09         2.66 o                         
   1  14  15         94.89         70.46         3.13 o                         
   3  14  15        624.07        589.30        21.03 o                         
   5  14  15       1202.16       1198.39        29.01 o                         
   7  14  15       2377.02       2543.70        60.67 o                         
   9  14  15        490.28        519.97        14.23 o                         
  11  14  15        171.17        187.62         6.11 o                         
  13  14  15        314.93        285.28         9.62 o                         
 -14  15  15         30.70         41.30         2.78 o                         
 -12  15  15          9.23         12.12         1.99 o                         
 -10  15  15        162.78        137.47         5.12 o                         
  -8  15  15        539.35        474.48        22.79 o                         
  -6  15  15        977.63        897.17        23.93 o                         
  -4  15  15       3100.34       3017.38        95.60 o                         
  -2  15  15          5.87          6.98         2.20 o                         
   0  15  15         98.92        122.78         6.55 o                         
   2  15  15          5.93          8.74         1.36 o                         
   4  15  15       3094.12       3065.47        73.20 o                         
   6  15  15        979.57        929.94        24.77 o                         
   8  15  15        538.84        506.47        14.23 o                         
  10  15  15        162.57        139.51         4.75 o                         
  12  15  15          9.25         14.93         2.09 o                         
  14  15  15         30.81         42.69         2.88 o                         
 -15  16  15          8.59         15.41         2.25 o                         
 -13  16  15         45.91         39.69         2.64 o                         
 -11  16  15        425.71        512.57        17.44 o                         
  -9  16  15        662.24        813.17        25.06 o                         
  -7  16  15       1266.70       1120.92        32.46 o                         
  -5  16  15       2082.27       1977.50        56.16 o                         
  -3  16  15        524.54        515.20        16.70 o                         
  -1  16  15         91.54        101.20         5.29 o                         
   1  16  15         90.91        104.60         3.78 o                         
   3  16  15        524.64        518.07        16.71 o                         
   5  16  15       2081.98       1943.92        61.57 o                         
   7  16  15       1267.48       1123.32        32.39 o                         
   9  16  15        664.15        760.03        22.26 o                         
  11  16  15        425.20        519.79        18.16 o                         
  13  16  15         46.29         39.31         2.78 o                         
  15  16  15          8.55         15.50         2.80 o                         
 -14  17  15        158.40        103.37         6.35 o                         
 -12  17  15        129.02         76.88         3.28 o                         
 -10  17  15        493.70        491.22        13.60 o                         
  -8  17  15        680.12        749.24        19.22 o                         
  -6  17  15        957.17       1011.11        26.78 o                         
  -4  17  15       1713.10       1426.61        44.58 o                         
  -2  17  15        206.31        280.64         8.54 o                         
   0  17  15         90.46        102.28         4.06 o                         
   2  17  15        206.36        288.09        10.40 o                         
   4  17  15       1715.35       1451.23        41.39 o                         
   6  17  15        957.75       1003.91        32.74 o                         
   8  17  15        680.41        749.37        19.28 o                         
  10  17  15        493.33        475.32        12.90 o                         
  12  17  15        129.92         83.39         4.06 o                         
  14  17  15        158.21        102.03         5.48 o                         
 -13  18  15        304.15        298.70        15.50 o                         
 -11  18  15         21.11         22.98         2.51 o                         
  -9  18  15        159.55        152.20         9.37 o                         
  -7  18  15        286.84        336.11        10.62 o                         
  -5  18  15        232.99        176.33         7.13 o                         
  -3  18  15        348.73        298.80         9.84 o                         
  -1  18  15         82.47         77.92         3.51 o                         
   1  18  15         83.05         82.74         4.14 o                         
   3  18  15        349.27        293.94        11.36 o                         
   5  18  15        234.34        178.54         6.12 o                         
   7  18  15        286.02        324.45        11.39 o                         
   9  18  15        159.43        149.69         7.00 o                         
  11  18  15         20.69         22.39         3.44 o                         
  13  18  15        304.59        283.77        10.28 o                         
 -12  19  15        161.07        182.82         8.73 o                         
 -10  19  15         23.65         34.00         2.70 o                         
  -8  19  15        173.97        133.79         5.33 o                         
  -6  19  15         72.10         50.07         2.76 o                         
  -4  19  15          1.07         10.30         2.08 o                         
  -2  19  15         32.31          8.86         2.01 o                         
   0  19  15          2.43          2.40         1.74 o                         
   2  19  15         32.39          6.86         2.68 o                         
   4  19  15          1.06          4.17         1.94 o                         
   6  19  15         72.02         50.03         3.59 o                         
   8  19  15        173.81        135.73         9.19 o                         
  10  19  15         23.33         35.31         2.32 o                         
  12  19  15        161.30        174.45         6.71 o                         
  -9  20  15        498.06        619.73        28.21 o                         
  -7  20  15          0.36          3.55         2.13 o                         
  -5  20  15        176.03        186.58         6.66 o                         
  -3  20  15         11.20          8.80         1.95 o                         
  -1  20  15         16.41          8.01         2.00 o                         
   1  20  15         16.43          5.65         3.07 o                         
   3  20  15         11.04          4.65         1.30 o                         
   5  20  15        175.90        186.01         7.86 o                         
   7  20  15          0.34          1.43         1.20 o                         
   9  20  15        498.50        619.11        22.26 o                         
  -8  21  15        151.99        146.69         6.47 o                         
  -6  21  15         58.18         60.40         3.48 o                         
  -4  21  15        187.17        169.77         7.09 o                         
  -2  21  15         16.80         18.07         2.25 o                         
   0  21  15         11.20          3.75         1.45 o                         
   2  21  15         16.86         18.68         2.85 o                         
   4  21  15        187.68        162.33         6.74 o                         
   6  21  15         57.81         53.79         4.39 o                         
   8  21  15        151.84        152.35         6.24 o                         
  -5  22  15         11.70         15.38         2.92 o                         
  -3  22  15         49.13         48.42         3.68 o                         
  -1  22  15         49.02         61.38         4.02 o                         
   1  22  15         49.08         56.98         3.95 o                         
   3  22  15         49.25         56.06         6.09 o                         
   5  22  15         11.75         18.63         3.79 o                         
   0   0  16       7826.82       9173.52       573.87 o                         
   1   1  16       3864.72       4034.43       113.21 o                         
   0   2  16        151.71        201.19         5.90 o                         
   2   2  16       5763.57       5714.38       126.43 o                         
  -1   3  16       1948.49       2097.38        54.10 o                         
   1   3  16       1948.39       2111.36        54.46 o                         
   3   3  16       2446.10       1970.03        44.04 o                         
  -2   4  16         11.89         27.10         1.48 o                         
   0   4  16       1891.96       2131.24        54.98 o                         
   2   4  16         12.49         27.80         1.45 o                         
   4   4  16        238.28        317.88         8.16 o                         
  -3   5  16       2314.31       1930.95        46.19 o                         
  -1   5  16       1750.91       1588.37        35.64 o                         
   1   5  16       1748.29       1567.21        35.16 o                         
   3   5  16       2316.78       1905.89        42.61 o                         
   5   5  16         39.68         15.91         1.42 o                         
  -4   6  16       1236.14       1416.11        31.84 o                         
  -2   6  16        757.50        890.77        20.27 o                         
   0   6  16       1803.28       1564.54        37.51 o                         
   2   6  16        756.35        884.86        20.13 o                         
   4   6  16       1236.70       1447.67        32.53 o                         
   6   6  16       6190.71       5764.42       127.66 o                         
  -5   7  16          7.54          4.70         1.08 o                         
  -3   7  16         51.96         56.96         2.04 o                         
  -1   7  16        275.76        259.59         6.83 o                         
   1   7  16        276.47        263.50         6.91 o                         
   3   7  16         52.96         57.81         2.14 o                         
   5   7  16          7.44          5.96         1.04 o                         
   7   7  16         13.60          6.03         1.65 o                         
  -6   8  16       1123.07        856.38        19.48 o                         
  -4   8  16       2444.00       1947.14        43.52 o                         
  -2   8  16       1707.63       1365.40        32.86 o                         
   0   8  16        149.90        113.59         3.23 o                         
   2   8  16       1703.94       1363.45        35.40 o                         
   4   8  16       2446.61       2015.39        45.04 o                         
   6   8  16       1123.31        881.43        21.53 o                         
   8   8  16        498.04        267.12         8.49 o                         
  -7   9  16       3058.69       3117.83        73.97 o                         
  -5   9  16       1111.46       1228.68        27.71 o                         
  -3   9  16       1677.16       1791.92        42.90 o                         
  -1   9  16       1555.46       1803.36        40.34 o                         
   1   9  16       1559.87       1790.17        40.04 o                         
   3   9  16       1670.32       1826.02        43.68 o                         
   5   9  16       1108.56       1263.07        28.46 o                         
   7   9  16       3056.63       3181.84       160.11 o                         
   9   9  16       1012.18       1206.67        27.51 o                         
  -8  10  16        751.30        762.58        18.77 o                         
  -6  10  16       2485.24       2471.14        63.59 o                         
  -4  10  16        306.55        321.23        11.00 o                         
  -2  10  16       1150.89        889.67        21.68 o                         
   0  10  16        212.38        319.40         7.67 o                         
   2  10  16       1145.54        884.91        20.09 o                         
   4  10  16        306.81        323.83         9.98 o                         
   6  10  16       2483.01       2575.43        66.26 o                         
   8  10  16        748.90        760.03        18.65 o                         
  10  10  16       1471.15       1369.03        33.08 o                         
  -9  11  16       1687.06       1635.27        39.42 o                         
  -7  11  16        316.53        231.74         6.77 o                         
  -5  11  16       2870.79       2722.68        81.12 o                         
  -3  11  16       1457.85       1471.85        35.25 o                         
  -1  11  16         84.83        102.53         3.73 o                         
   1  11  16         85.96        100.75         4.10 o                         
   3  11  16       1458.10       1564.32        44.32 o                         
   5  11  16       2874.89       2639.55        67.90 o                         
   7  11  16        318.60        238.77         6.13 o                         
   9  11  16       1687.86       1626.81        49.11 o                         
  11  11  16        525.86        458.26        15.33 o                         
 -10  12  16        336.05        292.92         8.56 o                         
  -8  12  16       1511.54       1407.53        37.40 o                         
  -6  12  16       1016.91        988.28        41.38 o                         
  -4  12  16       1718.36       1600.03        36.06 o                         
  -2  12  16        206.06        171.83         4.55 o                         
   0  12  16          3.01          8.10         1.34 o                         
   2  12  16        206.97        180.92         4.67 o                         
   4  12  16       1716.84       1688.51        53.06 o                         
   6  12  16       1016.67       1023.97        26.86 o                         
   8  12  16       1508.91       1398.05        33.73 o                         
  10  12  16        336.49        304.18         8.78 o                         
  12  12  16        502.96        495.52        21.60 o                         
 -11  13  16        137.01        165.77         6.54 o                         
  -9  13  16        859.25        769.01        19.21 o                         
  -7  13  16       1077.41       1283.56        31.38 o                         
  -5  13  16        726.56        819.37        20.71 o                         
  -3  13  16        218.03        252.02         7.34 o                         
  -1  13  16        780.38        757.52        18.63 o                         
   1  13  16        781.70        764.86        18.73 o                         
   3  13  16        216.66        270.46        10.94 o                         
   5  13  16        726.36        893.88        22.95 o                         
   7  13  16       1074.38       1319.86        34.42 o                         
   9  13  16        859.99        739.24        19.78 o                         
  11  13  16        136.93        173.49         5.63 o                         
  13  13  16        991.70       1007.48        27.08 o                         
 -12  14  16         41.64         39.61         2.54 o                         
 -10  14  16         43.55         29.62         2.02 o                         
  -8  14  16         33.50         14.80         2.67 o                         
  -6  14  16        329.65        275.03         9.37 o                         
  -4  14  16        138.24        124.86         4.54 o                         
  -2  14  16       1296.71       1326.81        34.58 o                         
   0  14  16         57.76         98.23         5.28 o                         
   2  14  16       1297.38       1425.34        44.37 o                         
   4  14  16        138.20        127.71         3.97 o                         
   6  14  16        331.90        294.23         7.84 o                         
   8  14  16         33.78         17.69         1.90 o                         
  10  14  16         43.71         30.17         1.92 o                         
  12  14  16         41.61         37.55         2.44 o                         
  14  14  16         57.88        158.01         5.83 o                         
 -13  15  16        217.33        221.08         7.48 o                         
 -11  15  16        309.90        356.16        13.16 o                         
  -9  15  16        142.67        110.74         4.00 o                         
  -7  15  16        397.95        494.55        15.99 o                         
  -5  15  16         23.07         19.40         2.42 o                         
  -3  15  16         32.63         35.54         2.74 o                         
  -1  15  16        466.45        348.50         9.43 o                         
   1  15  16        466.17        349.34        12.04 o                         
   3  15  16         32.64         36.74         2.06 o                         
   5  15  16         22.71         21.12         1.87 o                         
   7  15  16        399.59        521.42        15.95 o                         
   9  15  16        143.39        108.95         4.25 o                         
  11  15  16        310.19        367.20        14.58 o                         
  13  15  16        216.50        234.52         7.97 o                         
  15  15  16          1.21         -0.38         3.22 o                         
 -14  16  16        221.29        228.99         8.15 o                         
 -12  16  16         59.44         73.22         3.45 o                         
 -10  16  16        312.66        364.89        10.79 o                         
  -8  16  16        196.69        200.49         6.63 o                         
  -6  16  16        899.66       1185.72        29.11 o                         
  -4  16  16        879.15        787.43        21.37 o                         
  -2  16  16        139.87        111.31         4.25 o                         
   0  16  16        197.12        175.23         7.78 o                         
   2  16  16        140.17        115.50         8.43 o                         
   4  16  16        879.48        772.51        25.18 o                         
   6  16  16        900.27       1181.55        33.98 o                         
   8  16  16        197.67        193.25         6.55 o                         
  10  16  16        313.05        383.62        12.98 o                         
  12  16  16         59.73         73.84         4.16 o                         
  14  16  16        221.35        223.77         9.86 o                         
 -13  17  16        136.04        184.05         6.79 o                         
 -11  17  16          7.87          3.49         1.97 o                         
  -9  17  16         25.14         13.56         1.88 o                         
  -7  17  16         39.40         55.88         3.71 o                         
  -5  17  16        516.71        457.32        14.05 o                         
  -3  17  16        268.26        307.04        12.71 o                         
  -1  17  16         20.88          9.62         1.81 o                         
   1  17  16         20.60          8.07         1.75 o                         
   3  17  16        267.63        294.85        10.35 o                         
   5  17  16        516.35        425.03        12.54 o                         
   7  17  16         39.29         53.04         2.72 o                         
   9  17  16         25.21         12.63         1.77 o                         
  11  17  16          7.83          2.98         2.57 o                         
  13  17  16        135.81        179.59         6.84 o                         
 -12  18  16        151.14        109.66         4.80 o                         
 -10  18  16        320.86        356.18        11.35 o                         
  -8  18  16        489.20        464.20        15.86 o                         
  -6  18  16         33.72         36.88         2.55 o                         
  -4  18  16        140.02         78.81         4.58 o                         
  -2  18  16        266.68        254.32         8.64 o                         
   0  18  16        615.84        605.63        21.64 o                         
   2  18  16        267.46        260.48         9.14 o                         
   4  18  16        140.31         69.38         4.08 o                         
   6  18  16         33.44         35.65         2.43 o                         
   8  18  16        489.57        475.09        16.18 o                         
  10  18  16        321.31        340.90        11.89 o                         
  12  18  16        151.34        112.40         5.05 o                         
 -11  19  16          2.09          7.29         2.37 o                         
  -9  19  16         59.33         65.95         3.57 o                         
  -7  19  16         67.72         45.07         3.53 o                         
  -5  19  16        801.30        921.55        29.92 o                         
  -3  19  16         42.46         36.70         2.76 o                         
  -1  19  16        143.46        199.01         7.88 o                         
   1  19  16        142.67        203.43         7.52 o                         
   3  19  16         42.09         35.53         3.12 o                         
   5  19  16        802.11        926.37        36.25 o                         
   7  19  16         68.03         51.83         4.01 o                         
   9  19  16         59.61         67.36         3.81 o                         
  11  19  16          2.07          7.55         2.05 o                         
  -8  20  16         68.58         53.95         3.12 o                         
  -6  20  16        484.96        493.49        16.77 o                         
  -4  20  16        435.31        393.09        13.79 o                         
  -2  20  16        154.08        119.90         4.63 o                         
   0  20  16         12.67          1.73         1.53 o                         
   2  20  16        153.75        121.43         5.48 o                         
   4  20  16        434.59        406.10        14.49 o                         
   6  20  16        484.28        469.74        15.37 o                         
   8  20  16         68.59         52.33         3.75 o                         
  -5  21  16         11.38         16.33         2.16 o                         
  -3  21  16         84.44         53.66         3.43 o                         
  -1  21  16         30.83         46.29         3.49 o                         
   1  21  16         30.76         43.32         3.77 o                         
   3  21  16         84.74         55.58         4.35 o                         
   5  21  16         11.54         14.94         3.95 o                         
   7  21  16         48.76         30.28         7.14 o                         
   0   1  17        285.48        233.07         6.38 o                         
  -1   2  17       1153.25       1304.57        33.99 o                         
   1   2  17       1152.52       1307.07        37.26 o                         
  -2   3  17       1354.97       1177.14        28.42 o                         
   0   3  17       1624.51       1498.22        35.97 o                         
   2   3  17       1355.87       1193.72        28.85 o                         
  -3   4  17       3072.96       2581.54        61.49 o                         
  -1   4  17       1280.64        954.18        23.21 o                         
   1   4  17       1278.01        946.69        24.86 o                         
   3   4  17       3072.46       2552.23        60.85 o                         
  -4   5  17       2698.16       2607.37        58.08 o                         
  -2   5  17       3051.85       3094.35        73.60 o                         
   0   5  17       3907.84       3019.10        67.18 o                         
   2   5  17       3046.63       3054.13        72.62 o                         
   4   5  17       2697.45       2621.38        62.46 o                         
  -5   6  17       1490.24       1283.75        28.96 o                         
  -3   6  17        275.32        223.80         5.65 o                         
  -1   6  17        457.28        484.76        11.35 o                         
   1   6  17        458.65        494.41        11.56 o                         
   3   6  17        277.53        224.78         5.66 o                         
   5   6  17       1485.99       1293.18        29.14 o                         
  -6   7  17       3132.67       3342.08        79.40 o                         
  -4   7  17        655.08        694.77        17.09 o                         
  -2   7  17        439.16        502.99        11.75 o                         
   0   7  17        207.84        241.19         6.02 o                         
   2   7  17        436.47        492.10        11.56 o                         
   4   7  17        659.53        696.17        16.02 o                         
   6   7  17       3126.28       3324.55        73.87 o                         
  -7   8  17        150.65        123.56         3.53 o                         
  -5   8  17        571.27        494.27        13.34 o                         
  -3   8  17       1385.23       1303.91        31.44 o                         
  -1   8  17        843.26        966.91        21.97 o                         
   1   8  17        842.17        969.78        22.02 o                         
   3   8  17       1385.53       1345.34        32.38 o                         
   5   8  17        572.42        522.65        14.18 o                         
   7   8  17        150.02        123.47         3.73 o                         
  -8   9  17       3382.86       3508.47        77.93 o                         
  -6   9  17       3468.15       3247.40        72.18 o                         
  -4   9  17        194.12        189.18         7.79 o                         
  -2   9  17       2824.15       2778.92        66.15 o                         
   0   9  17       2922.48       2355.91        52.56 o                         
   2   9  17       2829.03       2810.71        62.59 o                         
   4   9  17        194.76        193.92         7.10 o                         
   6   9  17       3467.74       3357.98        74.58 o                         
   8   9  17       3375.07       3438.69        76.37 o                         
  -9  10  17        406.24        361.52         9.84 o                         
  -7  10  17       1777.21       1829.21        50.86 o                         
  -5  10  17       1059.25       1196.76        35.01 o                         
  -3  10  17       3527.91       3021.17        77.54 o                         
  -1  10  17        256.39        246.51         6.95 o                         
   1  10  17        256.97        251.10         8.66 o                         
   3  10  17       3535.12       3164.19        75.14 o                         
   5  10  17       1060.29       1166.82        30.50 o                         
   7  10  17       1777.06       1828.92        55.57 o                         
   9  10  17        405.62        371.67        12.13 o                         
 -10  11  17       1762.69       1864.11        44.83 o                         
  -8  11  17        293.21        233.46         6.94 o                         
  -6  11  17       4959.95       4589.54       108.91 o                         
  -4  11  17       1368.08       1503.28        36.20 o                         
  -2  11  17       2853.02       2863.70        68.12 o                         
   0  11  17       3968.61       3834.13        85.11 o                         
   2  11  17       2850.20       2885.46        74.28 o                         
   4  11  17       1369.52       1534.87        39.86 o                         
   6  11  17       4959.78       4652.45       119.01 o                         
   8  11  17        291.97        236.29         6.55 o                         
  10  11  17       1762.93       1807.27        51.40 o                         
 -11  12  17        334.21        296.02         9.73 o                         
  -9  12  17        382.35        411.11        11.72 o                         
  -7  12  17        467.04        372.47        11.69 o                         
  -5  12  17       4411.34       4185.26        93.06 o                         
  -3  12  17        538.49        443.75        10.51 o                         
  -1  12  17        255.08        258.01         6.39 o                         
   1  12  17        255.45        265.64         7.66 o                         
   3  12  17        539.03        476.99        12.53 o                         
   5  12  17       4416.19       4444.45       105.33 o                         
   7  12  17        465.34        351.45         9.84 o                         
   9  12  17        381.85        408.85        11.40 o                         
  11  12  17        334.68        281.96        10.57 o                         
 -12  13  17         46.03         44.02         2.61 o                         
 -10  13  17         74.46        118.68         5.30 o                         
  -8  13  17         11.20          4.60         2.14 o                         
  -6  13  17       1012.95       1024.89        25.64 o                         
  -4  13  17        366.84        298.66         7.97 o                         
  -2  13  17        151.29        126.35         3.77 o                         
   0  13  17        511.48        494.65        14.78 o                         
   2  13  17        151.34        123.87         3.97 o                         
   4  13  17        367.14        315.30         8.94 o                         
   6  13  17       1014.46       1035.89        25.21 o                         
   8  13  17         11.14          3.08         1.63 o                         
  10  13  17         73.27        120.45         4.26 o                         
  12  13  17         45.81         46.87         2.69 o                         
 -13  14  17         73.00         90.48         3.92 o                         
 -11  14  17        424.07        363.90        12.51 o                         
  -9  14  17         54.12         63.39         3.70 o                         
  -7  14  17        687.94        762.49        21.08 o                         
  -5  14  17          3.23          9.26         2.61 o                         
  -3  14  17        354.53        297.72         8.48 o                         
  -1  14  17         24.14         24.81         1.90 o                         
   1  14  17         23.51         23.28         1.79 o                         
   3  14  17        355.04        308.96         8.85 o                         
   5  14  17          3.35          9.06         1.35 o                         
   7  14  17        687.88        799.01        26.18 o                         
   9  14  17         53.95         65.91         3.41 o                         
  11  14  17        424.05        381.27        10.96 o                         
  13  14  17         73.49         92.26         4.27 o                         
 -14  15  17         33.88         22.63         2.91 o                         
 -12  15  17        173.62        189.14        11.65 o                         
 -10  15  17        171.69        157.24         6.17 o                         
  -8  15  17         15.16         27.17         2.52 o                         
  -6  15  17        101.58         95.59         6.32 o                         
  -4  15  17        355.85        380.95        11.92 o                         
  -2  15  17       1181.59        937.45        31.67 o                         
   0  15  17          5.87          6.54         1.51 o                         
   2  15  17       1179.52        963.34        28.41 o                         
   4  15  17        355.46        361.98        11.99 o                         
   6  15  17        100.92         97.24         3.91 o                         
   8  15  17         14.89         26.08         2.09 o                         
  10  15  17        170.32        161.08         5.61 o                         
  12  15  17        174.48        179.95         6.33 o                         
  14  15  17         33.84         22.00         2.28 o                         
 -13  16  17         96.42        111.12         5.16 o                         
 -11  16  17         12.36         11.86         2.16 o                         
  -9  16  17        491.39        526.70        14.52 o                         
  -7  16  17         88.53         93.03         4.22 o                         
  -5  16  17         65.56         84.23         5.40 o                         
  -3  16  17        362.66        344.85        11.49 o                         
  -1  16  17         93.04         59.12         4.19 o                         
   1  16  17         91.84         59.50         2.63 o                         
   3  16  17        361.10        330.99        10.24 o                         
   5  16  17         65.99         86.48         5.11 o                         
   7  16  17         88.48         91.75         3.57 o                         
   9  16  17        488.90        522.46        14.85 o                         
  11  16  17         12.32         10.57         1.87 o                         
  13  16  17         96.27        111.86         6.01 o                         
 -12  17  17          5.36          4.13         2.19 o                         
 -10  17  17         10.47          8.89         1.98 o                         
  -8  17  17        554.68        606.15        16.61 o                         
  -6  17  17        125.92        116.93         4.85 o                         
  -4  17  17        187.69        177.37         6.73 o                         
  -2  17  17        230.81        217.69         9.06 o                         
   0  17  17        133.59        190.51         6.51 o                         
   2  17  17        230.74        211.79         8.03 o                         
   4  17  17        188.25        170.89        13.57 o                         
   6  17  17        125.98        113.47         4.55 o                         
   8  17  17        553.58        591.72        16.22 o                         
  10  17  17         10.47         10.85         1.62 o                         
  12  17  17          5.37          3.90         2.30 o                         
 -11  18  17         76.90         70.49         4.99 o                         
  -9  18  17        368.53        390.41        12.35 o                         
  -7  18  17        244.65        258.50        11.93 o                         
  -5  18  17         92.84        100.69         5.37 o                         
  -3  18  17        151.30        149.23         5.99 o                         
  -1  18  17        125.05        142.81         5.19 o                         
   1  18  17        125.18        152.84         9.79 o                         
   3  18  17        151.39        139.76         6.09 o                         
   5  18  17         92.75         83.79         3.76 o                         
   7  18  17        243.24        230.87         8.38 o                         
   9  18  17        368.88        360.41        10.04 o                         
  11  18  17         77.33         71.22         3.83 o                         
 -10  19  17         26.65         27.08         3.96 o                         
  -8  19  17         36.65         63.56         4.09 o                         
  -6  19  17        446.66        518.34        17.76 o                         
  -4  19  17        141.67        170.71         5.82 o                         
  -2  19  17        784.44        698.70        19.11 o                         
   0  19  17        610.98        645.33        22.14 o                         
   2  19  17        783.17        740.97        22.43 o                         
   4  19  17        141.78        168.03         9.03 o                         
   6  19  17        447.72        499.58        20.12 o                         
   8  19  17         36.63         59.55         3.05 o                         
  10  19  17         26.53         26.73         2.43 o                         
  -7  20  17        177.00        170.73         6.76 o                         
  -5  20  17        150.68        147.99         5.66 o                         
  -3  20  17         98.42         73.34         4.47 o                         
  -1  20  17         40.09         39.43         3.35 o                         
   1  20  17         39.86         40.53         3.30 o                         
   3  20  17         97.69         77.33         7.33 o                         
   5  20  17        150.07        149.30         6.87 o                         
   7  20  17        176.37        166.28         8.54 o                         
  -4  21  17        254.83        271.99        11.81 o                         
  -2  21  17        186.60        173.38        10.79 o                         
   0  21  17          7.08         -0.44         1.56 o                         
   2  21  17        186.82        141.74         9.19 o                         
   4  21  17        255.16        268.18        14.45 o                         
   0   0  18       8390.93       8094.76       506.72 o                         
   1   1  18        510.21        687.68        15.86 o                         
   0   2  18        705.78        883.02        20.14 o                         
   2   2  18       4465.08       4775.94       113.22 o                         
  -1   3  18       1126.41       1587.84        38.12 o                         
   1   3  18       1125.11       1588.61        38.16 o                         
   3   3  18        272.72        224.04         6.55 o                         
  -2   4  18       2864.51       2495.53        55.66 o                         
   0   4  18          1.91         12.83         1.25 o                         
   2   4  18       2862.64       2498.77        55.73 o                         
   4   4  18         12.43          3.20         0.99 o                         
  -3   5  18       1577.00       1982.86        44.34 o                         
  -1   5  18        981.44        697.20        17.18 o                         
   1   5  18        983.23        702.97        16.19 o                         
   3   5  18       1581.82       1973.40        47.21 o                         
   5   5  18          0.02          2.48         1.04 o                         
  -4   6  18         51.15         55.33         2.23 o                         
  -2   6  18        220.84        258.10         8.16 o                         
   0   6  18          3.17          6.13         1.06 o                         
   2   6  18        220.79        253.79         6.32 o                         
   4   6  18         50.81         54.54         2.08 o                         
   6   6  18        332.18        237.71         6.99 o                         
  -5   7  18        232.42        284.47         9.10 o                         
  -3   7  18       2922.10       3307.81        78.64 o                         
  -1   7  18       3473.51       3116.45        69.34 o                         
   1   7  18       3474.76       3153.05        70.16 o                         
   3   7  18       2928.91       3315.23        85.19 o                         
   5   7  18        231.96        292.84         9.12 o                         
   7   7  18       4737.38       4471.27        99.06 o                         
  -6   8  18       1881.80       1891.99        42.35 o                         
  -4   8  18       4790.09       5124.75       113.59 o                         
  -2   8  18       1548.03       1858.34        52.53 o                         
   0   8  18        353.27        359.36         9.27 o                         
   2   8  18       1543.93       1889.90        53.40 o                         
   4   8  18       4789.39       5262.86       124.64 o                         
   6   8  18       1886.14       1938.83        43.41 o                         
   8   8  18        216.80        143.86         4.28 o                         
  -7   9  18        957.53        747.08        17.13 o                         
  -5   9  18       2093.15       1949.14        43.55 o                         
  -3   9  18        607.28        601.69        13.96 o                         
  -1   9  18         60.42         37.08         1.66 o                         
   1   9  18         59.67         38.51         2.13 o                         
   3   9  18        604.68        618.67        14.35 o                         
   5   9  18       2092.91       2065.54        49.37 o                         
   7   9  18        957.78        802.95        18.39 o                         
   9   9  18        108.62        108.21         3.74 o                         
  -8  10  18         42.87         33.52         2.45 o                         
  -6  10  18       1878.09       1755.67        42.12 o                         
  -4  10  18       2106.47       2243.29        57.88 o                         
  -2  10  18         21.21         36.43         1.69 o                         
   0  10  18         22.04         26.76         1.46 o                         
   2  10  18         21.78         39.68         2.15 o                         
   4  10  18       2107.27       2348.64        75.13 o                         
   6  10  18       1877.92       1690.99        47.95 o                         
   8  10  18         43.02         32.73         2.19 o                         
  10  10  18        254.06        277.30        10.28 o                         
  -9  11  18          0.42          6.48         1.72 o                         
  -7  11  18        183.67        174.35         5.41 o                         
  -5  11  18        706.11        705.69        15.29 o                         
  -3  11  18        295.76        202.54         6.87 o                         
  -1  11  18       1845.09       1523.31        34.22 o                         
   1  11  18       1846.49       1559.57        37.42 o                         
   3  11  18        295.34        219.41         6.45 o                         
   5  11  18        705.24        728.58        19.47 o                         
   7  11  18        183.35        187.41         5.78 o                         
   9  11  18          0.43          3.21         1.42 o                         
  11  11  18         33.33         20.22         1.94 o                         
 -10  12  18         63.22         56.20         2.84 o                         
  -8  12  18        163.92        154.56         6.44 o                         
  -6  12  18         28.33         41.97         3.21 o                         
  -4  12  18         33.66         39.18         2.70 o                         
  -2  12  18        849.32        912.01        20.76 o                         
   0  12  18          4.02         14.06         1.32 o                         
   2  12  18        852.13        950.35        29.15 o                         
   4  12  18         33.33         39.43         2.97 o                         
   6  12  18         27.97         42.17         2.99 o                         
   8  12  18        163.98        153.83         6.76 o                         
  10  12  18         63.82         57.34         2.53 o                         
  12  12  18         12.45         86.76         3.60 o                         
 -11  13  18        241.48        263.72         8.56 o                         
  -9  13  18        548.66        535.15        16.79 o                         
  -7  13  18        509.99        574.27        19.73 o                         
  -5  13  18       1654.58       1544.58        49.39 o                         
  -3  13  18        171.82        125.13         3.85 o                         
  -1  13  18        537.75        575.54        14.37 o                         
   1  13  18        538.12        571.16        15.37 o                         
   3  13  18        173.10        143.94         6.68 o                         
   5  13  18       1653.81       1531.00        42.53 o                         
   7  13  18        511.34        561.89        16.87 o                         
   9  13  18        549.55        517.47        13.14 o                         
  11  13  18        241.30        269.78         8.09 o                         
  13  13  18        377.94        327.40        10.37 o                         
 -12  14  18         21.63         24.18         2.20 o                         
 -10  14  18        145.08        101.97         3.88 o                         
  -8  14  18        712.24        708.05        17.98 o                         
  -6  14  18        505.91        485.45        21.54 o                         
  -4  14  18        904.50        984.96        34.46 o                         
  -2  14  18         19.07          9.83         1.47 o                         
   0  14  18         30.65         25.42         1.74 o                         
   2  14  18         19.48          8.88         1.90 o                         
   4  14  18        906.72       1032.48        27.26 o                         
   6  14  18        502.51        458.40        13.85 o                         
   8  14  18        712.43        728.00        18.07 o                         
  10  14  18        144.99        110.59         4.79 o                         
  12  14  18         21.51         25.73         2.16 o                         
  14  14  18          8.32         46.40         3.70 o                         
 -13  15  18        114.82        126.99         5.31 o                         
 -11  15  18         74.20         82.14         4.19 o                         
  -9  15  18        251.03        238.90         7.86 o                         
  -7  15  18        121.15        106.18         4.29 o                         
  -5  15  18         18.27         15.13         2.28 o                         
  -3  15  18        369.90        327.72        11.64 o                         
  -1  15  18        393.34        533.38        15.87 o                         
   1  15  18        393.96        543.91        18.78 o                         
   3  15  18        368.61        349.86        12.76 o                         
   5  15  18         18.50         14.63         1.58 o                         
   7  15  18        121.50        105.81         3.68 o                         
   9  15  18        251.00        231.37         6.67 o                         
  11  15  18         74.12         83.75         3.74 o                         
  13  15  18        114.64        126.00         9.02 o                         
 -12  16  18        266.34        265.53         8.82 o                         
 -10  16  18        191.01        164.32         5.45 o                         
  -8  16  18        453.33        466.37        13.10 o                         
  -6  16  18         94.27         68.50         6.13 o                         
  -4  16  18        463.45        355.02        10.56 o                         
  -2  16  18        171.47        145.11         8.12 o                         
   0  16  18         39.66         68.17         3.13 o                         
   2  16  18        171.40        143.46         4.71 o                         
   4  16  18        462.90        362.98         9.90 o                         
   6  16  18         94.34         74.34         3.11 o                         
   8  16  18        453.41        472.33        12.47 o                         
  10  16  18        190.85        172.75         6.17 o                         
  12  16  18        266.40        250.70         8.47 o                         
 -11  17  18         15.38         18.11         2.23 o                         
  -9  17  18        266.95        261.63         7.95 o                         
  -7  17  18        776.83        820.81        27.17 o                         
  -5  17  18        507.26        559.88        15.69 o                         
  -3  17  18        114.59        103.96         4.85 o                         
  -1  17  18         30.00         20.04         3.01 o                         
   1  17  18         29.90         21.03         2.40 o                         
   3  17  18        114.19         98.55         3.64 o                         
   5  17  18        505.63        547.54        15.00 o                         
   7  17  18        775.28        791.48        24.36 o                         
   9  17  18        267.08        264.95         9.77 o                         
  11  17  18         15.49         17.69         2.23 o                         
 -10  18  18        106.59        132.56         5.94 o                         
  -8  18  18        215.57        235.08         7.39 o                         
  -6  18  18        413.89        435.28        13.62 o                         
  -4  18  18        380.57        417.50        13.29 o                         
  -2  18  18         75.07         70.47         3.98 o                         
   0  18  18        176.27        111.34        10.52 o                         
   2  18  18         75.16         77.80         5.91 o                         
   4  18  18        380.34        380.37        14.46 o                         
   6  18  18        414.38        416.90        12.93 o                         
   8  18  18        214.84        223.98         9.82 o                         
  10  18  18        106.29        137.80         8.59 o                         
  -7  19  18        565.51        599.34        23.25 o                         
  -5  19  18        169.55        215.35         7.31 o                         
  -3  19  18        444.37        358.23        11.63 o                         
  -1  19  18        252.47        219.53         7.94 o                         
   1  19  18        252.68        208.88         7.97 o                         
   3  19  18        444.17        356.45        13.80 o                         
   5  19  18        170.21        209.48        14.19 o                         
   7  19  18        566.14        540.62        14.64 o                         
   9  19  18        608.19        640.25        43.87 o                         
  -6  20  18        312.73        264.09        11.47 o                         
  -4  20  18        334.76        376.77        11.97 o                         
  -2  20  18         11.01          5.51         1.99 o                         
   0  20  18          2.65          1.54         1.66 o                         
   2  20  18         10.98          5.25         2.34 o                         
   4  20  18        334.80        368.50        12.50 o                         
   6  20  18        312.72        232.87        10.17 o                         
   0   1  19        880.05       1116.12        27.06 o                         
  -1   2  19       4528.84       3790.94        90.04 o                         
   1   2  19       4522.52       3823.11        84.96 o                         
  -2   3  19         26.54         47.98         1.92 o                         
   0   3  19        175.50        223.48         5.68 o                         
   2   3  19         26.65         48.70         1.92 o                         
  -3   4  19       1232.03       1316.61        31.76 o                         
  -1   4  19         23.57         16.73         1.27 o                         
   1   4  19         24.28         17.62         1.30 o                         
   3   4  19       1227.28       1332.91        30.09 o                         
  -4   5  19       1515.53       1370.98        35.68 o                         
  -2   5  19        403.33        455.25        10.80 o                         
   0   5  19        903.96       1035.99        25.17 o                         
   2   5  19        401.17        459.76        11.64 o                         
   4   5  19       1516.60       1374.16        35.80 o                         
  -5   6  19       4410.53       4729.31       121.10 o                         
  -3   6  19       2241.34       2157.19        60.92 o                         
  -1   6  19       1874.87       1954.04        46.77 o                         
   1   6  19       1867.90       1959.02        62.12 o                         
   3   6  19       2239.15       2150.16        60.85 o                         
   5   6  19       4410.04       4670.53       110.68 o                         
  -6   7  19        913.73        835.26        20.49 o                         
  -4   7  19       2230.21       1954.79        46.78 o                         
  -2   7  19       2008.72       2195.23        49.08 o                         
   0   7  19       1244.68       1456.34        35.04 o                         
   2   7  19       2004.16       2244.23        58.01 o                         
   4   7  19       2238.24       2054.52        50.33 o                         
   6   7  19        913.09        888.38        28.95 o                         
  -7   8  19       3297.12       3119.80        69.42 o                         
  -5   8  19       1087.28       1136.71        25.76 o                         
  -3   8  19       1404.12       1289.83        29.12 o                         
  -1   8  19        545.18        539.04        13.52 o                         
   1   8  19        546.63        554.71        13.82 o                         
   3   8  19       1407.67       1372.57        33.07 o                         
   5   8  19       1089.43       1207.59        27.35 o                         
   7   8  19       3299.12       3337.37        82.01 o                         
  -8   9  19        526.88        501.29        11.80 o                         
  -6   9  19        372.75        333.78         8.71 o                         
  -4   9  19        218.78        233.00         6.86 o                         
  -2   9  19       6297.45       5935.94       151.83 o                         
   0   9  19        115.34         66.70         2.95 o                         
   2   9  19       6308.84       6282.68       148.56 o                         
   4   9  19        219.87        238.01         6.08 o                         
   6   9  19        374.85        345.21         9.83 o                         
   8   9  19        526.23        507.98        15.00 o                         
  -9  10  19        110.40        110.55         4.74 o                         
  -7  10  19        455.63        356.42         8.63 o                         
  -5  10  19       6459.89       5689.59       134.74 o                         
  -3  10  19       1513.75       1377.53        33.11 o                         
  -1  10  19       4691.77       4228.54        93.81 o                         
   1  10  19       4680.45       4283.17       101.58 o                         
   3  10  19       1516.06       1464.29        33.77 o                         
   5  10  19       6463.24       5675.50       125.74 o                         
   7  10  19        456.94        353.05         9.96 o                         
   9  10  19        111.10        103.39         6.56 o                         
 -10  11  19         18.99         26.34         2.06 o                         
  -8  11  19       1158.03       1242.03        35.78 o                         
  -6  11  19        808.62        794.92        18.28 o                         
  -4  11  19       2923.86       2258.83        50.41 o                         
  -2  11  19        458.54        557.29        13.91 o                         
   0  11  19        583.41        529.58        13.20 o                         
   2  11  19        458.36        574.70        14.24 o                         
   4  11  19       2926.18       2387.61        57.08 o                         
   6  11  19        807.83        828.82        20.38 o                         
   8  11  19       1158.76       1165.05        44.92 o                         
  10  11  19         19.04         28.41         1.89 o                         
 -11  12  19         93.72         73.68         3.62 o                         
  -9  12  19        356.19        374.40        10.92 o                         
  -7  12  19        343.78        345.05        12.21 o                         
  -5  12  19        668.16        607.39        15.28 o                         
  -3  12  19        836.50        784.63        18.03 o                         
  -1  12  19        119.77         68.68         2.54 o                         
   1  12  19        119.12         68.10         2.76 o                         
   3  12  19        839.86        812.86        19.96 o                         
   5  12  19        667.10        602.10        15.03 o                         
   7  12  19        343.06        348.54        10.10 o                         
   9  12  19        355.20        383.10         9.99 o                         
  11  12  19         94.38         72.91         3.25 o                         
 -12  13  19        104.61        152.44         5.43 o                         
 -10  13  19       1496.43       1546.44        37.54 o                         
  -8  13  19        127.92        119.48         4.35 o                         
  -6  13  19       1009.06        837.96        44.79 o                         
  -4  13  19        510.92        387.65        11.21 o                         
  -2  13  19        700.58        691.38        17.08 o                         
   0  13  19        281.67        248.46         6.75 o                         
   2  13  19        700.27        700.11        18.72 o                         
   4  13  19        512.65        417.00        18.49 o                         
   6  13  19       1009.41        866.06        23.00 o                         
   8  13  19        128.88        120.47         3.92 o                         
  10  13  19       1493.81       1506.48        43.21 o                         
  12  13  19        103.99        148.91         5.71 o                         
 -13  14  19        268.30        308.31         9.95 o                         
 -11  14  19         74.19         44.92         3.05 o                         
  -9  14  19         56.94         48.23         2.94 o                         
  -7  14  19        270.72        246.42         8.07 o                         
  -5  14  19        653.79        613.35        17.60 o                         
  -3  14  19         29.12         47.44         5.26 o                         
  -1  14  19       1396.22       1494.35        42.87 o                         
   1  14  19       1391.04       1478.26        45.61 o                         
   3  14  19         29.04         44.96         2.66 o                         
   5  14  19        653.51        629.86        17.03 o                         
   7  14  19        270.27        245.84         7.36 o                         
   9  14  19         56.82         48.57         2.62 o                         
  11  14  19         74.28         49.17         3.17 o                         
  13  14  19        268.76        304.20         9.88 o                         
 -12  15  19         19.30          7.25         1.83 o                         
 -10  15  19        391.20        331.83         9.61 o                         
  -8  15  19         51.08         76.16         3.47 o                         
  -6  15  19        997.33       1193.72        29.85 o                         
  -4  15  19         17.14         24.80         2.28 o                         
  -2  15  19        168.61        187.07         6.38 o                         
   0  15  19         23.77          7.31         1.47 o                         
   2  15  19        168.29        195.77         6.89 o                         
   4  15  19         17.20         25.36         1.82 o                         
   6  15  19        995.77       1189.61        28.93 o                         
   8  15  19         50.83         74.71         3.04 o                         
  10  15  19        390.03        329.27         9.72 o                         
  12  15  19         19.46          7.42         1.77 o                         
 -11  16  19         50.42         86.02         3.99 o                         
  -9  16  19        112.65        135.59         6.27 o                         
  -7  16  19        395.15        410.48        13.06 o                         
  -5  16  19        738.57        642.87        19.70 o                         
  -3  16  19        347.26        296.10        16.82 o                         
  -1  16  19        364.43        298.51        14.89 o                         
   1  16  19        364.41        305.84         9.68 o                         
   3  16  19        347.95        287.17         8.12 o                         
   5  16  19        736.12        648.41        16.56 o                         
   7  16  19        395.35        403.96        11.91 o                         
   9  16  19        112.41        122.02         4.58 o                         
  11  16  19         50.27         89.54         4.13 o                         
 -10  17  19         34.03         41.56         2.83 o                         
  -8  17  19        170.24        194.50         7.97 o                         
  -6  17  19       1202.84       1265.10        41.14 o                         
  -4  17  19         53.60         37.70         3.08 o                         
  -2  17  19         27.15          8.75         2.64 o                         
   0  17  19         10.56          0.13         1.66 o                         
   2  17  19         27.17          8.17         1.45 o                         
   4  17  19         52.61         37.51         2.24 o                         
   6  17  19       1203.26       1180.99        34.06 o                         
   8  17  19        170.55        183.62        14.39 o                         
  10  17  19         33.97         41.20         2.89 o                         
  -9  18  19        136.76        173.09        13.67 o                         
  -7  18  19         67.10         68.24         3.71 o                         
  -5  18  19          6.26          3.38         2.30 o                         
  -3  18  19        257.32        185.28         7.52 o                         
  -1  18  19        244.10        235.53         7.65 o                         
   1  18  19        244.38        244.52        11.15 o                         
   3  18  19        257.22        189.84        18.46 o                         
   5  18  19          6.34          4.10         1.54 o                         
   7  18  19         67.21         63.80         3.07 o                         
   9  18  19        136.75        152.48         6.06 o                         
  -6  19  19         90.16         88.71         4.82 o                         
  -4  19  19         64.34         66.32         3.46 o                         
  -2  19  19        116.64         68.08         3.96 o                         
   0  19  19         24.12         51.24         3.42 o                         
   2  19  19        117.06         65.01         4.08 o                         
   4  19  19         63.95         61.59         4.08 o                         
   6  19  19         90.35         77.66         6.17 o                         
  -3  20  19         57.33         38.76         4.09 o                         
  -1  20  19         68.41         48.19         4.79 o                         
   1  20  19         68.60         50.02         5.13 o                         
   3  20  19         56.89         49.13         4.98 o                         
   0   0  20        217.07        322.95        15.78 o                         
   1   1  20         78.19         14.86         1.35 o                         
   0   2  20       2017.72       1727.74        38.81 o                         
   2   2  20        623.83        632.08        15.69 o                         
  -1   3  20        985.27        953.74        21.76 o                         
   1   3  20        989.12        955.92        21.81 o                         
   3   3  20       3051.75       2127.83        50.91 o                         
  -2   4  20         35.32         44.93         2.37 o                         
   0   4  20       1003.76       1048.60        25.49 o                         
   2   4  20         35.29         45.69         2.06 o                         
   4   4  20        227.14        353.97         9.86 o                         
  -3   5  20        277.51        393.84        11.40 o                         
  -1   5  20        725.64        782.01        20.72 o                         
   1   5  20        726.89        783.65        19.22 o                         
   3   5  20        275.63        392.10        10.84 o                         
   5   5  20          3.71          3.50         1.13 o                         
  -4   6  20       1173.99       1045.15        25.39 o                         
  -2   6  20         52.20         39.72         1.97 o                         
   0   6  20       1539.35       1447.32        37.64 o                         
   2   6  20         52.52         42.05         1.90 o                         
   4   6  20       1171.92       1084.20        27.21 o                         
   6   6  20        257.69        209.93         5.85 o                         
  -5   7  20        997.36       1193.37        27.02 o                         
  -3   7  20       1127.54       1345.69        32.44 o                         
  -1   7  20       1451.89       1570.50        40.86 o                         
   1   7  20       1454.10       1604.35        38.54 o                         
   3   7  20       1125.50       1459.49        66.09 o                         
   5   7  20        998.01       1231.74        27.87 o                         
   7   7  20        148.79         89.50         3.21 o                         
  -6   8  20        581.25        608.80        15.22 o                         
  -4   8  20         41.97         39.41         2.02 o                         
  -2   8  20        385.17        450.75        11.44 o                         
   0   8  20       2416.68       1943.69        46.55 o                         
   2   8  20        383.72        467.26        11.07 o                         
   4   8  20         41.62         40.74         1.92 o                         
   6   8  20        581.44        623.31        18.62 o                         
   8   8  20       2229.98       2200.61        52.63 o                         
  -7   9  20        175.30        189.58         6.04 o                         
  -5   9  20        316.07        361.12         8.73 o                         
  -3   9  20       1987.53       1613.32        36.28 o                         
  -1   9  20        317.22        325.86         9.49 o                         
   1   9  20        317.88        323.37         8.42 o                         
   3   9  20       1987.87       1723.39        41.95 o                         
   5   9  20        318.69        371.34         9.62 o                         
   7   9  20        174.57        191.93         5.47 o                         
   9   9  20         38.17         42.34         2.10 o                         
  -8  10  20        657.15        625.79        20.47 o                         
  -6  10  20         16.11         17.37         1.51 o                         
  -4  10  20        429.42        442.98        11.27 o                         
  -2  10  20        485.35        549.62        13.74 o                         
   0  10  20         40.97         22.78         1.79 o                         
   2  10  20        484.81        563.86        15.52 o                         
   4  10  20        430.31        428.73        10.23 o                         
   6  10  20         16.21         20.19         2.07 o                         
   8  10  20        658.35        635.84        15.89 o                         
  10  10  20         50.50         34.97         2.94 o                         
  -9  11  20        170.83        171.63         5.63 o                         
  -7  11  20         94.42         84.60         3.25 o                         
  -5  11  20         56.72         53.63         2.40 o                         
  -3  11  20         29.63         23.37         2.10 o                         
  -1  11  20        146.51        126.57         3.59 o                         
   1  11  20        147.92        129.10         4.23 o                         
   3  11  20         29.70         25.04         1.82 o                         
   5  11  20         56.60         58.37         3.34 o                         
   7  11  20         94.59         90.79         3.60 o                         
   9  11  20        169.81        170.81         5.08 o                         
  11  11  20        407.69        407.39        12.77 o                         
 -10  12  20        884.57       1001.35        24.81 o                         
  -8  12  20        224.52        221.47         6.97 o                         
  -6  12  20         58.07         36.99         3.67 o                         
  -4  12  20        512.15        459.43        13.79 o                         
  -2  12  20        963.13        891.14        29.50 o                         
   0  12  20        515.97        598.88        14.87 o                         
   2  12  20        961.87        904.14        26.25 o                         
   4  12  20        513.70        490.27        15.98 o                         
   6  12  20         57.60         38.69         2.29 o                         
   8  12  20        225.23        222.84         6.24 o                         
  10  12  20        884.57        983.10        26.06 o                         
  12  12  20        188.86        206.59        11.05 o                         
 -11  13  20         58.28         64.92         3.26 o                         
  -9  13  20         71.17         76.37         3.38 o                         
  -7  13  20         37.50         48.83         2.95 o                         
  -5  13  20        242.29        315.60         9.22 o                         
  -3  13  20         84.76         84.52         3.23 o                         
  -1  13  20        431.71        385.27        10.85 o                         
   1  13  20        431.84        401.04        12.43 o                         
   3  13  20         85.21         84.62         3.98 o                         
   5  13  20        243.07        305.90         9.63 o                         
   7  13  20         37.39         48.95         2.93 o                         
   9  13  20         71.08         78.31         3.64 o                         
  11  13  20         58.77         58.48         4.04 o                         
  13  13  20        866.11        863.62        23.45 o                         
 -12  14  20        486.60        490.38        15.49 o                         
 -10  14  20         48.81         27.89         2.89 o                         
  -8  14  20          2.71         20.71         2.19 o                         
  -6  14  20        188.95        205.81         6.59 o                         
  -4  14  20        873.20        867.65        25.22 o                         
  -2  14  20          3.71         19.24         1.66 o                         
   0  14  20         49.55         38.51         2.93 o                         
   2  14  20          3.80         20.46         1.79 o                         
   4  14  20        872.58        893.08        23.74 o                         
   6  14  20        189.13        211.50         6.00 o                         
   8  14  20          2.67         20.09         1.77 o                         
  10  14  20         49.10         34.38         2.60 o                         
  12  14  20        486.48        513.30        14.98 o                         
 -11  15  20         46.08         39.63         2.77 o                         
  -9  15  20        155.84        145.49         5.85 o                         
  -7  15  20        141.41        162.58         8.22 o                         
  -5  15  20        997.02        985.69        27.54 o                         
  -3  15  20         35.75         29.97         1.99 o                         
  -1  15  20         44.81         54.98         2.81 o                         
   1  15  20         44.32         58.35         3.19 o                         
   3  15  20         36.06         29.33         2.10 o                         
   5  15  20        995.73        982.06        24.06 o                         
   7  15  20        141.39        156.36         5.83 o                         
   9  15  20        156.12        144.48         5.12 o                         
  11  15  20         45.98         36.78         2.51 o                         
 -10  16  20         23.04         23.75         2.35 o                         
  -8  16  20        330.88        378.66        11.11 o                         
  -6  16  20         75.52         77.35         5.31 o                         
  -4  16  20        202.95        204.75         7.74 o                         
  -2  16  20         77.74         73.45         4.63 o                         
   0  16  20         12.38          1.52         1.42 o                         
   2  16  20         77.60         77.12         5.99 o                         
   4  16  20        201.27        200.37         6.75 o                         
   6  16  20         75.19         76.23         3.28 o                         
   8  16  20        330.91        362.22         9.97 o                         
  10  16  20         22.70         23.37         2.35 o                         
  -9  17  20         45.98         35.43         8.16 o                         
  -7  17  20        181.08        134.86         6.10 o                         
  -5  17  20        340.16        252.30        11.91 o                         
  -3  17  20        262.35        159.30         6.50 o                         
  -1  17  20         49.98         29.96         3.58 o                         
   1  17  20         50.28         30.54         4.11 o                         
   3  17  20        261.75        154.72         5.67 o                         
   5  17  20        339.77        259.04         7.83 o                         
   7  17  20        180.17        127.39         6.29 o                         
   9  17  20         45.57         40.24         2.86 o                         
  -6  18  20        165.10        195.19         8.77 o                         
  -4  18  20        427.17        471.75        16.36 o                         
  -2  18  20         73.71         84.66         4.50 o                         
   0  18  20         72.94         91.73        11.98 o                         
   2  18  20         73.34         85.29         4.95 o                         
   4  18  20        427.04        458.99        20.45 o                         
   6  18  20        164.46        194.39         7.28 o                         
  -5  19  20        217.17        156.20        13.77 o                         
  -3  19  20        100.02         90.19         7.16 o                         
  -1  19  20         83.36         79.83         6.10 o                         
   1  19  20         83.47         72.71         4.25 o                         
   3  19  20        100.63         96.45         8.08 o                         
   0   1  21          7.57         10.63         1.21 o                         
  -1   2  21       1271.48       1358.38        35.46 o                         
   1   2  21       1272.94       1378.92        39.36 o                         
  -2   3  21        197.42        205.01         5.33 o                         
   0   3  21       2063.03       2473.52        59.03 o                         
   2   3  21        196.59        204.36         6.69 o                         
  -3   4  21        152.31        111.66         3.75 o                         
  -1   4  21        730.49        782.24        17.96 o                         
   1   4  21        732.81        787.07        19.37 o                         
   3   4  21        153.28        115.14         3.42 o                         
  -4   5  21       2313.77       2261.25        50.56 o                         
  -2   5  21        459.67        519.69        13.03 o                         
   0   5  21          0.55          0.29         1.16 o                         
   2   5  21        461.44        520.76        14.17 o                         
   4   5  21       2310.09       2313.55        60.09 o                         
  -5   6  21       4547.37       4872.62       108.11 o                         
  -3   6  21         26.25         15.02         1.47 o                         
  -1   6  21        726.21        737.28        17.01 o                         
   1   6  21        727.64        740.13        18.25 o                         
   3   6  21         26.17         16.50         1.52 o                         
   5   6  21       4548.39       4924.42       109.13 o                         
  -6   7  21         31.54         44.00         2.27 o                         
  -4   7  21       1068.98       1120.26        25.45 o                         
  -2   7  21        809.95        942.95        21.53 o                         
   0   7  21        116.48        118.34         4.31 o                         
   2   7  21        808.45        983.99        22.43 o                         
   4   7  21       1068.67       1151.12        26.15 o                         
   6   7  21         30.38         40.89         1.99 o                         
  -7   8  21        845.75       1027.43        29.62 o                         
  -5   8  21        935.86        887.68        20.36 o                         
  -3   8  21       1855.74       1474.45        35.54 o                         
  -1   8  21       3584.30       3489.14        77.62 o                         
   1   8  21       3583.51       3556.73        79.09 o                         
   3   8  21       1858.23       1475.17        35.57 o                         
   5   8  21        934.18        886.73        21.76 o                         
   7   8  21        847.54       1029.29        27.14 o                         
  -8   9  21        430.72        434.33        11.13 o                         
  -6   9  21       1000.08       1026.69        36.97 o                         
  -4   9  21        314.73        302.70         7.50 o                         
  -2   9  21       2790.37       2732.88        60.94 o                         
   0   9  21       8359.77       7199.65       170.45 o                         
   2   9  21       2797.31       2828.93        63.08 o                         
   4   9  21        313.60        303.40         7.56 o                         
   6   9  21       1001.51       1074.52        28.36 o                         
   8   9  21        430.25        430.13        10.97 o                         
  -9  10  21        623.15        632.40        17.17 o                         
  -7  10  21        115.74         99.40         2.95 o                         
  -5  10  21       1083.74       1051.25        25.54 o                         
  -3  10  21        549.59        558.58        15.17 o                         
  -1  10  21       1205.11       1469.60        35.47 o                         
   1  10  21       1207.44       1426.32        34.47 o                         
   3  10  21        551.01        551.57        12.99 o                         
   5  10  21       1086.45       1066.87        28.08 o                         
   7  10  21        115.93         99.09         3.53 o                         
   9  10  21        621.13        615.83        14.78 o                         
 -10  11  21          8.27         12.26         1.75 o                         
  -8  11  21       1018.36       1019.72        27.02 o                         
  -6  11  21        380.33        380.09         9.25 o                         
  -4  11  21        199.31        212.73         5.73 o                         
  -2  11  21        495.79        398.14        11.96 o                         
   0  11  21       3602.23       3069.26        86.37 o                         
   2  11  21        496.57        412.31        12.65 o                         
   4  11  21        199.98        218.93         5.77 o                         
   6  11  21        378.58        396.46        10.35 o                         
   8  11  21       1019.06        994.03        24.34 o                         
  10  11  21          8.23         11.32         1.74 o                         
 -11  12  21        200.01        238.37         8.23 o                         
  -9  12  21         58.06         68.49         3.64 o                         
  -7  12  21        513.40        507.16        15.44 o                         
  -5  12  21         58.34         57.37         2.34 o                         
  -3  12  21         90.72         57.28         2.52 o                         
  -1  12  21         50.51         44.99         2.12 o                         
   1  12  21         50.89         44.46         1.99 o                         
   3  12  21         91.48         59.31         2.79 o                         
   5  12  21         58.29         59.54         3.19 o                         
   7  12  21        514.70        494.32        14.86 o                         
   9  12  21         57.95         69.49         3.68 o                         
  11  12  21        199.69        239.44         8.06 o                         
 -12  13  21        113.88        128.74         4.90 o                         
 -10  13  21        320.62        310.58         9.33 o                         
  -8  13  21        129.01        208.70         8.95 o                         
  -6  13  21         50.80         23.52         2.40 o                         
  -4  13  21        358.67        301.70         7.70 o                         
  -2  13  21        124.91        141.49         4.07 o                         
   0  13  21       1296.42       1109.76        34.22 o                         
   2  13  21        125.95        140.26         4.74 o                         
   4  13  21        359.68        292.64         8.54 o                         
   6  13  21         51.30         23.70         1.77 o                         
   8  13  21        128.00        198.50         5.82 o                         
  10  13  21        322.24        303.95         8.97 o                         
  12  13  21        114.32        133.71         4.92 o                         
 -11  14  21        230.57        228.31         8.44 o                         
  -9  14  21         47.60         60.72         3.24 o                         
  -7  14  21        133.56        117.79         4.79 o                         
  -5  14  21         17.52         14.64         2.02 o                         
  -3  14  21         83.76         61.14         2.90 o                         
  -1  14  21        533.70        564.95        14.26 o                         
   1  14  21        534.35        566.77        16.93 o                         
   3  14  21         83.44         61.60         2.84 o                         
   5  14  21         17.55         15.02         1.59 o                         
   7  14  21        133.76        118.60         4.81 o                         
   9  14  21         48.37         60.55         2.96 o                         
  11  14  21        230.46        222.07         8.24 o                         
 -10  15  21         81.46         80.26         3.88 o                         
  -8  15  21        808.95        981.64        28.86 o                         
  -6  15  21        275.75        268.18         9.60 o                         
  -4  15  21         36.79         77.46         9.44 o                         
  -2  15  21         39.77         42.87         3.68 o                         
   0  15  21         48.50         60.04         6.31 o                         
   2  15  21         40.10         42.82         2.46 o                         
   4  15  21         37.22         81.70         4.83 o                         
   6  15  21        275.61        270.90         8.91 o                         
   8  15  21        809.55        925.01        22.85 o                         
  10  15  21         81.10         74.36         5.66 o                         
  -9  16  21        222.80        183.61         8.76 o                         
  -7  16  21        269.16        254.14         8.15 o                         
  -5  16  21         54.87         35.29         3.07 o                         
  -3  16  21        194.29        152.34        24.35 o                         
  -1  16  21         46.51         61.81         6.60 o                         
   1  16  21         46.55         67.56         8.72 o                         
   3  16  21        193.88        158.89         5.19 o                         
   5  16  21         55.02         37.30         2.25 o                         
   7  16  21        268.76        240.02         7.03 o                         
   9  16  21        222.85        174.18         8.26 o                         
  -8  17  21         53.95         40.29         6.45 o                         
  -6  17  21          7.70          6.65         2.33 o                         
  -4  17  21        150.39        161.85         5.88 o                         
  -2  17  21         52.88         43.94         3.40 o                         
   0  17  21        262.21        243.68        13.25 o                         
   2  17  21         52.99         41.21         2.30 o                         
   4  17  21        150.18        179.40         7.49 o                         
   6  17  21          7.78          6.59         1.60 o                         
   8  17  21         53.50         25.17         9.49 o                         
  -5  18  21          2.32          4.12         2.88 o                         
  -3  18  21         59.60         71.47         4.68 o                         
  -1  18  21         13.45         14.44         2.16 o                         
   1  18  21         13.36         13.34         2.07 o                         
   3  18  21         59.69         74.57         5.70 o                         
   5  18  21          2.29          3.94         2.30 o                         
   0   0  22       9034.51       6840.55       428.76 o                         
   1   1  22       1175.88        901.24        22.05 o                         
   0   2  22       4050.13       4666.74       119.65 o                         
   2   2  22         33.43         44.93         2.07 o                         
  -1   3  22       1672.84       2074.58        58.77 o                         
   1   3  22       1668.08       2030.73        45.54 o                         
   3   3  22         56.16         69.02         2.55 o                         
  -2   4  22         89.68        103.02         3.42 o                         
   0   4  22        315.23        390.78        10.08 o                         
   2   4  22         88.60        100.42         3.13 o                         
   4   4  22          7.34          1.63         1.21 o                         
  -3   5  22        118.06        118.25         3.49 o                         
  -1   5  22        219.10        273.04         6.84 o                         
   1   5  22        218.66        279.48         6.98 o                         
   3   5  22        118.77        126.41         3.70 o                         
   5   5  22       3251.43       3532.94        90.82 o                         
  -4   6  22       2012.13       1726.29        38.82 o                         
  -2   6  22       1057.28        975.59        22.27 o                         
   0   6  22        770.45        640.59        15.90 o                         
   2   6  22       1056.95       1009.94        23.04 o                         
   4   6  22       2008.83       1727.28        38.85 o                         
   6   6  22        427.76        316.00         7.85 o                         
  -5   7  22       2240.68       2208.84        52.88 o                         
  -3   7  22        283.77        237.17         6.08 o                         
  -1   7  22       2090.98       1815.29        43.58 o                         
   1   7  22       2094.21       1846.01        44.30 o                         
   3   7  22        282.90        242.09         6.22 o                         
   5   7  22       2239.84       2143.93        48.04 o                         
   7   7  22       1316.01       1266.47        33.15 o                         
  -6   8  22        790.25        830.25        22.11 o                         
  -4   8  22        182.80        139.89         5.67 o                         
  -2   8  22       2053.40       2008.97        48.08 o                         
   0   8  22       4584.36       4507.13       100.02 o                         
   2   8  22       2050.72       1991.05        44.66 o                         
   4   8  22        183.21        134.24         4.46 o                         
   6   8  22        790.98        830.11        24.29 o                         
   8   8  22         39.37         27.06         1.96 o                         
  -7   9  22         67.03         60.60         2.36 o                         
  -5   9  22         52.66         45.40         2.02 o                         
  -3   9  22       2459.70       2647.86        83.53 o                         
  -1   9  22         80.59         44.40         2.78 o                         
   1   9  22         81.32         42.76         2.22 o                         
   3   9  22       2455.78       2602.37        73.45 o                         
   5   9  22         53.09         43.91         2.42 o                         
   7   9  22         66.69         63.03         2.60 o                         
   9   9  22        127.79        203.76         5.92 o                         
  -8  10  22        206.06        168.45         4.71 o                         
  -6  10  22         71.15         80.80         2.78 o                         
  -4  10  22        304.19        319.79        11.06 o                         
  -2  10  22       2052.19       1942.90        43.56 o                         
   0  10  22       3160.05       3357.60        86.27 o                         
   2  10  22       2055.70       1926.96        49.98 o                         
   4  10  22        304.39        331.55         8.23 o                         
   6  10  22         70.70         81.16         3.05 o                         
   8  10  22        206.17        174.67         5.25 o                         
  10  10  22        164.43        140.81         9.28 o                         
  -9  11  22         31.18         42.68         4.89 o                         
  -7  11  22         57.86         61.23         3.26 o                         
  -5  11  22         43.32         37.25         2.09 o                         
  -3  11  22       1491.52       1614.58        38.90 o                         
  -1  11  22        631.97        518.50        12.21 o                         
   1  11  22        632.29        536.21        12.65 o                         
   3  11  22       1492.55       1634.81        39.36 o                         
   5  11  22         42.99         38.95         2.45 o                         
   7  11  22         57.92         63.86         3.57 o                         
   9  11  22         31.45         43.24         2.76 o                         
  11  11  22          3.13         11.35         2.06 o                         
 -10  12  22         17.74          6.44         1.78 o                         
  -8  12  22        191.05        149.39         7.56 o                         
  -6  12  22         29.44         38.99         2.04 o                         
  -4  12  22         63.71         48.13         2.09 o                         
  -2  12  22         85.42        122.35         3.93 o                         
   0  12  22        622.39        590.41        13.78 o                         
   2  12  22         85.13        124.58         3.90 o                         
   4  12  22         63.13         46.29         2.70 o                         
   6  12  22         29.57         39.05         2.51 o                         
   8  12  22        191.27        147.17         6.32 o                         
  10  12  22         18.05          7.53         1.92 o                         
  12  12  22          0.41          1.35         1.64 o                         
 -11  13  22          8.11          6.22         1.95 o                         
  -9  13  22         91.13         77.22         4.16 o                         
  -7  13  22        197.92        140.72        17.74 o                         
  -5  13  22         83.25         64.71         2.85 o                         
  -3  13  22        172.93        149.44         4.59 o                         
  -1  13  22        283.37        249.17         6.88 o                         
   1  13  22        284.39        253.63         8.26 o                         
   3  13  22        171.53        149.70         5.01 o                         
   5  13  22         83.48         65.75         3.03 o                         
   7  13  22        197.21        138.35         5.18 o                         
   9  13  22         91.41         82.18         3.50 o                         
  11  13  22          8.11          5.97         1.74 o                         
 -10  14  22        177.70        196.43         7.81 o                         
  -8  14  22         65.08         55.38         3.20 o                         
  -6  14  22         32.92         44.61         6.84 o                         
  -4  14  22         53.42         63.03         5.01 o                         
  -2  14  22        155.58        165.03         5.15 o                         
   0  14  22         35.04         65.44         3.93 o                         
   2  14  22        155.12        165.34         5.40 o                         
   4  14  22         53.73         60.18         4.43 o                         
   6  14  22         33.10         44.09         2.40 o                         
   8  14  22         65.03         54.21         2.62 o                         
  10  14  22        177.12        194.57         6.42 o                         
  -9  15  22         78.63         86.37         5.32 o                         
  -7  15  22        106.17        103.46         4.46 o                         
  -5  15  22         19.05         14.43         3.63 o
[truncated: 41,392 more chars]
